# Supplementary material for: Differentiation between thyroid‐associated orbitopathy and Graves’ disease by iTRAQ‐based quantitative proteomic analysis
Source: FEBS Open Bio. 2021 May 26;11(7):1930–40. doi: 10.1002/2211-5463.13172 (PMC8255837; doi:10.1002/2211-5463.13172)
Supplement: Supplementary file 1 — Fig S1. The details of the GO enrichment analysis involving B vs. A groups. Fig S2. The details of the GO enrichment analysis involving C vs. A group. Table S1. Peptide fraction separation liquid chromatography elution gradient table. Table S2. Liquid chromatography elution gradient table. Table S3. All differentially expressed proteins identified by iTRAQ in A vs. B groups, A vs. C groups, and B vs. C groups. A: Healthy controls, B: Graves’ disease, C: TAO. Table S4. The differentially expressed proteins identified by iTRAQ in A vs. B groups. A: Healthy controls, B: Graves’ disease. Table S5. The differentially expressed proteins identified by iTRAQ in B vs. C groups. B: Graves’ disease, C: TAO. Table S6. The differentially expressed proteins identified by iTRAQ in A vs. C groups. A: Healthy controls, C: TAO. Table S7. The KEGG analysis of all differentially expressed proteins in A vs. B groups, A vs. C groups, and B vs. C groups. A: Healthy controls, B: Graves’ disease, C: TAO. Table S8. The KEGG analysis of the differentially expressed proteins in A vs. C groups. A: Healthy controls, C: TAO. Table S9. The KEGG analysis of the differentially expressed proteins in B vs. C groups. B: Graves’ disease, C: TAO. Table S10. The PPI analysis of the differentially expressed proteins in B vs. C groups. B: Graves’ disease, C: TAO. [file FEB4-11-1930-s001.zip]

Archive with 12 entries (12 files):
- feb413172-sup-0001-FigS1.jpg
- feb413172-sup-0002-FigS2.pdf
- feb413172-sup-0003-TableS1.xls
- feb413172-sup-0004-TableS2.xls
- feb413172-sup-0005-TableS3.xls
- feb413172-sup-0006-TableS4-B.vs.A.diff_prot.xls
- feb413172-sup-0007-TableS5-B.vs.C.diff_prot  RIP APOF.xls
- feb413172-sup-0008-TableS6-C.vs.A.diff_prot.xls
- feb413172-sup-0009-TableS7-KEGG.anno  RIP APOF.xls
- feb413172-sup-0010-TableS8-C.vs.A.KEGG_Enrich.xls
- feb413172-sup-0011-TableS9-B.vs.C.KEGG_Enrich.xls
- feb413172-sup-0012-TableS10-B.vs.C.Net_PPI.xls
