# Supplementary material for: Differentiation between thyroid‐associated orbitopathy and Graves’ disease by iTRAQ‐based quantitative proteomic analysis
Source: FEBS Open Bio. 2021 May 26;11(7):1930–40. doi: 10.1002/2211-5463.13172 (PMC8255837; doi:10.1002/2211-5463.13172)
Supplement: Supplementary file 1 — Fig S1. The details of the GO enrichment analysis involving B vs. A groups. Fig S2. The details of the GO enrichment analysis involving C vs. A group. Table S1. Peptide fraction separation liquid chromatography elution gradient table. Table S2. Liquid chromatography elution gradient table. Table S3. All differentially expressed proteins identified by iTRAQ in A vs. B groups, A vs. C groups, and B vs. C groups. A: Healthy controls, B: Graves’ disease, C: TAO. Table S4. The differentially expressed proteins identified by iTRAQ in A vs. B groups. A: Healthy controls, B: Graves’ disease. Table S5. The differentially expressed proteins identified by iTRAQ in B vs. C groups. B: Graves’ disease, C: TAO. Table S6. The differentially expressed proteins identified by iTRAQ in A vs. C groups. A: Healthy controls, C: TAO. Table S7. The KEGG analysis of all differentially expressed proteins in A vs. B groups, A vs. C groups, and B vs. C groups. A: Healthy controls, B: Graves’ disease, C: TAO. Table S8. The KEGG analysis of the differentially expressed proteins in A vs. C groups. A: Healthy controls, C: TAO. Table S9. The KEGG analysis of the differentially expressed proteins in B vs. C groups. B: Graves’ disease, C: TAO. Table S10. The PPI analysis of the differentially expressed proteins in B vs. C groups. B: Graves’ disease, C: TAO. [file FEB4-11-1930-s001.zip › feb413172-sup-0005-TableS3.xls]

Protein	Description	Gene	A_1	A_3	A_2	B_2	B_1	C_1	B_3	C_3	C_2	B.vs.A.FC	B.vs.A.P.value	B.vs.A.log2FC	B.vs.A.UP.DOWN	C.vs.A.FC	C.vs.A.P.value	C.vs.A.log2FC	C.vs.A.UP.DOWN	B.vs.C.FC	B.vs.C.P.value	B.vs.C.log2FC	B.vs.C.UP.DOWN	GO_NUM	GO_Description	KEGG_Description	KEGG_EC	KEGG_ko	COG_Function_Description	COG_Function_Class	COG_Class_Description
A0A024QZL1	Proteoglycan 1, secretory granule, isoform CRA_a	PRG1	647.4	419.7	417.5	447.9	288.8	482.7	453.3	334.4	449.7	0.80156271	0.358566215	-0.3191127	Nonsignificant	0.853293817	0.468190301	-0.228885501	Nonsignificant	0.939374803	0.73449206	-0.090227199	Nonsignificant	--	--	proteoglycan peptide core protein	--	--	--	--	--
A0A024R035	Complement component 9, isoform CRA_a	C9	7379.7	6206.5	7517.2	8806.6	5948.9	7739.3	6626	6823.2	6231.2	1.013177971	0.929188788	0.018887615	Nonsignificant	0.98532464	0.872711206	-0.02132896	Nonsignificant	1.028268177	0.852568227	0.040216576	Nonsignificant	3	Molecular Function:protein binding (GO:0005515),Cellular Component:membrane attack complex (GO:0005579),Biological Process:immune response (GO:0006955)	complement component 9	--	ko04610 Complement and coagulation cascades ko05020 Prion diseases ko05146 Amoebiasis ko05322 Systemic lupus erythematosus	--	--	--
A0A024R0V4	Vasodilator-stimulated phosphoprotein isoform 1	VASP	91.6	80.8	72.4	71.6	51.9	82.4	86.6	73.3	176.2	0.858251634	0.385394047	-0.220527396	Nonsignificant	1.355800654	0.471532042	0.439145071	Nonsignificant	0.633021995	0.342624639	-0.659672467	Nonsignificant	1	Biological Process:actin polymerization or depolymerization (GO:0008154)	vasodilator-stimulated phosphoprotein	--	ko04015 Rap1 signaling pathway ko04022 cGMP-PKG signaling pathway ko04510 Focal adhesion ko04530 Tight junction ko04611 Platelet activation ko04666 Fc gamma R-mediated phagocytosis ko04670 Leukocyte transendothelial migration	--	--	--
A0A024R1G8	Apolipoprotein L, 1, isoform CRA_b	APOL1	142.7	169.1	138.2	894.8	481.2	212.2	203.6	736.7	116.8	3.510222222	0.201378934	1.811562366	Nonsignificant	2.368222222	0.398446494	1.243804463	Nonsignificant	1.48221826	0.571591442	0.567757904	Nonsignificant	4	Cellular Component:extracellular region (GO:0005576),Biological Process:lipid transport (GO:0006869),Molecular Function:lipid binding (GO:0008289),Biological Process:lipoprotein metabolic process (GO:0042157)	apolipoprotein L	--	--	--	--	--
A0A024R1U8	Insulin-like growth factor binding protein 4, isoform CRA_a	IGFBP4	32.9	35.1	54.9	35	130.9	34.5	63.7	35.4	42.2	1.868185517	0.3367059	0.901637726	Nonsignificant	0.912123678	0.66659082	-0.132698638	Nonsignificant	2.048171276	0.301721445	1.034336364	Nonsignificant	3	Biological Process:regulation of cell growth (GO:0001558),Molecular Function:insulin-like growth factor binding (GO:0005520),Cellular Component:extracellular region (GO:0005576)	--	--	--	--	--	--
A0A024R1Z6	Vesicle amine transport protein 1 homolog (T californica), isoform CRA_a	VAT1	175.5	218.5	299.4	387.2	204.6	359.8	182.7	350.8	212.3	1.116959908	0.739107777	0.159577402	Nonsignificant	1.330977791	0.275745416	0.412486498	Nonsignificant	0.839202514	0.574896009	-0.252909095	Nonsignificant	2	Molecular Function:oxidoreductase activity (GO:0016491),Biological Process:oxidation-reduction process (GO:0055114)	--	--	--	NADPH:quinone reductase or related Zn-dependent oxidoreductase	CR	Energy production and conversion ; General function prediction only ;
A0A024R2W4	Dystroglycan 1 (Dystrophin-associated glycoprotein 1), isoform CRA_a	DAG1	117	131.5	99.4	114.7	100.6	188.5	114.8	150.3	148	0.948835872	0.609001891	-0.07576954	Nonsignificant	1.399252659	0.051123379	0.484656489	Nonsignificant	0.67810189	0.044983068	-0.560426029	Significant	3	Biological Process:cytoskeletal anchoring at plasma membrane (GO:0007016),Cellular Component:dystrophin-associated glycoprotein complex (GO:0016010),Cellular Component:membrane (GO:0016020)	dystroglycan 1	--	ko04512 ECM-receptor interaction ko05410 Hypertrophic cardiomyopathy (HCM) ko05412 Arrhythmogenic right ventricular cardiomyopathy (ARVC) ko05414 Dilated cardiomyopathy (DCM) ko05416 Viral myocarditis	--	--	--
A0A024R462	Fibronectin 1, isoform CRA_n	FN1	23742.7	27663.7	24954.6	29511.5	22387.1	28831	43379.8	34876	33625.9	1.24773641	0.414515747	0.31931319	Nonsignificant	1.274641505	0.041529634	0.350091544	Significant	0.978892029	0.923613127	-0.030778354	Nonsignificant	2	Molecular Function:protein binding (GO:0005515),Cellular Component:extracellular region (GO:0005576)	fibronectin 1	--	ko04151 PI3K-Akt signaling pathway ko04510 Focal adhesion ko04512 ECM-receptor interaction ko04810 Regulation of actin cytoskeleton ko04933 AGE-RAGE signaling pathway in diabetic complications ko05100 Bacterial invasion of epithelial cells ko05146 Amoebiasis ko05165 Human papillomavirus infection ko05200 Pathways in cancer ko05205 Proteoglycans in cancer ko05222 Small cell lung cancer	Phage-related protein, tail component	X	Mobilome: prophages, transposons;
A0A024R4K3	Malate dehydrogenase	MDH2	421.4	226.5	334.3	249.9	325.7	190.4	295.2	232.3	303.3	0.886581144	0.588992734	-0.173675415	Nonsignificant	0.739156995	0.276336559	-0.436047274	Nonsignificant	1.199449036	0.299154603	0.262371859	Nonsignificant	2	Molecular Function:oxidoreductase activity (GO:0016491),Biological Process:oxidation-reduction process (GO:0055114)	malate dehydrogenase	1.1.1.37	ko00020 Citrate cycle (TCA cycle) ko00270 Cysteine and methionine metabolism ko00620 Pyruvate metabolism ko00630 Glyoxylate and dicarboxylate metabolism ko01100 Metabolic pathways ko01200 Carbon metabolism	Malate/lactate dehydrogenase	C	Energy production and conversion ;
A0A024R5X2	HCG2001986, isoform CRA_a	hCG_2001986	235.8	91.2	126.9	97.9	141.4	103	146.4	120.7	171.8	0.84974664	0.662234869	-0.234895342	Nonsignificant	0.871337299	0.714253745	-0.198696794	Nonsignificant	0.975221239	0.90560966	-0.036198549	Nonsignificant	2	Molecular Function:oxidoreductase activity (GO:0016491),Biological Process:oxidation-reduction process (GO:0055114)				NADPH-dependent 2,4-dienoyl-CoA reductase, sulfur reductase, or a related oxidoreductase	I	Lipid transport and metabolism ;
A0A024R6I7	Alpha-1-antitrypsin	SERPINA1	16598.7	4358.6	2949.5	3648	6277.7	12841	20499.1	15122	9635.1	1.272642093	0.765711356	0.347826746	Nonsignificant	1.572694798	0.407821876	0.653238724	Nonsignificant	0.809211104	0.698768834	-0.305411979	Nonsignificant	1	Cellular Component:extracellular space (GO:0005615)	alpha-1-antitrypsin	--	ko04610 Complement and coagulation cascades	Serine protease inhibitor	O	Posttranslational modification, protein turnover, chaperones ;
A0A024R6R4	Matrix metallopeptidase 2 (Gelatinase A, 72kDa gelatinase, 72kDa type IV collagenase), isoform CRA_a	MMP2	310.5	377.9	314.8	366.5	298	370.5	361.3	354.1	383.3	1.022527911	0.819804055	0.032140223	Nonsignificant	1.104366029	0.245881088	0.143218415	Nonsignificant	0.925895839	0.342045163	-0.111078192	Nonsignificant	5	Molecular Function:metalloendopeptidase activity (GO:0004222),Biological Process:proteolysis (GO:0006508),Molecular Function:metallopeptidase activity (GO:0008237),Molecular Function:zinc ion binding (GO:0008270),Cellular Component:extracellular matrix (GO:0031012)	matrix metalloproteinase-2 (gelatinase A)	3.4.24.24	ko01522 Endocrine resistance ko04670 Leukocyte transendothelial migration ko04912 GnRH signaling pathway ko04915 Estrogen signaling pathway ko04926 Relaxin signaling pathway ko04933 AGE-RAGE signaling pathway in diabetic complications ko05200 Pathways in cancer ko05205 Proteoglycans in cancer ko05219 Bladder cancer ko05418 Fluid shear stress and atherosclerosis	Predicted Zn-dependent protease	O	Posttranslational modification, protein turnover, chaperones ;
A0A024R755	Calumenin, isoform CRA_a	CALU	77.6	63.2	71.1	74.9	52.4	86.8	65.4	71.1	92.6	0.909391222	0.462232723	-0.137027016	Nonsignificant	1.182161397	0.179806034	0.241427016	Nonsignificant	0.769261477	0.103082202	-0.378454032	Nonsignificant	1	Molecular Function:calcium ion binding (GO:0005509)	--	--	--	Ca2+-binding protein, EF-hand superfamily	T	Signal transduction mechanisms ;
A0A024R8S5	Protein disulfide-isomerase	P4HB	340.2	298.6	261.1	258.7	250.7	326.6	258.8	301.7	317.9	0.853650406	0.193111502	-0.228282729	Nonsignificant	1.051450161	0.575894048	0.072380468	Nonsignificant	0.811879095	0.008245732	-0.300663197	Significant	1	Biological Process:cell redox homeostasis (GO:0045454)	protein disulfide-isomerase A1	5.3.4.1	ko04141 Protein processing in endoplasmic reticulum	Negative regulator of GroEL, contains thioredoxin-like and TPR-like domains	O	Posttranslational modification, protein turnover, chaperones ;
A0A024R8Y9	Selectin P (Granule membrane protein 140kDa, antigen CD62), isoform CRA_b	SELP	168.9	161.9	141.1	134.3	134.9	130.4	167.6	134.8	211.8	0.925619835	0.447815578	-0.111508315	Nonsignificant	1.010807374	0.955838919	0.015508095	Nonsignificant	0.91572327	0.675225944	-0.12701641	Nonsignificant	3	Molecular Function:protein binding (GO:0005515),Biological Process:cell adhesion (GO:0007155),Cellular Component:membrane (GO:0016020)	selectin, platele	--	ko04514 Cell adhesion molecules (CAMs) ko05144 Malaria ko05150 Staphylococcus aureus infection	--	--	--
A0A024R930	Proteoglycan 4, isoform CRA_a	PRG4	3521.6	3071.7	3094.5	3886.1	2759	3697.6	5607	3324.4	3719.5	1.264693739	0.410945068	0.33878806	Nonsignificant	1.108765664	0.146544378	0.148954486	Nonsignificant	1.140632128	0.606470632	0.189833574	Nonsignificant	3	Molecular Function:scavenger receptor activity (GO:0005044),Biological Process:immune response (GO:0006955),Molecular Function:polysaccharide binding (GO:0030247)	--	--	--	Leucine-rich repeat (LRR) protein	K	Transcription ;
A0A024R938	Peroxiredoxin 6, isoform CRA_a	PRDX6	414.1	225.3	386.8	191.1	414.4	205.9	346.2	226	388.6	0.927402066	0.793146942	-0.108733154	Nonsignificant	0.799551744	0.452969138	-0.322736692	Nonsignificant	1.159902498	0.645024491	0.214003537	Nonsignificant	5	Molecular Function:antioxidant activity (GO:0016209),Molecular Function:oxidoreductase activity (GO:0016491),Biological Process:cell redox homeostasis (GO:0045454),Molecular Function:peroxiredoxin activity (GO:0051920),Biological Process:oxidation-reduction process (GO:0055114)	--	--	ko01100 Metabolic pathways	Alkyl hydroperoxide reductase subunit AhpC (peroxiredoxin)	V	Defense mechanisms ;
A0A024R9Q1	Thrombospondin 1, isoform CRA_a	THBS1	6675.1	5287.7	5420.5	7042.1	3992.3	6759.1	7843.9	4301.5	6972.8	1.086002082	0.721833765	0.11902687	Nonsignificant	1.037397962	0.836660615	0.052969441	Nonsignificant	1.046851952	0.856578911	0.066057428	Nonsignificant	9	Molecular Function:calcium ion binding (GO:0005509),Molecular Function:protein binding (GO:0005515),Cellular Component:extracellular region (GO:0005576),Cellular Component:extracellular space (GO:0005615),Biological Process:inflammatory response (GO:0006954),Biological Process:cell adhesion (GO:0007155),Molecular Function:heparin binding (GO:0008201),Biological Process:negative regulation of angi…	thrombospondin 1	--	ko04015 Rap1 signaling pathway ko04115 p53 signaling pathway ko04145 Phagosome ko04151 PI3K-Akt signaling pathway ko04350 TGF-beta signaling pathway ko04510 Focal adhesion ko04512 ECM-receptor interaction ko05144 Malaria ko05165 Human papillomavirus infection ko05205 Proteoglycans in cancer ko05206 MicroRNAs in cancer ko05219 Bladder cancer	Alpha-tubulin suppressor and related RCC1 domain-containing proteins	DZ	Cell cycle control, cell division, chromosome partitioning ; Cytoskeleton ;
A0A024RA08	LOC90693 protein, isoform CRA_a	LOC90693	42.5	48.6	36.3	38	23.1	75.6	31.7	54.1	65.4	0.728414443	0.110692961	-0.457168567	Nonsignificant	1.531397174	0.047119337	0.6148485	Significant	0.475653511	0.013944074	-1.072017067	Significant	2	Biological Process:protein N-linked glycosylation (GO:0006487),Molecular Function:alpha-1,6-mannosylglycoprotein 6-beta-N-acetylglucosaminyltransferase activity (GO:0030144)	--	--	--	--	--	--
A0A024RAA7	Adiponectin B	ADIB	2295	2401.6	1992.4	2189.6	1988.6	1902.9	2156.3	1893.5	1867.2	0.947002541	0.453789436	-0.078559797	Nonsignificant	0.846703543	0.107024482	-0.240071169	Nonsignificant	1.118458224	0.065481278	0.161511371	Nonsignificant	--	--	complement C1q subcomponent subunit C	--	ko04610 Complement and coagulation cascades ko05020 Prion diseases ko05133 Pertussis ko05142 Chagas disease (American trypanosomiasis) ko05150 Staphylococcus aureus infection ko05322 Systemic lupus erythematosus	Type V secretory pathway, adhesin AidA	MU	Cell wall/membrane/envelope biogenesis ; Intracellular trafficking, secretion, and vesicular transport ;
A0A024RAB9	Adiponectin A	ADIA	3676.5	3805.3	4029.5	4552.5	3321.4	4496.1	4507.2	4428	4547.5	1.075560536	0.550592499	0.105088727	Nonsignificant	1.170293538	0.016160353	0.226870438	Nonsignificant	0.919051931	0.462506776	-0.121781711	Nonsignificant	--	--	complement C1q subcomponent subunit B	--	ko04610 Complement and coagulation cascades ko05020 Prion diseases ko05133 Pertussis ko05142 Chagas disease (American trypanosomiasis) ko05150 Staphylococcus aureus infection ko05322 Systemic lupus erythematosus	Exopolysaccharide biosynthesis protein related to N-acetylglucosamine-1-phosphodiester alpha-N-acety...	G	Carbohydrate transport and metabolism ;
A0A024RAG6	Adiponectin C	ADIC	1823.1	1965.8	1983.1	2292.1	1600.1	2142	2311.5	2266.6	2049.4	1.0747921	0.604194054	0.104057622	Nonsignificant	1.118849619	0.04985191	0.162016141	Nonsignificant	0.960622484	0.756067339	-0.057958519	Nonsignificant	--	--	complement C1q subcomponent subunit A	--	ko04610 Complement and coagulation cascades ko05020 Prion diseases ko05133 Pertussis ko05142 Chagas disease (American trypanosomiasis) ko05150 Staphylococcus aureus infection ko05322 Systemic lupus erythematosus	Type V secretory pathway, adhesin AidA	MU	Cell wall/membrane/envelope biogenesis ; Intracellular trafficking, secretion, and vesicular transport ;
A0A024RB75	Citrate synthase	CS	90.7	94.9	74.1	87.2	70	86.6	66.1	92.6	86.4	0.859838275	0.252179183	-0.217862763	Nonsignificant	1.022718521	0.791592238	0.032409133	Nonsignificant	0.840737952	0.152411091	-0.250271896	Nonsignificant	--	--	citrate synthase	2.3.3.1	ko00020 Citrate cycle (TCA cycle) ko00630 Glyoxylate and dicarboxylate metabolism ko01100 Metabolic pathways ko01200 Carbon metabolism ko01210 2-Oxocarboxylic acid metabolism ko01230 Biosynthesis of amino acids	Citrate synthase	C	Energy production and conversion ;
A0A024RB87	RAP1B, member of RAS oncogene family, isoform CRA_a	RAP1B	76.5	74.8	65.1	77.7	108.5	81.5	69.6	95.1	80.6	1.18207024	0.384936266	0.241315765	Nonsignificant	1.188539741	0.086730904	0.249190144	Nonsignificant	0.994556765	0.973404265	-0.007874378	Nonsignificant	4	Molecular Function:GTP binding (GO:0005525),Biological Process:signal transduction (GO:0007165),Biological Process:small GTPase mediated signal transduction (GO:0007264),Cellular Component:membrane (GO:0016020)	Ras-related protein Rap-1B	--	ko04010 MAPK signaling pathway ko04014 Ras signaling pathway ko04015 Rap1 signaling pathway ko04024 cAMP signaling pathway ko04062 Chemokine signaling pathway ko04510 Focal adhesion ko04611 Platelet activation ko04670 Leukocyte transendothelial migration ko04720 Long-term potentiation ko04722 Neurotrophin signaling pathway ko04972 Pancreatic secretion ko05211 Renal cell carcinoma	GTPase SAR1 family domain	R	General function prediction only ;
A0A024RBH2	Cytoskeleton-associated protein 4, isoform CRA_c	CKAP4	17.7	22.6	16.6	16.5	16.1	21.1	18.7	20.8	21.8	0.901581722	0.428087814	-0.149469827	Nonsignificant	1.119507909	0.343596867	0.16286472	Nonsignificant	0.80533752	0.025152752	-0.312334547	Significant	--	--	cytoskeleton-associated protein 4	--	ko04141 Protein processing in endoplasmic reticulum	--	--	--
A0A024RC65	HCG1991735, isoform CRA_a	hCG_1991735	165.6	75.7	135.5	67.5	130.3	51.7	125.4	75.4	134.7	0.857749469	0.621262338	-0.221371767	Nonsignificant	0.694798301	0.349079763	-0.525333868	Nonsignificant	1.234530176	0.557061192	0.303962101	Nonsignificant	2	Molecular Function:protein binding (GO:0005515),Biological Process:regulation of GTPase activity (GO:0043087)	Ras GTPase-activating-like protein IQGAP1	--	ko04520 Adherens junction ko04810 Regulation of actin cytoskeleton ko05205 Proteoglycans in cancer	--	--	--
A0A024RD39	Platelet-activating factor acetylhydrolase	PLA2G7	625.9	733.2	672.2	654	591.8	792	799.6	657.9	752.4	1.006941368	0.950017111	0.00997968	Nonsignificant	1.084182543	0.325334624	0.116607683	Nonsignificant	0.9287563	0.52118194	-0.106628003	Nonsignificant	2	Molecular Function:1-alkyl-2-acetylglycerophosphocholine esterase activity (GO:0003847),Biological Process:lipid catabolic process (GO:0016042)	platelet-activating factor acetylhydrolase	3.1.1.47	ko00565 Ether lipid metabolism ko01100 Metabolic pathways	Predicted dienelactone hydrolase	R	General function prediction only ;
A0A024RD80	Heat shock protein 90kDa alpha (Cytosolic), class B member 1, isoform CRA_a	HSP90AB1	92	55.3	74.2	43.2	64.6	60.2	79.1	63	96.2	0.843792325	0.481181377	-0.24504013	Nonsignificant	0.990519187	0.966552804	-0.013743173	Nonsignificant	0.851868733	0.525230397	-0.231296957	Nonsignificant	4	Molecular Function:ATP binding (GO:0005524),Biological Process:protein folding (GO:0006457),Biological Process:response to stress (GO:0006950),Molecular Function:unfolded protein binding (GO:0051082)	molecular chaperone HtpG	--	ko04141 Protein processing in endoplasmic reticulum ko04151 PI3K-Akt signaling pathway ko04217 Necroptosis ko04612 Antigen processing and presentation ko04621 NOD-like receptor signaling pathway ko04657 IL-17 signaling pathway ko04659 Th17 cell differentiation ko04914 Progesterone-mediated oocyte maturation ko04915 Estrogen signaling pathway ko05200 Pathways in cancer ko05215 Prostate cancer ko05…	Molecular chaperone, HSP90 family	O	Posttranslational modification, protein turnover, chaperones ;
A0A024RDL1	Chaperonin containing TCP1, subunit 6A (Zeta 1), isoform CRA_a	CCT6A	126	131.5	134	128.1	145.1	125.6	124.7	120.2	118.5	1.016347382	0.77564259	0.023393592	Nonsignificant	0.930523627	0.047216033	-0.103885312	Nonsignificant	1.092231677	0.211220683	0.127278904	Nonsignificant	1	Molecular Function:ATP binding (GO:0005524)	T-complex protein 1 subunit zeta	--	--	Chaperonin GroEL (HSP60 family)	O	Posttranslational modification, protein turnover, chaperones ;
A0A024RDR0	High-mobility group box 1, isoform CRA_a	HMGB1	417.5	567.2	373.7	501.3	415	534.2	365.7	577	377.1	0.943757362	0.739369468	-0.083512102	Nonsignificant	1.095627208	0.63502538	0.131756999	Nonsignificant	0.861385473	0.404898695	-0.215269101	Nonsignificant	--	--	high mobility group protein B1	--	ko03410 Base excision repair ko04140 Autophagy - animal ko04217 Necroptosis	--	--	--
A0A024RDY3	Lysosomal-associated membrane protein 1, isoform CRA_a	LAMP1	93.7	100.5	94.3	108.5	67.3	86.1	96.6	82.4	94.9	0.944194107	0.705864715	-0.082844616	Nonsignificant	0.912998267	0.140154323	-0.131315973	Nonsignificant	1.034168565	0.833354028	0.048471358	Nonsignificant	1	Cellular Component:membrane (GO:0016020)	lysosomal-associated membrane protein 1/2	--	ko04140 Autophagy - animal ko04142 Lysosome ko04145 Phagosome ko05152 Tuberculosis	--	--	--
A0A068LKQ8	Ig heavy chain variable region (Fragment)		332.9	279.5	261.9	291.6	269.6	402.8	280.8	457.8	246.5	0.963056159	0.670130621	-0.054308166	Nonsignificant	1.266270159	0.34596699	0.340585237	Nonsignificant	0.76054557	0.296955214	-0.394893403	Nonsignificant	1	Molecular Function:protein binding (GO:0005515)	--	--	--	--	--	--
A0A068LKR4	Ig heavy chain variable region (Fragment)		297.6	136.3	109.7	194.1	105	181.9	111.8	212.9	135.5	0.755886681	0.548332048	-0.403758126	Nonsignificant	0.975533481	0.948889182	-0.035736708	Nonsignificant	0.774844428	0.338953467	-0.368021418	Nonsignificant	1	Molecular Function:protein binding (GO:0005515)	--	--	--	--	--	--
A0A068LN03	Ig heavy chain variable region (Fragment)		380.2	489.1	420.7	605.1	492.4	465	513.5	503.8	301.6	1.248837209	0.085455253	0.320585428	Nonsignificant	0.984806202	0.931188278	-0.022088248	Nonsignificant	1.268104534	0.203962302	0.342673676	Nonsignificant	1	Molecular Function:protein binding (GO:0005515)	--	--	--	--	--	--
A0A075B6H7	Probable non-functional immunoglobulin kappa variable 3-7	IGKV3-7	100.3	102.4	125.1	115.4	249.2	134.8	93.7	110.4	95.4	1.398108603	0.466311256	0.483476431	Nonsignificant	1.0390482	0.776907099	0.055262581	Nonsignificant	1.345566647	0.507296562	0.428213851	Nonsignificant	1	Molecular Function:protein binding (GO:0005515)	--	--	--	--	--	--
A0A075B6J9	Immunoglobulin lambda variable 2-18	IGLV2-18	408.6	206.4	290	191.2	194.6	254.9	391.4	154.2	269.4	0.85878453	0.655510845	-0.219631891	Nonsignificant	0.749723757	0.346261908	-0.415568977	Nonsignificant	1.145467944	0.691354707	0.195937085	Nonsignificant	1	Molecular Function:protein binding (GO:0005515)	pre-B lymphocyte gene	--	--	--	--	--
A0A075B6K0	Immunoglobulin lambda variable 3-16	IGLV3-16	279	304.6	276.6	332.4	172	233.8	269.5	351.6	269.6	0.899674494	0.602706583	-0.152524972	Nonsignificant	0.993954894	0.965516129	-0.008747711	Nonsignificant	0.905146199	0.668538137	-0.14377726	Nonsignificant	1	Molecular Function:protein binding (GO:0005515)	--	--	--	--	--	--
A0A075B6K2	Immunoglobulin lambda variable 3-12	IGLV3-12	118.2	202.1	351.8	174.5	127.7	129.5	95.5	117.9	106.1	0.591727422	0.311744464	-0.756995342	Nonsignificant	0.525963398	0.259632123	-0.926965689	Nonsignificant	1.125035361	0.592296699	0.169970347	Nonsignificant	1	Molecular Function:protein binding (GO:0005515)	pre-B lymphocyte gene	--	--	--	--	--
A0A075B6K6	Immunoglobulin lambda variable 4-3	IGLV4-3	207.8	139.4	110.5	178.5	120	238.4	131.4	152.3	164.4	0.939261525	0.80092751	-0.090401182	Nonsignificant	1.212803146	0.456983951	0.278345401	Nonsignificant	0.774455053	0.275730207	-0.368746583	Nonsignificant	1	Molecular Function:protein binding (GO:0005515)	pre-B lymphocyte gene	--	--	--	--	--
A0A075B7B8	Immunoglobulin heavy variable 3/OR16-12 (non-functional) (Fragment)	IGHV3OR16-12	397.4	544.9	238	481.3	311.5	350.9	286.3	306.2	303.9	0.914259087	0.771645514	-0.129325035	Nonsignificant	0.81419978	0.497482128	-0.296545264	Nonsignificant	1.12289282	0.590211385	0.167220229	Nonsignificant	--	--	--	--	--	--	--	--
A0A075B7D0	Immunoglobulin heavy variable 1/OR15-1 (non-functional) (Fragment)	IGHV1OR15-1	240.3	154	88.8	153.6	215.1	141.6	114.5	182.2	131.8	1.000206996	0.999530253	0.000298602	Nonsignificant	0.943075968	0.85872555	-0.084554106	Nonsignificant	1.060579456	0.798912005	0.084852708	Nonsignificant	1	Molecular Function:protein binding (GO:0005515)	--	--	--	--	--	--
A0A075B7D4	Immunoglobulin kappa variable 1/OR2-108 (non-functional) (Fragment)	IGKV1OR2-108	112.5	108.4	174	95	575	175	122.5	147.3	156.6	2.006837174	0.484836202	1.004923567	Nonsignificant	1.212712079	0.318417765	0.278237068	Nonsignificant	1.654833995	0.571106903	0.7266865	Nonsignificant	1	Molecular Function:protein binding (GO:0005515)	--	--	--	--	--	--
A0A087WSZ0	Immunoglobulin kappa variable 1D-8	IGKV1D-8	140.8	195.4	200.7	178.9	214.5	190.8	222.6	178.4	185.4	1.147327249	0.329240394	0.198276946	Nonsignificant	1.032967033	0.788890303	0.046794211	Nonsignificant	1.110710422	0.26363085	0.151482735	Nonsignificant	1	Molecular Function:protein binding (GO:0005515)	--	--	--	--	--	--
A0A087WUZ3	Spectrin beta chain	SPTBN1	112.4	92.8	100.6	70.7	89.2	90.8	100.5	99	133.3	0.851536952	0.229645901	-0.231858958	Nonsignificant	1.056572923	0.714455629	0.079392344	Nonsignificant	0.805942433	0.262202874	-0.311251302	Nonsignificant	2	Molecular Function:protein binding (GO:0005515),Molecular Function:phospholipid binding (GO:0005543)	spectrin beta	--	--	--	--	--
A0A087WV75	Neural cell adhesion molecule 1	NCAM1	1091.8	1183.5	802.5	1066	712.8	1008.8	780.3	942.6	884.2	0.831470531	0.334944292	-0.266262963	Nonsignificant	0.921307427	0.561285121	-0.118245451	Nonsignificant	0.902489773	0.490447682	-0.148017512	Nonsignificant	3	Molecular Function:protein binding (GO:0005515),Biological Process:cell adhesion (GO:0007155),Cellular Component:membrane (GO:0016020)	neural cell adhesion molecule	--	ko04514 Cell adhesion molecules (CAMs) ko05020 Prion diseases	Uncharacterized surface anchored protein	S	Function unknown ;
A0A087WW49	Ig-like domain-containing protein (Fragment)		426.7	820.8	969.6	594.8	1878	497	927.4	739.9	687.6	1.533625006	0.421509505	0.616945765	Nonsignificant	0.868025799	0.624403979	-0.204190172	Nonsignificant	1.766796571	0.328355124	0.821135937	Nonsignificant	1	Molecular Function:protein binding (GO:0005515)	--	--	--	--	--	--
A0A087WWT3	Serum albumin	ALB	378.6	744.3	274.7	313.8	213.7	427.3	321.2	423.9	423.4	0.607255295	0.326705875	-0.719624931	Nonsignificant	0.911991986	0.800519708	-0.132906948	Nonsignificant	0.665855955	0.054604561	-0.586717983	Nonsignificant	2	Cellular Component:extracellular space (GO:0005615),Biological Process:transport (GO:0006810)	serum albumin	--	ko04918 Thyroid hormone synthesis	--	--	--
A0A087WXI5	Cadherin-1	CDH1	172.7	199.7	155.6	236.6	153.9	381.6	178	213.5	189.6	1.076704545	0.659317966	0.10662242	Nonsignificant	1.486174242	0.290614792	0.571603271	Nonsignificant	0.724480693	0.359453451	-0.464980851	Nonsignificant	3	Molecular Function:calcium ion binding (GO:0005509),Biological Process:homophilic cell adhesion via plasma membrane adhesion molecules (GO:0007156),Cellular Component:membrane (GO:0016020)	cadherin 1, type 1, E-cadherin	--	ko04015 Rap1 signaling pathway ko04371 Apelin signaling pathway ko04390 Hippo signaling pathway ko04514 Cell adhesion molecules (CAMs) ko04520 Adherens junction ko05100 Bacterial invasion of epithelial cells ko05130 Pathogenic Escherichia coli infection ko05200 Pathways in cancer ko05213 Endometrial cancer ko05216 Thyroid cancer ko05218 Melanoma ko05219 Bladder cancer ko05226 Gastric cancer	Large exoprotein involved in heme utilization or adhesion	U	Intracellular trafficking, secretion, and vesicular transport ;
A0A087X089	C-C motif chemokine	CCL14	278.8	334.8	249.5	302.5	244.1	350.2	243	310	304.3	0.914841849	0.486501006	-0.128405732	Nonsignificant	1.11748349	0.321766328	0.160253516	Nonsignificant	0.818662519	0.080889167	-0.288659248	Nonsignificant	3	Cellular Component:extracellular region (GO:0005576),Biological Process:immune response (GO:0006955),Molecular Function:chemokine activity (GO:0008009)	C-C motif chemokine 14	--	ko04060 Cytokine-cytokine receptor interaction ko04062 Chemokine signaling pathway	--	--	--
A0A087X0Q4	Immunoglobulin kappa variable 2-40	IGKV2-40	35.2	49.3	41.4	47.6	52.2	48.8	40.5	52	56.7	1.114376489	0.418917859	0.156236726	Nonsignificant	1.250992851	0.105687341	0.323073546	Nonsignificant	0.890793651	0.244322731	-0.16683682	Nonsignificant	1	Molecular Function:protein binding (GO:0005515)	--	--	--	--	--	--
A0A090N7U9	Retinoic acid receptor responder (Tazarotene induced) 2	RARRES2	51.5	55.4	49.7	54.6	45.5	59.1	36.8	48.3	44.9	0.874201788	0.329578293	-0.193961766	Nonsignificant	0.972541507	0.778570572	-0.040168271	Nonsignificant	0.898883782	0.486879416	-0.153793495	Nonsignificant	3	Molecular Function:receptor binding (GO:0005102),Biological Process:inflammatory response (GO:0006954),Biological Process:regulation of lipid catabolic process (GO:0050994)	retinoic acid receptor responder protein 2	--	--	--	--	--
A0A096LPE2	SAA2-SAA4 readthrough	SAA2-SAA4	3967.4	3736.9	4220	5143.3	3368.1	3298.1	3283.8	3140.4	3492.1	0.989173369	0.950606805	-0.015704696	Nonsignificant	0.832803603	0.021620317	-0.263951785	Significant	1.187763076	0.413540095	0.248247089	Nonsignificant	1	Cellular Component:extracellular region (GO:0005576)	serum amyloid A protein	--	--	--	--	--
A0A0A0MRJ7	Coagulation factor V	F5	3909.1	4090.5	4023.4	4655.2	3493.1	4570.9	4172.5	4147.1	4008.7	1.024769192	0.797352463	0.03529901	Nonsignificant	1.058529485	0.298068252	0.082061456	Nonsignificant	0.968106422	0.743922495	-0.046762446	Nonsignificant	2	Molecular Function:copper ion binding (GO:0005507),Biological Process:blood coagulation (GO:0007596)	coagulation factor V (labile factor)	--	ko04610 Complement and coagulation cascades	Multicopper oxidase with three cupredoxin domains (includes cell division protein FtsP and spore coat protein CotA)	DPM	Cell cycle control, cell division, chromosome partitioning ; Inorganic ion transport and metabolism ; Cell wall/membrane/envelope biogenesis ;
A0A0A0MS07	Immunoglobulin heavy constant gamma 1 (Fragment)	IGHG1	135.8	148.7	132.5	145.5	124.9	160	114.6	168.2	158.5	0.923261391	0.376222223	-0.115188938	Nonsignificant	1.167146283	0.023101833	0.222985391	Nonsignificant	0.791041709	0.053107219	-0.338174329	Nonsignificant	1	Molecular Function:protein binding (GO:0005515)	--	--	--	--	--	--
A0A0B4J1U3	Immunoglobulin lambda variable 1-36	IGLV1-36	140.1	217.9	181.8	168.6	180.2	180.9	179.5	503.8	223.3	0.978695813	0.88116565	-0.031067567	Nonsignificant	1.682104483	0.349100787	0.750267321	Nonsignificant	0.581828194	0.33789861	-0.781334888	Nonsignificant	1	Molecular Function:protein binding (GO:0005515)	pre-B lymphocyte gene	--	--	--	--	--
A0A0B4J1V6	Immunoglobulin heavy variable 3-73	IGHV3-73	152.6	127.1	137	143.3	102.4	135	108.9	112.4	91.3	0.850971922	0.24782397	-0.232816564	Nonsignificant	0.812814975	0.167055393	-0.299001113	Nonsignificant	1.046944198	0.781837923	0.066184549	Nonsignificant	1	Molecular Function:protein binding (GO:0005515)	--	--	--	--	--	--
A0A0C4DG49	Poliovirus receptor	PVR	263.9	266.3	247.8	281.3	206.5	234.9	308.9	194.4	211.5	1.02403599	0.858724599	0.03426642	Nonsignificant	0.823650386	0.04133877	-0.279896007	Significant	1.243289638	0.225426127	0.314162427	Nonsignificant	1	Molecular Function:protein binding (GO:0005515)	poliovirus receptor	--	ko04514 Cell adhesion molecules (CAMs)	--	--	--
A0A0C4DGB6	Serum albumin	ALB	39513.1	43876.9	43582	39037.6	31859.8	44559.9	46384.4	44947.2	54231	0.923682387	0.528833722	-0.114531237	Nonsignificant	1.132045648	0.212384203	0.178932134	Nonsignificant	0.815940937	0.173752739	-0.29346337	Nonsignificant	2	Cellular Component:extracellular space (GO:0005615),Biological Process:transport (GO:0006810)	serum albumin	--	ko04918 Thyroid hormone synthesis	--	--	--
A0A0C4DH30	Probable non-functional immunoglobulin heavy variable 3-16	IGHV3-16	47.4	65	60.9	70.9	53.5	88.9	66.9	76.1	75.7	1.103866128	0.467432513	0.142565219	Nonsignificant	1.388920946	0.032485277	0.473964487	Significant	0.794765268	0.07546581	-0.331399268	Nonsignificant	1	Molecular Function:protein binding (GO:0005515)	--	--	--	--	--	--
A0A0C4DH32	Immunoglobulin heavy variable 3-20	IGHV3-20	368	384.7	374.4	380.8	465.5	347.2	379.4	345.1	330.7	1.087481146	0.36751657	0.120990389	Nonsignificant	0.907639074	0.008243018	-0.139809377	Nonsignificant	1.198142717	0.136795875	0.260799766	Nonsignificant	1	Molecular Function:protein binding (GO:0005515)	--	--	--	--	--	--
A0A0C4DH35	Probable non-functional immunoglobulin heavy variable 3-35	IGHV3-35	225.3	339.6	285.1	392.7	367.8	463.8	265	399.4	248.6	1.206470588	0.318251771	0.270792745	Nonsignificant	1.308	0.311169097	0.387362541	Nonsignificant	0.922378126	0.72387939	-0.116569795	Nonsignificant	1	Molecular Function:protein binding (GO:0005515)	--	--	--	--	--	--
A0A0C4DH63	T cell receptor gamma joining P (Fragment)	TRGJP	387.3	406.4	298.9	511.3	433.4	365.6	323.5	364.3	318	1.160717554	0.420588637	0.215016954	Nonsignificant	0.959088413	0.712741903	-0.06026428	Nonsignificant	1.210229984	0.308646998	0.275281233	Nonsignificant	--	--	--	--	--	--	--	--
A0A0D9SEY1	Mitogen-activated protein kinase kinase kinase kinase 4	MAP4K4	174.5	175.9	155.7	153.6	105.6	156.4	182.7	147	123.9	0.873147599	0.444918917	-0.195702543	Nonsignificant	0.844299546	0.096527979	-0.244173157	Nonsignificant	1.034168032	0.856276164	0.048470614	Nonsignificant	3	Molecular Function:protein kinase activity (GO:0004672),Molecular Function:ATP binding (GO:0005524),Biological Process:protein phosphorylation (GO:0006468)	TRAF2 and NCK interacting kinase	2.7.11.1		Serine/threonine protein kinase	T	Signal transduction mechanisms ;
A0A0F7T891	IGHV5-51 protein (Fragment)	IGHV5-51	87.8	96.3	83.1	97.4	81.6	100.2	95.2	104.9	92	1.026197605	0.729773682	0.037308563	Nonsignificant	1.111901198	0.138566851	0.153028597	Nonsignificant	0.922921575	0.290996844	-0.115720034	Nonsignificant	1	Molecular Function:protein binding (GO:0005515)	--	--	--	--	--	--
A0A0F7TC28	IGHV4-4 protein (Fragment)	IGHV4-4	295.6	377.1	495.7	371.3	617.3	367.4	506.8	364.5	362.9	1.279869908	0.303395981	0.355997175	Nonsignificant	0.937007874	0.713900494	-0.093866923	Nonsignificant	1.365911582	0.201261684	0.449864098	Nonsignificant	1	Molecular Function:protein binding (GO:0005515)	immunoglobulin heavy chain	--	ko04020 Calcium signaling pathway ko04064 NF-kappa B signaling pathway ko04072 Phospholipase D signaling pathway ko04145 Phagosome ko04151 PI3K-Akt signaling pathway ko04640 Hematopoietic cell lineage ko04650 Natural killer cell mediated cytotoxicity ko04662 B cell receptor signaling pathway ko04664 Fc epsilon RI signaling pathway ko04666 Fc gamma R-mediated phagocytosis ko04672 Intestinal immune…	--	--	--
A0A0G2JPR0	Complement C4-A	C4A	533.5	572.9	696.6	559.4	515.9	797.4	689.7	717.1	861.1	0.978924016	0.868385586	-0.030731213	Nonsignificant	1.317581808	0.042826722	0.397892541	Significant	0.742970197	0.040624598	-0.428623754	Significant	6	Molecular Function:endopeptidase inhibitor activity (GO:0004866),Molecular Function:protein binding (GO:0005515),Cellular Component:extracellular region (GO:0005576),Cellular Component:extracellular space (GO:0005615),Biological Process:inflammatory response (GO:0006954),Biological Process:complement activation (GO:0006956)	complement component 4	--	ko04610 Complement and coagulation cascades ko05133 Pertussis ko05150 Staphylococcus aureus infection ko05322 Systemic lupus erythematosus	Uncharacterized conserved protein YfaS, alpha-2-macroglobulin family	R	General function prediction only ;
A0A0G2JSC0	Immunoglobulin lambda variable 5-45 (Fragment)	IGLV5-45	4498.1	2881.9	2211.3	2092.1	1909.3	2075.5	2564	2644.7	1241.4	0.684516176	0.272639172	-0.54684346	Nonsignificant	0.621563292	0.216344799	-0.686026791	Nonsignificant	1.101281535	0.687394923	0.139183331	Nonsignificant	1	Molecular Function:protein binding (GO:0005515)	pre-B lymphocyte gene	--	--	--	--	--
A0A0J9YVY3	Immunoglobulin heavy variable 7-4-1	IGHV7-4-1	87.6	88.9	94.8	114.6	106.2	106.4	94.6	121.5	88.1	1.162550682	0.113062995	0.217293613	Nonsignificant	1.164762256	0.260013799	0.220035511	Nonsignificant	0.998101266	0.98685996	-0.002741898	Nonsignificant	1	Molecular Function:protein binding (GO:0005515)	--	--	--	--	--	--
A0A0J9YW62	IGv domain-containing protein (Fragment)		131.7	86.4	58.7	90.5	55.3	70.1	75.5	106.5	257.3	0.79949422	0.492503015	-0.322840492	Nonsignificant	1.567557803	0.464770143	0.648518643	Nonsignificant	0.510025351	0.341223467	-0.971359135	Nonsignificant	--	--	--	--	--	--	--	--
A0A0J9YWU9	Ig-like domain-containing protein (Fragment)		83.1	92.1	84	96.5	114	114.5	123.2	117.7	112.4	1.28742284	0.072762697	0.364485968	Nonsignificant	1.329475309	0.002865658	0.410856983	Significant	0.968369124	0.690722437	-0.046371015	Nonsignificant	1	Molecular Function:protein binding (GO:0005515)	immunoglobulin heavy chain	--	ko04020 Calcium signaling pathway ko04064 NF-kappa B signaling pathway ko04072 Phospholipase D signaling pathway ko04145 Phagosome ko04151 PI3K-Akt signaling pathway ko04640 Hematopoietic cell lineage ko04650 Natural killer cell mediated cytotoxicity ko04662 B cell receptor signaling pathway ko04664 Fc epsilon RI signaling pathway ko04666 Fc gamma R-mediated phagocytosis ko04672 Intestinal immune…	--	--	--
A0A0K0K1J1	Epididymis secretory protein Li 2	HEL-S-2	694.1	731.8	627.2	774.7	646.5	928.7	900	737.2	780.6	1.130583021	0.350614215	0.177066936	Nonsignificant	1.191612683	0.138223268	0.252915385	Nonsignificant	0.948783977	0.678907551	-0.075848449	Nonsignificant	1	Molecular Function:cysteine-type endopeptidase inhibitor activity (GO:0004869)	cystatin-C	--	ko04970 Salivary secretion	--	--	--
A0A0K0K1K7	6-phosphogluconolactonase	HEL-S-304	27.5	25.7	25.4	27	28.2	24.1	18.4	21.7	30	0.936386768	0.646207509	-0.094823546	Nonsignificant	0.96437659	0.745714594	-0.052331464	Nonsignificant	0.970976253	0.862180838	-0.042492082	Nonsignificant	1	Biological Process:carbohydrate metabolic process (GO:0005975)	6-phosphogluconolactonase	3.1.1.31	ko00030 Pentose phosphate pathway ko01100 Metabolic pathways ko01200 Carbon metabolism	6-phosphogluconolactonase/Glucosamine-6-phosphate isomerase/deaminase	G	Carbohydrate transport and metabolism ;
A0A0K0K1L1	Epididymis secretory protein Li 282	HEL-S-282	128.4	97.9	90.5	93.8	90.5	97.5	127.6	153.8	135.8	0.984532828	0.926289395	-0.022488783	Nonsignificant	1.221906566	0.31860645	0.289133972	Nonsignificant	0.805734952	0.293009336	-0.311622755	Nonsignificant	--	--	carbonic anhydrase 2	4.2.1.1	ko00910 Nitrogen metabolism ko04964 Proximal tubule bicarbonate reclamation ko04966 Collecting duct acid secretion ko04971 Gastric acid secretion ko04972 Pancreatic secretion ko04976 Bile secretion	Carbonic anhydrase	P	Inorganic ion transport and metabolism ;
A0A0R7FJH5	Coagulation factor XII	F12	4488.7	2520	3268.8	3743.2	2027.6	2457.4	2369.7	2434.7	3111.9	0.792070056	0.411609964	-0.336300057	Nonsignificant	0.778788616	0.318174308	-0.3606963	Nonsignificant	1.017053973	0.941858346	0.024396242	Nonsignificant	5	Molecular Function:serine-type endopeptidase activity (GO:0004252),Molecular Function:calcium ion binding (GO:0005509),Molecular Function:protein binding (GO:0005515),Cellular Component:extracellular region (GO:0005576),Biological Process:proteolysis (GO:0006508)	coagulation factor XII (Hageman factor)	3.4.21.38	ko04610 Complement and coagulation cascades	Secreted trypsin-like serine protease	O	Posttranslational modification, protein turnover, chaperones ;
A0A0S2Z3F6	Cholesteryl ester transfer protein plasma isoform 1 (Fragment)	CETP	1042.6	1070.7	1129.8	953.5	574.4	947.9	827.5	1032.9	1181.7	0.726280411	0.110771716	-0.461401427	Nonsignificant	0.975147236	0.741167095	-0.03630803	Nonsignificant	0.744790514	0.123032593	-0.425093397	Nonsignificant	4	Molecular Function:lipid binding (GO:0008289),Molecular Function:cholesterol transporter activity (GO:0017127),Cellular Component:high-density lipoprotein particle (GO:0034364),Biological Process:reverse cholesterol transport (GO:0043691)	cholesteryl ester transfer protein	--	ko04979 Cholesterol metabolism	--	--	--
A0A0S2Z3Y1	Lectin galactoside-binding soluble 3 binding protein isoform 1 (Fragment)	LGALS3BP	2544.2	2438.3	3088.8	2797.6	2611.5	2565.1	3502.4	3617.6	2389.4	1.104097233	0.457491045	0.14286723	Nonsignificant	1.062047006	0.725475598	0.086847621	Nonsignificant	1.039593565	0.822765645	0.056019609	Nonsignificant	3	Molecular Function:scavenger receptor activity (GO:0005044),Molecular Function:protein binding (GO:0005515),Cellular Component:membrane (GO:0016020)	galectin-3-binding protein	--	--	--	--	--
A0A0S2Z410	Epididymis secretory sperm binding protein (Fragment)	HSD17B10	105.2	83.3	100	101	76.7	115.7	128.1	101	129.6	1.059965338	0.748012023	0.084017088	Nonsignificant	1.20034662	0.145990583	0.263451069	Nonsignificant	0.883049379	0.482640161	-0.179433981	Nonsignificant	--	--	--	--	ko00280 Valine, leucine and isoleucine degradation ko01100 Metabolic pathways ko05010 Alzheimer's disease	NAD(P)-dependent dehydrogenase, short-chain alcohol dehydrogenase family	IQR	Lipid transport and metabolism ; Secondary metabolites biosynthesis, transport and catabolism ; General function prediction only ;
A0A0S2Z4F1	EGF containing fibulin-like extracellular matrix protein 1 isoform 1 (Fragment)	EFEMP1	1677.7	1845.9	1672.6	2040.7	1438.5	1903.1	1708	1817.6	1766.1	0.998267965	0.98818832	-0.002500965	Nonsignificant	1.055925484	0.243851295	0.078508028	Nonsignificant	0.945396224	0.627706853	-0.081008993	Nonsignificant	5	Molecular Function:epidermal growth factor-activated receptor activity (GO:0005006),Molecular Function:calcium ion binding (GO:0005509),Molecular Function:protein binding (GO:0005515),Biological Process:epidermal growth factor receptor signaling pathway (GO:0007173),Cellular Component:extracellular matrix (GO:0031012)	EGF-containing fibulin-like extracellular matrix protein 1	--	--	--	--	--
A0A0S2Z4L3	Protein S isoform 2 (Fragment)	PROS1	7283.3	6655.8	6394.5	6968	4686.6	7371.6	7216.4	6430.3	6794.8	0.928069796	0.613940064	-0.107694787	Nonsignificant	1.012939175	0.828959578	0.018547545	Nonsignificant	0.916214733	0.556899911	-0.126242332	Nonsignificant	4	Molecular Function:calcium ion binding (GO:0005509),Molecular Function:protein binding (GO:0005515),Cellular Component:extracellular region (GO:0005576),Biological Process:negative regulation of blood coagulation (GO:0030195)	protein S	--	ko04610 Complement and coagulation cascades	--	--	--
A0A0S2Z4R6	Secretoglobin family 1A member 1 isoform 1 (Fragment)	SCGB1A1	240	299.7	236.9	265.1	275.7	380.5	282.8	230.8	254.1	1.060520216	0.527030822	0.084772123	Nonsignificant	1.114344579	0.604481405	0.156195414	Nonsignificant	0.951698636	0.793354186	-0.071423291	Nonsignificant	1	Biological Process:signal transduction (GO:0007165)	--	--	--	--	--	--
A0A0U4EXB4	Haptoglobin (Fragment)	HP	726.5	461.2	572.2	481.1	491.5	747.6	563.5	395.1	621.2	0.872833684	0.43940623	-0.196221317	Nonsignificant	1.002272856	0.992264669	0.003275318	Nonsignificant	0.870854357	0.541859542	-0.199496635	Nonsignificant	2	Cellular Component:extracellular region (GO:0005576),Molecular Function:hemoglobin binding (GO:0030492)	haptoglobin	--	--	--	--	--
A0A0X9SZU9	MS-B1 heavy chain variable region (Fragment)		51.4	71.9	85.9	149.4	258.8	208.3	51.8	65.9	42.4	2.198852772	0.295740396	1.13675101	Nonsignificant	1.513384321	0.563326691	0.597778404	Nonsignificant	1.452937461	0.57898312	0.538972606	Nonsignificant	1	Molecular Function:protein binding (GO:0005515)	immunoglobulin heavy chain	--	ko04020 Calcium signaling pathway ko04064 NF-kappa B signaling pathway ko04072 Phospholipase D signaling pathway ko04145 Phagosome ko04151 PI3K-Akt signaling pathway ko04640 Hematopoietic cell lineage ko04650 Natural killer cell mediated cytotoxicity ko04662 B cell receptor signaling pathway ko04664 Fc epsilon RI signaling pathway ko04666 Fc gamma R-mediated phagocytosis ko04672 Intestinal immune…	--	--	--
A0A0X9T7T4	MS-D3 heavy chain variable region (Fragment)		283.9	302.6	261.5	503.6	265.9	296.9	280.8	316.8	665.3	1.238561321	0.473753746	0.308665298	Nonsignificant	1.508254717	0.352514337	0.592880094	Nonsignificant	0.821188428	0.624884479	-0.284214797	Nonsignificant	1	Molecular Function:protein binding (GO:0005515)	--	--	--	--	--	--
A0A0X9TD23	MS-A5 heavy chain variable region (Fragment)		302.4	313.2	270	370.8	310	234.2	209.7	210.5	166.7	1.005532972	0.975943972	0.007960389	Nonsignificant	0.690379404	0.023744029	-0.53453867	Significant	1.456493294	0.176001081	0.542499059	Nonsignificant	1	Molecular Function:protein binding (GO:0005515)	--	--	--	--	--	--
A0A0X9USK2	MS-A6 heavy chain variable region (Fragment)		74.3	92.2	77.5	94	83.5	87.4	150.6	103.7	110.7	1.344672131	0.309355089	0.427254446	Nonsignificant	1.236885246	0.097946884	0.306711658	Nonsignificant	1.087143804	0.722015653	0.120542788	Nonsignificant	1	Molecular Function:protein binding (GO:0005515)	--	--	--	--	--	--
A0A0X9UWM4	IBM-A3 heavy chain variable region (Fragment)		701.2	695.1	673	643.2	726	466.1	508.1	620.7	537.3	0.907215	0.419947181	-0.1404836	Nonsignificant	0.784854782	0.075024809	-0.349502352	Nonsignificant	1.15590173	0.344563399	0.209018751	Nonsignificant	1	Molecular Function:protein binding (GO:0005515)	--	--	--	--	--	--
A0A0X9V9C4	GCT-A8 heavy chain variable region (Fragment)		98.8	222.6	246.2	290	1096.8	120.6	112.1	246.6	89.7	2.640768147	0.413620154	1.400957642	Nonsignificant	0.804968288	0.607420541	-0.312996147	Nonsignificant	3.280586562	0.370177717	1.713953789	Nonsignificant	1	Molecular Function:protein binding (GO:0005515)	--	--	--	--	--	--
A0A109PP82	MS-C2 light chain variable region (Fragment)		114.1	123.4	94.8	110	66.1	127.8	100.2	133.6	128.9	0.83147758	0.312407293	-0.266250731	Nonsignificant	1.174541077	0.143358159	0.23209717	Nonsignificant	0.707916987	0.101323376	-0.498347901	Nonsignificant	1	Molecular Function:protein binding (GO:0005515)	--	--	--	--	--	--
A0A109PPC2	GCT-A7 light chain variable region (Fragment)		332.5	461.5	484.8	526.2	802.2	375.8	358.6	456.3	358.8	1.319205505	0.408112053	0.399669324	Nonsignificant	0.931263685	0.633751132	-0.102738374	Nonsignificant	1.416575699	0.328494751	0.502407699	Nonsignificant	1	Molecular Function:protein binding (GO:0005515)	--	--	--	--	--	--
A0A109PS54	GCT-A8 light chain variable region (Fragment)		852.8	1003.6	755.2	926.5	685.5	1046	761.7	1146.6	893.2	0.908906418	0.477831334	-0.137796335	Nonsignificant	1.181574514	0.200340621	0.240710613	Nonsignificant	0.769233262	0.0813836	-0.378506948	Nonsignificant	1	Molecular Function:protein binding (GO:0005515)	--	--	--	--	--	--
A0A109PW33	MS-C1 light chain variable region (Fragment)		494.1	495.8	531.1	591.9	1320.8	543.4	520.3	718.7	707.9	1.599605523	0.356519282	0.677716167	Nonsignificant	1.295200526	0.11282355	0.373175477	Nonsignificant	1.235025381	0.610700049	0.304540691	Nonsignificant	1	Molecular Function:protein binding (GO:0005515)	--	--	--	--	--	--
A0A109PW74	IBM-B3 light chain variable region (Fragment)		83.7	98.4	65.1	83	82	87	67.8	97.8	77.3	0.941747573	0.687432952	-0.086587685	Nonsignificant	1.060275081	0.687540816	0.08443861	Nonsignificant	0.888210607	0.275145036	-0.171026295	Nonsignificant	1	Molecular Function:protein binding (GO:0005515)	--	--	--	--	--	--
A0A125QYY5	GCT-A9 light chain variable region (Fragment)		44.2	47.2	55.6	58	89	131	45.5	113.8	47.2	1.30952381	0.361958937	0.389042291	Nonsignificant	1.986394558	0.197277037	0.990152214	Nonsignificant	0.659246575	0.331634897	-0.601109923	Nonsignificant	1	Molecular Function:protein binding (GO:0005515)	--	--	--	--	--	--
A0A125QYY9	IBM-B2 heavy chain variable region (Fragment)		1208.6	1085.4	1756.7	1274.6	1259.5	1503.1	3258.9	2247.5	1547.1	1.430123189	0.478957942	0.516139424	Nonsignificant	1.307848026	0.261981398	0.387194907	Nonsignificant	1.093493403	0.832872737	0.128944516	Nonsignificant	1	Molecular Function:protein binding (GO:0005515)	--	--	--	--	--	--
A0A125U0U7	MS-C1 heavy chain variable region (Fragment)		295	261.6	297	293.4	516.1	349.7	357.9	378	290.2	1.367619494	0.252677359	0.451666892	Nonsignificant	1.192478913	0.156472942	0.253963755	Nonsignificant	1.146871009	0.54057959	0.197703137	Nonsignificant	1	Molecular Function:protein binding (GO:0005515)	--	--	--	--	--	--
A0A125U0V1	MS-F1 heavy chain variable region (Fragment)		262.7	408.5	365.1	354.2	456.3	329.4	294.5	335.1	365.6	1.066293544	0.738812843	0.092604658	Nonsignificant	0.994017176	0.96684642	-0.008657313	Nonsignificant	1.072711387	0.653684312	0.101261972	Nonsignificant	1	Molecular Function:protein binding (GO:0005515)	--	--	--	--	--	--
A0A125U0V4	GCT-A2 heavy chain variable region (Fragment)		914.4	911.2	1593.1	1165.2	1701.1	962.6	1056.5	1597.3	1036.7	1.14745371	0.607896525	0.198435955	Nonsignificant	1.052037324	0.854327319	0.073185889	Nonsignificant	1.090696769	0.719960065	0.125250066	Nonsignificant	1	Molecular Function:protein binding (GO:0005515)	--	--	--	--	--	--
A0A140T9H5	HLA class I histocompatibility antigen, C alpha chain	HLA-C	226	221.1	204.1	213.8	300.1	165.8	235.1	189.8	192.5	1.150184275	0.33539688	0.201865019	Nonsignificant	0.841676904	0.035960269	-0.248661565	Nonsignificant	1.366538953	0.111760743	0.450526584	Nonsignificant	3	Molecular Function:protein binding (GO:0005515),Biological Process:immune response (GO:0006955),Biological Process:antigen processing and presentation (GO:0019882)	major histocompatibility complex, class I	--	ko04144 Endocytosis ko04145 Phagosome ko04218 Cellular senescence ko04514 Cell adhesion molecules (CAMs) ko04612 Antigen processing and presentation ko04940 Type I diabetes mellitus ko05165 Human papillomavirus infection ko05166 HTLV-I infection ko05167 Kaposi's sarcoma-associated herpesvirus infection ko05168 Herpes simplex infection ko05169 Epstein-Barr virus infection ko05203 Viral carcinogene…	--	--	--
A0A140TA29	Complement C4-B	C4B	48807	36739.5	45232.1	47485.8	36077.3	52060.6	49859.4	38227.6	45957.8	1.02021661	0.881932327	0.028875495	Nonsignificant	1.041806534	0.751553427	0.059087391	Nonsignificant	0.979276456	0.879826048	-0.030211896	Nonsignificant	6	Molecular Function:endopeptidase inhibitor activity (GO:0004866),Molecular Function:protein binding (GO:0005515),Cellular Component:extracellular region (GO:0005576),Cellular Component:extracellular space (GO:0005615),Biological Process:inflammatory response (GO:0006954),Biological Process:complement activation (GO:0006956)	complement component 4	--	ko04610 Complement and coagulation cascades ko05133 Pertussis ko05150 Staphylococcus aureus infection ko05322 Systemic lupus erythematosus	Uncharacterized conserved protein YfaS, alpha-2-macroglobulin family	R	General function prediction only ;
A0A140VJI7	Testicular tissue protein Li 61		2485	3306.6	2532.9	2246.9	2363.2	2078.7	2412.8	2968.2	2423.2	0.843642261	0.242355183	-0.245296729	Nonsignificant	0.897363205	0.485967145	-0.156236065	Nonsignificant	0.94013467	0.625283572	-0.089060663	Nonsignificant	2	Cellular Component:extracellular region (GO:0005576),Biological Process:signal transduction (GO:0007165)	--	--	--	--	--	--
A0A140VJL2	3-hydroxy-3-methylglutaryl coenzyme A synthase		77.7	47.5	34.9	62.4	28.3	60.1	53.1	82.7	94.6	0.898188632	0.755999051	-0.154909632	Nonsignificant	1.482823235	0.191226512	0.568346627	Nonsignificant	0.605728728	0.095372684	-0.723256259	Nonsignificant	2	Molecular Function:hydroxymethylglutaryl-CoA synthase activity (GO:0004421),Biological Process:isoprenoid biosynthetic process (GO:0008299)	hydroxymethylglutaryl-CoA synthase	2.3.3.10	ko00072 Synthesis and degradation of ketone bodies ko00280 Valine, leucine and isoleucine degradation ko00650 Butanoate metabolism ko00900 Terpenoid backbone biosynthesis ko01100 Metabolic pathways	3-hydroxy-3-methylglutaryl CoA synthase	I	Lipid transport and metabolism ;
A0A140VK00	Testicular tissue protein Li 227		11327.1	9401.6	11043.1	13237.9	10310.5	16034.5	11818.8	9996.9	13252.8	1.113163245	0.318389332	0.154665179	Nonsignificant	1.236448675	0.285521517	0.306202354	Nonsignificant	0.900290702	0.550561314	-0.151537175	Nonsignificant	1	Molecular Function:protein binding (GO:0005515)	--	--	--	--	--	--
A0A140VK24	Testicular secretory protein Li 24		1022.3	1142.5	1073.1	1141.4	756.1	1148.8	1106.2	1119.8	1120.8	0.927669168	0.59591265	-0.108317702	Nonsignificant	1.046789586	0.281723632	0.065971477	Nonsignificant	0.886204048	0.405620777	-0.174289178	Nonsignificant	2	Biological Process:lipid metabolic process (GO:0006629),Molecular Function:O-acyltransferase activity (GO:0008374)	lecithin-cholesterol acyltransferase	2.3.1.43	ko00564 Glycerophospholipid metabolism ko04979 Cholesterol metabolism	--	--	--
A0A161I202	Lactoferrin	LTF	258.2	207.8	183.7	200.6	172.5	200.7	158.8	244.4	253.7	0.818685547	0.212425712	-0.288618668	Nonsignificant	1.075573342	0.584451232	0.105105903	Nonsignificant	0.761161992	0.057386324	-0.393724571	Nonsignificant	1	Cellular Component:extracellular space (GO:0005615)	lactotransferrin	3.4.21.-	--	--	--	--
A0A193CHR0	10E8 heavy chain variable region (Fragment)		419.9	407.8	409.5	550.1	539.3	442.9	381.2	455	329.1	1.188651794	0.289904255	0.249326151	Nonsignificant	0.991755577	0.940300995	-0.01194349	Nonsignificant	1.198533007	0.302218679	0.261269641	Nonsignificant	1	Molecular Function:protein binding (GO:0005515)	--	--	--	--	--	--
A0A193CHR8	10E8 light chain variable region (Fragment)		213.8	232.8	305.9	254.6	390.5	217.4	321.3	233.4	211	1.284252492	0.220634294	0.360928873	Nonsignificant	0.879468439	0.395064612	-0.18529629	Nonsignificant	1.460259897	0.118644784	0.546225163	Nonsignificant	1	Molecular Function:protein binding (GO:0005515)	--	--	--	--	--	--
A0A193CHS1	10E8 light chain variable region (Fragment)		552.9	691.6	654.3	819.2	576.6	654.6	743.1	818.4	481.9	1.126448283	0.400702877	0.171781079	Nonsignificant	1.029544976	0.871883266	0.042006856	Nonsignificant	1.094122462	0.640306107	0.129774223	Nonsignificant	1	Molecular Function:protein binding (GO:0005515)	--	--	--	--	--	--
A0A1B0GW23	ABHD14A-ACY1 readthrough (Fragment)	ABHD14A-ACY1	71.9	44.7	64.6	42.8	75.6	44.2	56.4	42.8	49.6	0.964679912	0.873098297	-0.051877771	Nonsignificant	0.753863135	0.203699167	-0.407625472	Nonsignificant	1.279648609	0.311399669	0.355747701	Nonsignificant	2	Biological Process:metabolic process (GO:0008152),Molecular Function:hydrolase activity (GO:0016787)	aminoacylase	3.5.1.14	ko00220 Arginine biosynthesis ko01100 Metabolic pathways ko01210 2-Oxocarboxylic acid metabolism ko01230 Biosynthesis of amino acids	Acetylornithine deacetylase/Succinyl-diaminopimelate desuccinylase or related deacylase	E	Amino acid transport and metabolism ;
A0A1B1CYC5	Vitamin D binding protein (Fragment)	Gc	448.7	550.7	418.6	1940.5	1345	1943.4	576.7	1603.4	3438.7	2.723695346	0.173854409	1.445565342	Nonsignificant	4.926304654	0.080459609	2.30050585	Nonsignificant	0.552888125	0.212948391	-0.854940508	Nonsignificant	--	--	vitamin D-binding protein	--	--	--	--	--
A0A1C9J6T1	B cell receptor heavy chain variable region (Fragment)		476.3	446.3	395.2	467.8	442.4	446	295.7	462	394.4	0.915085749	0.573601461	-0.128021156	Nonsignificant	0.988313856	0.87764855	-0.016958827	Nonsignificant	0.92590602	0.620253298	-0.111062329	Nonsignificant	1	Molecular Function:protein binding (GO:0005515)	--	--	--	--	--	--
A0A1C9J6Z4	B cell receptor heavy chain variable region (Fragment)		879	1150.2	1032.2	1453.9	1315.6	1125.1	795.2	1120.5	866.4	1.164401908	0.500655175	0.219589108	Nonsignificant	1.016528386	0.891529409	0.023650502	Nonsignificant	1.145469152	0.543514595	0.195938606	Nonsignificant	1	Molecular Function:protein binding (GO:0005515)	--	--	--	--	--	--
A0A1K0GXZ1	Globin C1	GLNC1	3777.7	2749.9	2195.3	1815.9	1763.1	2147.1	3567.6	4073.6	3750	0.819291749	0.525634745	-0.287550809	Nonsignificant	1.143048757	0.612567599	0.192886943	Nonsignificant	0.716760107	0.32536504	-0.480437752	Nonsignificant	5	Molecular Function:iron ion binding (GO:0005506),Cellular Component:hemoglobin complex (GO:0005833),Biological Process:oxygen transport (GO:0015671),Molecular Function:oxygen binding (GO:0019825),Molecular Function:heme binding (GO:0020037)	hemoglobin subunit alpha	--	ko05143 African trypanosomiasis ko05144 Malaria	--	--	--
A0A1L2BU38	Anti-staphylococcal enterotoxin E heavy chain variable region (Fragment)		769.4	782.5	913.9	1077.2	1221.7	1107.2	766.1	704	977.2	1.243004299	0.272701482	0.313831286	Nonsignificant	1.130829751	0.469615235	0.177381745	Nonsignificant	1.099196672	0.634778421	0.136449541	Nonsignificant	1	Molecular Function:protein binding (GO:0005515)	immunoglobulin heavy chain	--	ko04020 Calcium signaling pathway ko04064 NF-kappa B signaling pathway ko04072 Phospholipase D signaling pathway ko04145 Phagosome ko04151 PI3K-Akt signaling pathway ko04640 Hematopoietic cell lineage ko04650 Natural killer cell mediated cytotoxicity ko04662 B cell receptor signaling pathway ko04664 Fc epsilon RI signaling pathway ko04666 Fc gamma R-mediated phagocytosis ko04672 Intestinal immune…	--	--	--
A0A1L7B5J3	Alpha-1-antitrypsin short transcript variant 1C4	SERPINA1	54.1	68.1	48.2	56.9	44.7	66.3	53.8	62.2	50.9	0.911971831	0.518643816	-0.132938832	Nonsignificant	1.052816901	0.710200618	0.074254555	Nonsignificant	0.866220736	0.24882211	-0.207193387	Nonsignificant	--	--	alpha-1-antitrypsin	--	ko04610 Complement and coagulation cascades	--	--	--
A0A1S5UZ07	Talin-1	TLN1	741	767.4	819.8	771	687.3	659	691.5	680.4	768.9	0.923374281	0.173331601	-0.115012546	Nonsignificant	0.905549351	0.156182962	-0.143134826	Nonsignificant	1.019684106	0.765892138	0.02812228	Nonsignificant	6	Cellular Component:ruffle (GO:0001726),Molecular Function:actin binding (GO:0003779),Molecular Function:structural constituent of cytoskeleton (GO:0005200),Cellular Component:cytoskeleton (GO:0005856),Cellular Component:focal adhesion (GO:0005925),Biological Process:cytoskeletal anchoring at plasma membrane (GO:0007016)	talin	--	ko04015 Rap1 signaling pathway ko04510 Focal adhesion ko04611 Platelet activation ko05166 HTLV-I infection	--	--	--
A0A1U9WZ84	Insulin-like growth factor I (Fragment)		111.9	130.7	101.3	98.3	73.6	112.3	92	107.1	109.9	0.767374237	0.079963457	-0.381997765	Nonsignificant	0.957545798	0.630301455	-0.062586604	Nonsignificant	0.801396903	0.09327622	-0.319411161	Nonsignificant	4	Molecular Function:hormone activity (GO:0005179),Cellular Component:extracellular region (GO:0005576),Cellular Component:extracellular space (GO:0005615),Molecular Function:growth factor activity (GO:0008083)	insulin-like growth factor 1	--	ko01521 EGFR tyrosine kinase inhibitor resistance ko01522 Endocrine resistance ko04010 MAPK signaling pathway ko04014 Ras signaling pathway ko04015 Rap1 signaling pathway ko04066 HIF-1 signaling pathway ko04068 FoxO signaling pathway ko04114 Oocyte meiosis ko04115 p53 signaling pathway ko04150 mTOR signaling pathway ko04151 PI3K-Akt signaling pathway ko04152 AMPK signaling pathway ko04211 Longevi…	--	--	--
A0A1W6IYI3	N90-VRC38.01 heavy chain variable region (Fragment)		287.6	647.5	252.7	391	530.4	220.1	242.5	318.1	265.7	0.979878767	0.96085209	-0.029324828	Nonsignificant	0.676797441	0.418450792	-0.563203982	Nonsignificant	1.447816893	0.283328376	0.533879154	Nonsignificant	1	Molecular Function:protein binding (GO:0005515)	immunoglobulin heavy chain	--	ko04020 Calcium signaling pathway ko04064 NF-kappa B signaling pathway ko04072 Phospholipase D signaling pathway ko04145 Phagosome ko04151 PI3K-Akt signaling pathway ko04640 Hematopoietic cell lineage ko04650 Natural killer cell mediated cytotoxicity ko04662 B cell receptor signaling pathway ko04664 Fc epsilon RI signaling pathway ko04666 Fc gamma R-mediated phagocytosis ko04672 Intestinal immune…	--	--	--
A0A1W6IYJ4	N90-VRC38.03 light chain variable region (Fragment)		166.6	108	84.7	107.6	133.5	203.5	84.6	111.4	116.5	0.906484832	0.715849468	-0.141645216	Nonsignificant	1.200667965	0.568161556	0.263837241	Nonsignificant	0.754983774	0.368318788	-0.405482457	Nonsignificant	1	Molecular Function:protein binding (GO:0005515)	--	--	--	--	--	--
A0A1W6IYJ8	N90-VRC38.05 light chain variable region (Fragment)		442.7	437	399.2	532.5	412.1	532.4	337.1	491	426.7	1.002189381	0.98859059	0.003155157	Nonsignificant	1.13386504	0.196337271	0.181248932	Nonsignificant	0.883870078	0.447936222	-0.178093775	Nonsignificant	1	Molecular Function:protein binding (GO:0005515)	--	--	--	--	--	--
A0A1W6IYK4	N90-VRC38.11 light chain variable region (Fragment)		181	351.2	173.1	382.3	331	221.4	257.8	262.8	185.1	1.37686091	0.277412882	0.461382827	Nonsignificant	0.94895789	0.861334758	-0.075584025	Nonsignificant	1.45091887	0.089977575	0.536966852	Nonsignificant	1	Molecular Function:protein binding (GO:0005515)	--	--	--	--	--	--
A0A1W6IYL0	N90-VRC38.07 light chain variable region (Fragment)		211.2	220.7	254.9	262.3	359.2	362.4	257	270.4	191.6	1.279120559	0.185077236	0.355152247	Nonsignificant	1.200349447	0.4537491	0.263454466	Nonsignificant	1.065623484	0.778928285	0.091697781	Nonsignificant	1	Molecular Function:protein binding (GO:0005515)	--	--	--	--	--	--
A0A1W6IYL8	N90-VRC38.08 light chain variable region (Fragment)		339.7	402.9	345	387.7	358.4	390.8	347.7	451.8	382.1	1.005700625	0.935096529	0.008200911	Nonsignificant	1.126057374	0.200869893	0.171280336	Nonsignificant	0.893116682	0.176203945	-0.163079426	Nonsignificant	1	Molecular Function:protein binding (GO:0005515)	--	--	--	--	--	--
A0A286YEY4	Immunoglobulin heavy constant gamma 2 (Fragment)	IGHG2	1833.6	2129.4	2070.7	2311.7	3228.7	2573.5	1985.3	2799.8	2365.2	1.24727779	0.311897773	0.318782813	Nonsignificant	1.282546365	0.025164829	0.359010981	Significant	0.972501131	0.870561486	-0.040228167	Nonsignificant	1	Molecular Function:protein binding (GO:0005515)	--	--	--	--	--	--
A0A286YFJ8	Immunoglobulin heavy constant gamma 4 (Fragment)	IGHG4	14749.7	18549.3	24742.8	17084.9	124094.3	18980.8	22501.8	16618.7	21816.4	2.820053823	0.418219182	1.495722698	Nonsignificant	0.989216392	0.953247716	-0.015641948	Nonsignificant	2.850795686	0.415877001	1.511364646	Nonsignificant	1	Molecular Function:protein binding (GO:0005515)	--	--	--	--	--	--
A0A2R8Y6G6	Alpha-enolase	ENO1	2093.8	1282	1513.7	1344.4	1634.9	1588.4	1532.1	1638.2	1901.1	0.92267103	0.662546688	-0.116111736	Nonsignificant	1.048716638	0.782773904	0.068624916	Nonsignificant	0.879809661	0.187714221	-0.184736651	Nonsignificant	4	Cellular Component:phosphopyruvate hydratase complex (GO:0000015),Molecular Function:magnesium ion binding (GO:0000287),Molecular Function:phosphopyruvate hydratase activity (GO:0004634),Biological Process:glycolytic process (GO:0006096)	enolase	4.2.1.11	ko00010 Glycolysis / Gluconeogenesis ko01100 Metabolic pathways ko01200 Carbon metabolism ko01230 Biosynthesis of amino acids ko03018 RNA degradation ko04066 HIF-1 signaling pathway	Enolase	G	Carbohydrate transport and metabolism ;
A0A2S1ZAU6	KL4-1 (Fragment)		190.4	219.9	205.2	244.1	217	229.3	159.7	259.6	196.9	1.008610885	0.951505044	0.012369701	Nonsignificant	1.114216084	0.330202647	0.156029048	Nonsignificant	0.905220181	0.523583349	-0.143659347	Nonsignificant	1	Molecular Function:protein binding (GO:0005515)	--	--	--	--	--	--
A0A2U3TZH3	Elongation factor 1-alpha	EEF1A2	592.6	307.2	576.1	539.6	523.8	286	525.8	259.3	592.3	1.076766719	0.722809815	0.106705724	Nonsignificant	0.770783928	0.470424939	-0.375601604	Nonsignificant	1.39697609	0.294057579	0.482307328	Nonsignificant	2	Molecular Function:GTPase activity (GO:0003924),Molecular Function:GTP binding (GO:0005525)	elongation factor 1-alpha	--	ko03013 RNA transport ko05134 Legionellosis	Translation elongation factor EF-1alpha (GTPase)	J	Translation, ribosomal structure and biogenesis ;
A0A2U8J8H9	Ig heavy chain variable region (Fragment)	IgH	1084.7	1209.6	1138.9	1265.8	1355.4	1065.8	957.7	1055	847.4	1.042438541	0.731472035	0.05996233	Nonsignificant	0.864557847	0.148068149	-0.209965598	Nonsignificant	1.205747591	0.234963876	0.269927928	Nonsignificant	1	Molecular Function:protein binding (GO:0005515)	--	--	--	--	--	--
A0A2U8J8I9	Ig heavy chain variable region (Fragment)	IgH	148.7	167.7	215.4	188.9	187.6	271.5	192.9	721.3	159.4	1.070703272	0.59252037	0.098558716	Nonsignificant	2.166603986	0.351380768	1.115435481	Nonsignificant	0.494185037	0.375270354	-1.016876765	Nonsignificant	1	Molecular Function:protein binding (GO:0005515)	--	--	--	--	--	--
A0A2U8J8J2	Ig heavy chain variable region (Fragment)	IgH	473.9	490.1	673.5	616.6	870.1	486.6	698.9	484.6	498.6	1.334717557	0.138418706	0.416534482	Nonsignificant	0.897587786	0.474706659	-0.15587505	Nonsignificant	1.487005035	0.085044267	0.572409532	Nonsignificant	1	Molecular Function:protein binding (GO:0005515)	immunoglobulin heavy chain	--	ko04020 Calcium signaling pathway ko04064 NF-kappa B signaling pathway ko04072 Phospholipase D signaling pathway ko04145 Phagosome ko04151 PI3K-Akt signaling pathway ko04640 Hematopoietic cell lineage ko04650 Natural killer cell mediated cytotoxicity ko04662 B cell receptor signaling pathway ko04664 Fc epsilon RI signaling pathway ko04666 Fc gamma R-mediated phagocytosis ko04672 Intestinal immune…	--	--	--
A0A2U8J8L9	Ig heavy chain variable region (Fragment)	IgH	212.9	238.9	192.7	249	225.1	262	259.5	256.7	386.1	1.138246703	0.156972729	0.18681328	Nonsignificant	1.403878976	0.168024308	0.489418571	Nonsignificant	0.810786914	0.30812785	-0.30260529	Nonsignificant	--	--	--	--	--	--	--	--
A0A2U8J8M3	Ig heavy chain variable region (Fragment)	IgH	73.7	88.8	83.2	87.3	88	101.3	82.9	97.1	84.2	1.050875051	0.45076453	0.071591143	Nonsignificant	1.15018315	0.145289258	0.201863608	Nonsignificant	0.913658882	0.250556267	-0.130272465	Nonsignificant	1	Molecular Function:protein binding (GO:0005515)	immunoglobulin heavy chain	--	ko04020 Calcium signaling pathway ko04064 NF-kappa B signaling pathway ko04072 Phospholipase D signaling pathway ko04145 Phagosome ko04151 PI3K-Akt signaling pathway ko04640 Hematopoietic cell lineage ko04650 Natural killer cell mediated cytotoxicity ko04662 B cell receptor signaling pathway ko04664 Fc epsilon RI signaling pathway ko04666 Fc gamma R-mediated phagocytosis ko04672 Intestinal immune…	--	--	--
A0A2U8J8N7	Ig heavy chain variable region (Fragment)	IgH	414.5	426.8	397.5	485.6	379.1	512.9	355.2	520.5	350.8	0.9847433	0.890869675	-0.022180399	Nonsignificant	1.11737165	0.474392058	0.160109122	Nonsignificant	0.88130328	0.471834578	-0.182289521	Nonsignificant	--	--	--	--	--	--	--	--
A0A2U8J8P3	Ig heavy chain variable region (Fragment)	IgH	109.6	103.8	77.9	133.5	95.3	135.5	75.8	178.8	67.3	1.045657398	0.834338432	0.06441024	Nonsignificant	1.309989701	0.455582935	0.38955547	Nonsignificant	0.798218029	0.533521673	-0.32514523	Nonsignificant	1	Molecular Function:protein binding (GO:0005515)	immunoglobulin heavy chain	--	ko04020 Calcium signaling pathway ko04064 NF-kappa B signaling pathway ko04072 Phospholipase D signaling pathway ko04145 Phagosome ko04151 PI3K-Akt signaling pathway ko04640 Hematopoietic cell lineage ko04650 Natural killer cell mediated cytotoxicity ko04662 B cell receptor signaling pathway ko04664 Fc epsilon RI signaling pathway ko04666 Fc gamma R-mediated phagocytosis ko04672 Intestinal immune…	--	--	--
A0A2U8J8Q6	Ig heavy chain variable region (Fragment)	IgH	115.1	196.2	84.4	97.4	73.8	121.9	76.3	559.3	365.5	0.625473844	0.274407572	-0.67697854	Nonsignificant	2.645185747	0.22384816	1.403369033	Nonsignificant	0.236457438	0.169466017	-2.080347573	Nonsignificant	1	Molecular Function:protein binding (GO:0005515)	--	--	--	--	--	--
A0A2U8J8U9	Ig heavy chain variable region (Fragment)	IgH	682.8	489.3	542	538.7	624.2	503.9	526.5	591.2	1662	0.985590106	0.907697658	-0.020940322	Nonsignificant	1.608482586	0.449704613	0.685700317	Nonsignificant	0.612745276	0.440164561	-0.706640639	Nonsignificant	1	Molecular Function:protein binding (GO:0005515)	--	--	--	--	--	--
A0A2U8J8X1	Ig heavy chain variable region (Fragment)	IgH	229.9	182.9	197.3	190.2	225	222	415.8	307.5	195.5	1.362071792	0.404468528	0.445802746	Nonsignificant	1.188329782	0.380405626	0.248935264	Nonsignificant	1.146206897	0.681887706	0.196867482	Nonsignificant	1	Molecular Function:protein binding (GO:0005515)	--	--	--	--	--	--
A0A2U8J8Y3	Ig heavy chain variable region (Fragment)	IgH	218.5	236	166.5	333.7	134.5	236	124.4	282.4	112.6	0.954267311	0.904764101	-0.067534642	Nonsignificant	1.01610306	0.955772191	0.023046737	Nonsignificant	0.939144216	0.888055491	-0.090581379	Nonsignificant	1	Molecular Function:protein binding (GO:0005515)	--	--	--	--	--	--
A0A2U8J8Y4	Ig heavy chain variable region (Fragment)	IgH	23.8	30.9	45.2	54.9	63.8	69.6	32.7	36.1	39.5	1.515515516	0.20897874	0.599808622	Nonsignificant	1.453453453	0.303283313	0.53948487	Nonsignificant	1.042699725	0.890699518	0.060323752	Nonsignificant	1	Molecular Function:protein binding (GO:0005515)	--	--	--	--	--	--
A0A2U8J8Z6	Ig heavy chain variable region (Fragment)	IgH	316.3	495.4	413.3	401.6	483.6	624.6	355.7	397.6	421.3	1.012979592	0.938219094	0.018605109	Nonsignificant	1.178367347	0.462103172	0.236789358	Nonsignificant	0.859646692	0.466373286	-0.218184249	Nonsignificant	1	Molecular Function:protein binding (GO:0005515)	--	--	--	--	--	--
A0A2U8J919	Ig heavy chain variable region (Fragment)	IgH	45.2	63.2	46.2	48.6	40.6	66.4	46.7	60.2	55.4	0.879042691	0.404877835	-0.185994863	Nonsignificant	1.177231565	0.260843322	0.235398131	Nonsignificant	0.746703297	0.020927581	-0.421392994	Significant	1	Molecular Function:protein binding (GO:0005515)	--	--	--	--	--	--
A0A2U8J920	Ig heavy chain variable region (Fragment)	IgH	606.9	362.5	285.9	358.6	279.3	330.4	329.4	497.7	311.3	0.770572771	0.42745327	-0.375996886	Nonsignificant	0.907671473	0.753955286	-0.139757879	Nonsignificant	0.848955591	0.442587045	-0.236239007	Nonsignificant	1	Molecular Function:protein binding (GO:0005515)	--	--	--	--	--	--
A0A2U8J929	Ig heavy chain variable region (Fragment)	IgH	169.7	212.7	150.3	226.5	183.9	183.3	163.1	214.4	280	1.076590952	0.631506156	0.106470205	Nonsignificant	1.272198235	0.238863139	0.347323491	Nonsignificant	0.846244651	0.374034477	-0.240853285	Nonsignificant	1	Molecular Function:protein binding (GO:0005515)	--	--	--	--	--	--
A0A2U8J931	Ig heavy chain variable region (Fragment)	IgH	1900.8	1985.4	2626	1947.4	1558.2	1921.3	1506.6	2114.3	1508.2	0.769663094	0.150403849	-0.377701025	Nonsignificant	0.851294493	0.332109157	-0.232269796	Nonsignificant	0.904109095	0.480254717	-0.145431228	Nonsignificant	1	Molecular Function:protein binding (GO:0005515)	--	--	--	--	--	--
A0A2U8J933	Ig heavy chain variable region (Fragment)	IgH	2316.9	1941.2	2200.8	2011.7	2418.9	2716.1	1578.4	2517.5	1687	0.930344176	0.615946993	-0.104163562	Nonsignificant	1.07148276	0.682322848	0.099608638	Nonsignificant	0.868277317	0.49010261	-0.2037722	Nonsignificant	--	--	immunoglobulin heavy chain	--	ko04020 Calcium signaling pathway ko04064 NF-kappa B signaling pathway ko04072 Phospholipase D signaling pathway ko04145 Phagosome ko04151 PI3K-Akt signaling pathway ko04640 Hematopoietic cell lineage ko04650 Natural killer cell mediated cytotoxicity ko04662 B cell receptor signaling pathway ko04664 Fc epsilon RI signaling pathway ko04666 Fc gamma R-mediated phagocytosis ko04672 Intestinal immune…	--	--	--
A0A2U8J934	Ig heavy chain variable region (Fragment)	IgH	61.9	109	75.6	88.6	66.6	208.1	65.7	111.2	79.4	0.896146045	0.627348183	-0.158194228	Nonsignificant	1.617444219	0.320436983	0.693715959	Nonsignificant	0.554050665	0.263249317	-0.851910187	Nonsignificant	1	Molecular Function:protein binding (GO:0005515)	--	--	--	--	--	--
A0A2U8J942	Ig heavy chain variable region (Fragment)	IgH	1138.5	1243.8	910	1335.5	877.8	1211.9	912.7	1652.9	946.7	0.9494882	0.771980435	-0.074778024	Nonsignificant	1.157701303	0.505817568	0.211263074	Nonsignificant	0.820149547	0.422641689	-0.286041098	Nonsignificant	--	--	immunoglobulin heavy chain	--	ko04020 Calcium signaling pathway ko04064 NF-kappa B signaling pathway ko04072 Phospholipase D signaling pathway ko04145 Phagosome ko04151 PI3K-Akt signaling pathway ko04640 Hematopoietic cell lineage ko04650 Natural killer cell mediated cytotoxicity ko04662 B cell receptor signaling pathway ko04664 Fc epsilon RI signaling pathway ko04666 Fc gamma R-mediated phagocytosis ko04672 Intestinal immune…	--	--	--
A0A2U8J945	Ig heavy chain variable region (Fragment)	IgH	185.2	212.9	175.1	282.7	254.1	256.3	133.9	382.2	149.8	1.170097697	0.553585186	0.226628992	Nonsignificant	1.375261689	0.397806091	0.459706165	Nonsignificant	0.850818216	0.657636244	-0.233077172	Nonsignificant	1	Molecular Function:protein binding (GO:0005515)	--	--	--	--	--	--
A0A2U8J955	Ig heavy chain variable region (Fragment)	IgH	175.7	193.8	157.1	211.1	199.1	219.4	225	236.7	256.2	1.206228637	0.055565184	0.270503391	Nonsignificant	1.352639575	0.01455918	0.435777469	Significant	0.89175909	0.127220491	-0.165274078	Nonsignificant	1	Molecular Function:protein binding (GO:0005515)	--	--	--	--	--	--
A0A2U8J959	Ig heavy chain variable region (Fragment)	IgH	129.4	74.6	101.5	100.3	121	82.2	62.3	97.2	80.8	0.928314239	0.770385144	-0.107314847	Nonsignificant	0.851718494	0.445512126	-0.231551418	Nonsignificant	1.089930822	0.700669735	0.124236571	Nonsignificant	--	--	--	--	--	--	--	--
A0A2U8J960	Ig heavy chain variable region (Fragment)	IgH	294.3	298.4	283.2	309.2	244.3	269.3	212.8	300.5	204.7	0.874871561	0.326188865	-0.192856864	Nonsignificant	0.88423336	0.353274116	-0.17750093	Nonsignificant	0.989412524	0.948818935	-0.015355933	Nonsignificant	--	--	--	--	--	--	--	--
A0A2U8J967	Ig heavy chain variable region (Fragment)	IgH	422.7	615.1	527.2	682.3	851.2	1142.6	623	636.5	658.9	1.377955272	0.091664109	0.462529059	Nonsignificant	1.557827476	0.213507269	0.639535469	Nonsignificant	0.884536505	0.639990848	-0.17700641	Nonsignificant	--	--	--	--	--	--	--	--
A0A2U8J969	Ig heavy chain variable region (Fragment)	IgH	97.5	251.1	118.4	100.1	191.2	120.6	88.7	135	146.6	0.813704497	0.646851426	-0.297423131	Nonsignificant	0.86124197	0.698847413	-0.215509468	Nonsignificant	0.94480358	0.842952941	-0.081913663	Nonsignificant	1	Molecular Function:protein binding (GO:0005515)	immunoglobulin heavy chain	--	ko04020 Calcium signaling pathway ko04064 NF-kappa B signaling pathway ko04072 Phospholipase D signaling pathway ko04145 Phagosome ko04151 PI3K-Akt signaling pathway ko04640 Hematopoietic cell lineage ko04650 Natural killer cell mediated cytotoxicity ko04662 B cell receptor signaling pathway ko04664 Fc epsilon RI signaling pathway ko04666 Fc gamma R-mediated phagocytosis ko04672 Intestinal immune…	--	--	--
A0A2U8J973	Ig heavy chain variable region (Fragment)	IgH	427.6	426.8	739.3	427.9	976	445	396.6	480.8	294.6	1.129760934	0.768770309	0.176017519	Nonsignificant	0.7657652	0.369006402	-0.385025995	Nonsignificant	1.475335955	0.414998035	0.561043514	Nonsignificant	--	--	immunoglobulin heavy chain	--	ko04020 Calcium signaling pathway ko04064 NF-kappa B signaling pathway ko04072 Phospholipase D signaling pathway ko04145 Phagosome ko04151 PI3K-Akt signaling pathway ko04640 Hematopoietic cell lineage ko04650 Natural killer cell mediated cytotoxicity ko04662 B cell receptor signaling pathway ko04664 Fc epsilon RI signaling pathway ko04666 Fc gamma R-mediated phagocytosis ko04672 Intestinal immune…	--	--	--
A0A2U8J979	Ig heavy chain variable region (Fragment)	IgH	296.7	368.1	451.3	278	480.2	267.7	193.2	189.7	257.6	0.852432578	0.607648162	-0.230342365	Nonsignificant	0.6406236	0.07600403	-0.642451148	Nonsignificant	1.330629371	0.455905954	0.412108783	Nonsignificant	--	--	immunoglobulin heavy chain	--	ko04020 Calcium signaling pathway ko04064 NF-kappa B signaling pathway ko04072 Phospholipase D signaling pathway ko04145 Phagosome ko04151 PI3K-Akt signaling pathway ko04640 Hematopoietic cell lineage ko04650 Natural killer cell mediated cytotoxicity ko04662 B cell receptor signaling pathway ko04664 Fc epsilon RI signaling pathway ko04666 Fc gamma R-mediated phagocytosis ko04672 Intestinal immune…	--	--	--
A0A2U8J980	Ig heavy chain variable region (Fragment)	IgH	559.7	358.3	365.6	283	367	359.4	531.1	408.6	856.6	0.920146463	0.745769544	-0.120064576	Nonsignificant	1.265659084	0.559801573	0.339888855	Nonsignificant	0.727009725	0.462070592	-0.459953431	Nonsignificant	--	--	--	--	--	--	--	--
A0A2U8J983	Ig heavy chain variable region (Fragment)	IgH	177.8	269.9	149.4	241.8	209.3	165.7	153	222.3	243.6	1.011723329	0.961099006	0.016814818	Nonsignificant	1.057779266	0.805263083	0.081038602	Nonsignificant	0.956459785	0.80556072	-0.064223785	Nonsignificant	1	Molecular Function:protein binding (GO:0005515)	--	--	--	--	--	--
A0A2U8J984	Ig heavy chain variable region (Fragment)	IgH	108.7	137.1	92.6	107.1	82.5	125.1	114.4	123	162.6	0.898345154	0.521118688	-0.154658245	Nonsignificant	1.213652482	0.258140208	0.279355379	Nonsignificant	0.740199659	0.096750321	-0.434013624	Nonsignificant	1	Molecular Function:protein binding (GO:0005515)	--	--	--	--	--	--
A0A2U8J989	Ig heavy chain variable region (Fragment)	IgH	1061.8	1136.2	1175.6	1415.1	1409.9	890.9	772.5	1133	937	1.066368271	0.761220696	0.09270576	Nonsignificant	0.877667773	0.196785101	-0.18825316	Nonsignificant	1.215002195	0.429795315	0.280958921	Nonsignificant	1	Molecular Function:protein binding (GO:0005515)	--	--	--	--	--	--
A0A2U8J998	Ig heavy chain variable region (Fragment)	IgH	144.3	128	174.5	250.5	243.3	189.6	222.3	256.1	123.4	1.602730528	0.008380549	0.680531881	Significant	1.273724261	0.403046806	0.349052994	Nonsignificant	1.258302583	0.32836648	0.331478888	Nonsignificant	1	Molecular Function:protein binding (GO:0005515)	--	--	--	--	--	--
A0A2U8J9A2	Ig heavy chain variable region (Fragment)	IgH	170.2	177.2	159.7	218.5	175.4	286.9	185.3	317.4	172.3	1.142181029	0.198395589	0.191791328	Nonsignificant	1.531453362	0.177443937	0.614901433	Nonsignificant	0.745815091	0.271737112	-0.423110105	Nonsignificant	--	--	--	--	--	--	--	--
A0A2U8J9A4	Ig heavy chain variable region (Fragment)	IgH	203.5	599.4	237.8	265	443.5	232.2	267.4	270.5	187.8	0.937734217	0.887520017	-0.092749018	Nonsignificant	0.663495724	0.455136232	-0.591840927	Nonsignificant	1.413323678	0.244386449	0.499091909	Nonsignificant	1	Molecular Function:protein binding (GO:0005515)	immunoglobulin heavy chain	--	ko04020 Calcium signaling pathway ko04064 NF-kappa B signaling pathway ko04072 Phospholipase D signaling pathway ko04145 Phagosome ko04151 PI3K-Akt signaling pathway ko04640 Hematopoietic cell lineage ko04650 Natural killer cell mediated cytotoxicity ko04662 B cell receptor signaling pathway ko04664 Fc epsilon RI signaling pathway ko04666 Fc gamma R-mediated phagocytosis ko04672 Intestinal immune…	--	--	--
A0A2U8J9B7	Ig heavy chain variable region (Fragment)	IgH	68.1	102.6	89	136.6	88.7	126.3	84.2	114.7	75.6	1.191759723	0.453270794	0.253093395	Nonsignificant	1.21909896	0.367785915	0.285815241	Nonsignificant	0.977574226	0.922100116	-0.032721846	Nonsignificant	1	Molecular Function:protein binding (GO:0005515)	--	--	--	--	--	--
A0A2U8J9C2	Ig heavy chain variable region (Fragment)	IgH	212.2	120.7	172.5	149.5	177.8	236.3	147.7	167.4	97.6	0.939849624	0.747397366	-0.089498151	Nonsignificant	0.991887614	0.978850385	-0.01175143	Nonsignificant	0.947536405	0.849375779	-0.077746721	Nonsignificant	1	Molecular Function:protein binding (GO:0005515)	--	--	--	--	--	--
A0A2U8J9C6	Ig heavy chain variable region (Fragment)	IgH	71.6	87.8	206.9	87.3	156.4	95	102	134.6	96.6	0.943761944	0.894581941	-0.083505097	Nonsignificant	0.890526891	0.788637593	-0.167268919	Nonsignificant	1.059779277	0.807761276	0.083763822	Nonsignificant	1	Molecular Function:protein binding (GO:0005515)	--	--	--	--	--	--
A0A2U8J9C7	Ig heavy chain variable region (Fragment)	IgH	611.7	558.7	889.3	570.9	1985.9	440.3	1060.4	662.6	1021.4	1.756178084	0.336777514	0.812439148	Nonsignificant	1.031363791	0.919653116	0.044553301	Nonsignificant	1.702772678	0.357338033	0.767885847	Nonsignificant	1	Molecular Function:protein binding (GO:0005515)	immunoglobulin heavy chain	--	ko04020 Calcium signaling pathway ko04064 NF-kappa B signaling pathway ko04072 Phospholipase D signaling pathway ko04145 Phagosome ko04151 PI3K-Akt signaling pathway ko04640 Hematopoietic cell lineage ko04650 Natural killer cell mediated cytotoxicity ko04662 B cell receptor signaling pathway ko04664 Fc epsilon RI signaling pathway ko04666 Fc gamma R-mediated phagocytosis ko04672 Intestinal immune…	--	--	--
A0A2U8J9D3	Ig heavy chain variable region (Fragment)	IgH	704.9	878.9	999.7	1017.6	757.3	1039.5	670.6	832.8	643	0.946584091	0.750847575	-0.079197419	Nonsignificant	0.973601703	0.88192357	-0.038596403	Nonsignificant	0.972249831	0.887901227	-0.040601016	Nonsignificant	1	Molecular Function:protein binding (GO:0005515)	--	--	--	--	--	--
A0A2Y9CYD6	Ig heavy chain variable region (Fragment)	IgH	93.7	107.6	110.8	169.3	100	61.9	81.4	104.2	85.8	1.123678308	0.680404519	0.168229073	Nonsignificant	0.807113105	0.238406903	-0.309157235	Nonsignificant	1.392219135	0.349553056	0.477386309	Nonsignificant	--	--	--	--	--	--	--	--
A0A2Y9CYE4	Ig heavy chain variable region (Fragment)	IgH	172.8	131.4	64.9	89.7	85.5	134.6	164.4	132	91.3	0.92007586	0.820790185	-0.120175279	Nonsignificant	0.96965592	0.920995339	-0.044455194	Nonsignificant	0.948868399	0.847572499	-0.075720085	Nonsignificant	1	Molecular Function:protein binding (GO:0005515)	--	--	--	--	--	--
A0A2Y9CYF2	Ig heavy chain variable region (Fragment)	IgH	367.4	306.4	278.1	468.7	216.8	436.5	303.4	404.3	308.6	1.038869629	0.886883847	0.055014618	Nonsignificant	1.207479777	0.239108888	0.271999027	Nonsignificant	0.860361928	0.56621232	-0.21698441	Nonsignificant	1	Molecular Function:protein binding (GO:0005515)	--	--	--	--	--	--
A0A2Y9CYF3	Ig heavy chain variable region (Fragment)	IgH	62.6	76.6	93.7	75.3	116	290.9	50.6	94.4	76.9	1.038643195	0.896302758	0.05470013	Nonsignificant	1.984542722	0.381141175	0.98880662	Nonsignificant	0.523366508	0.398202046	-0.93410649	Nonsignificant	1	Molecular Function:protein binding (GO:0005515)	--	--	--	--	--	--
A0A2Y9CYF7	Ig heavy chain variable region (Fragment)	IgH	280	306.5	233.9	319.9	260.8	301.6	261.7	413.3	273.1	1.026816187	0.811944156	0.038177945	Nonsignificant	1.20429059	0.328398982	0.26818355	Nonsignificant	0.852631579	0.382912135	-0.230005605	Nonsignificant	--	--	--	--	--	--	--	--
A0A2Z4LCH4	Corticosteroid-binding globulin		2977.1	3237.3	3115.4	2708.3	2243.7	2909	2734.9	2802.5	3669.2	0.823908337	0.056883412	-0.279444254	Nonsignificant	1.005455637	0.957008405	0.007849428	Nonsignificant	0.819437782	0.165621676	-0.287293682	Nonsignificant	1	Cellular Component:extracellular space (GO:0005615)	serpin peptidase inhibitor, clade A	--	--	Serine protease inhibitor	O	Posttranslational modification, protein turnover, chaperones ;
A0A346JF56	Fc gamma receptor RIIa3 splice variant	FCGR2A	102.6	88.6	75.8	72.8	72.4	93.1	83.8	94.9	87.2	0.857677903	0.24042224	-0.221492144	Nonsignificant	1.03071161	0.762970886	0.043640728	Nonsignificant	0.832122093	0.033173197	-0.265132872	Significant	1	Molecular Function:protein binding (GO:0005515)	low affinity immunoglobulin gamma Fc receptor II-a	--	ko04145 Phagosome ko04380 Osteoclast differentiation ko04611 Platelet activation ko04666 Fc gamma R-mediated phagocytosis ko05140 Leishmaniasis ko05150 Staphylococcus aureus infection ko05152 Tuberculosis ko05322 Systemic lupus erythematosus	--	--	--
A0A384MDM4	Epididymis secretory sperm binding protein		435.1	522.3	441.4	523.5	480.8	456	399.2	421.4	357.4	1.003360023	0.97457465	0.004839363	Nonsignificant	0.882756649	0.246302564	-0.179912313	Nonsignificant	1.136621315	0.29649074	0.184751676	Nonsignificant	4	Molecular Function:extracellular matrix structural constituent (GO:0005201),Molecular Function:calcium ion binding (GO:0005509),Molecular Function:protein binding (GO:0005515),Cellular Component:proteinaceous extracellular matrix (GO:0005578)	fibrillin 1	--	--	--	--	--
A0A384MDQ7	Epididymis secretory sperm binding protein		89429	84515.3	86109	80458.1	65266.4	75481.2	91689.6	78361	79431.3	0.912944	0.429076303	-0.131401726	Nonsignificant	0.89702188	0.009676678	-0.15678492	Nonsignificant	1.01774998	0.874340785	0.025383193	Nonsignificant	1	Cellular Component:extracellular space (GO:0005615)	alpha-1-antitrypsin	--	ko04610 Complement and coagulation cascades	Serine protease inhibitor	O	Posttranslational modification, protein turnover, chaperones ;
A0A384MDV8	Epididymis secretory sperm binding protein		9987.6	9619.8	8705.3	10149	6929.7	10768.6	10591	9046	11589.8	0.977289344	0.873626924	-0.033142334	Nonsignificant	1.109198346	0.308611469	0.14951737	Nonsignificant	0.881077174	0.42454539	-0.182659704	Nonsignificant	1	Cellular Component:extracellular space (GO:0005615)	C1 inhibitor	--	ko04610 Complement and coagulation cascades ko05133 Pertussis	Serine protease inhibitor	O	Posttranslational modification, protein turnover, chaperones ;
A0A384MEF1	Epididymis secretory sperm binding protein		13120.3	8659	13948.5	11438.3	12369.4	14479.9	14832.8	10957.1	14390.6	1.081524751	0.646297521	0.113066682	Nonsignificant	1.114750978	0.537927488	0.156721466	Nonsignificant	0.970194036	0.810061399	-0.043654783	Nonsignificant	5	Molecular Function:actin binding (GO:0003779),Molecular Function:calcium ion binding (GO:0005509),Biological Process:actin nucleation (GO:0045010),Biological Process:actin filament severing (GO:0051014),Biological Process:barbed-end actin filament capping (GO:0051016)	gelsolin	--	ko04666 Fc gamma R-mediated phagocytosis ko04810 Regulation of actin cytoskeleton ko05203 Viral carcinogenesis	--	--	--
A0A384MQX1	Epididymis secretory sperm binding protein		150.5	97.7	76.4	86.7	85.9	91.9	59.7	105.9	75.3	0.715650031	0.296999432	-0.482673846	Nonsignificant	0.841343192	0.528490292	-0.249233686	Nonsignificant	0.850604174	0.338632903	-0.23344016	Nonsignificant	2	Molecular Function:structural molecule activity (GO:0005198),Cellular Component:intermediate filament (GO:0005882)	lamin A/C	--	ko04210 Apoptosis ko05410 Hypertrophic cardiomyopathy (HCM) ko05412 Arrhythmogenic right ventricular cardiomyopathy (ARVC) ko05414 Dilated cardiomyopathy (DCM)	--	--	--
A0A384MQX5	Epididymis secretory sperm binding protein	PEF1	47.3	49.8	42.5	53.2	38.7	44.5	38.7	47.9	50.5	0.935530086	0.613299662	-0.096144045	Nonsignificant	1.023638968	0.711190311	0.033706975	Nonsignificant	0.913925822	0.493307537	-0.12985102	Nonsignificant	1	Molecular Function:calcium ion binding (GO:0005509)	--	--	--	--	--	--
A0A384N5Z8	Epididymis secretory sperm binding protein		104	77.6	99.1	73.9	107.7	69.8	88.4	78.2	79.6	0.961881012	0.793397896	-0.056069657	Nonsignificant	0.810830068	0.149303529	-0.302528506	Nonsignificant	1.18629174	0.283166126	0.24645885	Nonsignificant	1	Molecular Function:nucleic acid binding (GO:0003676)	splicing factor, proline- and glutamine-rich	--	--	RNA recognition motif (RRM) domain	J	Translation, ribosomal structure and biogenesis ;
A0A384N669	Epididymis secretory sperm binding protein		3623	4102.5	3573	3774.2	2829.7	4294.5	4685.3	3894.9	4187.1	0.999176882	0.99602271	-0.001187997	Nonsignificant	1.095410895	0.165087347	0.131472135	Nonsignificant	0.912148022	0.57149388	-0.132660132	Nonsignificant	4	Molecular Function:protein binding (GO:0005515),Cellular Component:proteinaceous extracellular matrix (GO:0005578),Biological Process:visual perception (GO:0007601),Biological Process:collagen fibril organization (GO:0030199)	lumican	--	ko05205 Proteoglycans in cancer	Leucine-rich repeat (LRR) protein	K	Transcription ;
A0A384N6B9	Epididymis secretory sperm binding protein		31.7	43.1	39.5	46.6	37	47.9	33.8	50.8	52.3	1.02712161	0.849777812	0.038607005	Nonsignificant	1.321084864	0.053489129	0.401723146	Nonsignificant	0.777483444	0.088137638	-0.363116141	Nonsignificant	2	Molecular Function:nucleic acid binding (GO:0003676),Molecular Function:RNA binding (GO:0003723)	poly(rC)-binding protein 2	--	ko04216 Ferroptosis	--	--	--
A0A384NKM6	Apolipoprotein H (Beta-2-glycoprotein I), isoform CRA_a	APOH	12865.9	11315.5	11184.5	13117.8	10658.7	15573.3	13877.6	11967.2	14812.5	1.064700743	0.539958867	0.090447987	Nonsignificant	1.197566017	0.155675485	0.260105188	Nonsignificant	0.889053904	0.346231347	-0.169657201	Nonsignificant	--	--	beta-2-glycoprotein 1	--	ko04979 Cholesterol metabolism	--	--	--
A0A384NKS6	Clusterin		6402.9	6197.9	5581	6025.1	4922.4	6454	5942.2	5267.7	6103.2	0.928934429	0.381545861	-0.106351331	Nonsignificant	0.98037048	0.797189081	-0.028601051	Nonsignificant	0.947534068	0.566407982	-0.07775028	Nonsignificant	--	--	clusterin	--	ko04610 Complement and coagulation cascades	--	--	--
A0A384NL58	Epididymis secretory sperm binding protein		26	29.6	28.2	27.3	24.4	24.2	19	31.6	20.8	0.843675418	0.207038034	-0.245240029	Nonsignificant	0.914081146	0.537077395	-0.129605852	Nonsignificant	0.922976501	0.65118902	-0.115634177	Nonsignificant	1	Molecular Function:nucleic acid binding (GO:0003676)	heterogeneous nuclear ribonucleoprotein A2/B1	--	--	RNA recognition motif (RRM) domain	J	Translation, ribosomal structure and biogenesis ;
A0A384NPY7	Epididymis secretory sperm binding protein	LMAN2	239.2	213.3	207	246.2	189.4	214.7	189.7	210.5	201.6	0.948142532	0.629467716	-0.076824142	Nonsignificant	0.950416983	0.38913513	-0.07336748	Nonsignificant	0.997606892	0.981497471	-0.003456663	Nonsignificant	1	Cellular Component:membrane (GO:0016020)	lectin, mannose-binding 2	--	ko04141 Protein processing in endoplasmic reticulum	--	--	--
A0A384P5L6	Fumarylacetoacetase		167.7	169.7	174.6	223.5	171.1	177.7	206.3	175.8	184.5	1.173632813	0.192738961	0.230981112	Nonsignificant	1.05078125	0.06424218	0.071462363	Nonsignificant	1.116914498	0.305904944	0.159518749	Nonsignificant	4	Molecular Function:catalytic activity (GO:0003824),Molecular Function:fumarylacetoacetase activity (GO:0004334),Biological Process:metabolic process (GO:0008152),Biological Process:aromatic amino acid family metabolic process (GO:0009072)	fumarylacetoacetase	3.7.1.2	ko00350 Tyrosine metabolism ko01100 Metabolic pathways	2-keto-4-pentenoate hydratase/2-oxohepta-3-ene-1,7-dioic acid hydratase (catechol pathway)	Q	Secondary metabolites biosynthesis, transport and catabolism ;
A0A384P5M7	Epididymis secretory sperm binding protein		422.7	486.4	388.2	507.6	173.7	733.9	242.2	785.9	531.5	0.7118631	0.345694565	-0.490328274	Nonsignificant	1.581207122	0.069364794	0.661026359	Nonsignificant	0.450202311	0.046257463	-1.151354633	Significant	--	--	tudor domain-containing protein 1/4/6/7	--	--	--	--	--
A0A3B0J0F2	Adiponectin D	ADID	547	601.8	593.1	600.1	456.9	732.1	427.2	695.6	399	0.852058097	0.244280602	-0.230976291	Nonsignificant	1.048682473	0.815020196	0.068577916	Nonsignificant	0.812503421	0.406245677	-0.299554207	Nonsignificant	--	--	adiponectin	--	ko03320 PPAR signaling pathway ko04152 AMPK signaling pathway ko04211 Longevity regulating pathway ko04920 Adipocytokine signaling pathway ko04930 Type II diabetes mellitus ko04932 Non-alcoholic fatty liver disease (NAFLD)	Type V secretory pathway, adhesin AidA	MU	Cell wall/membrane/envelope biogenesis ; Intracellular trafficking, secretion, and vesicular transport ;
A0A3B3IQ51	Complement factor H-related protein 2	CFHR2	1213.8	853.7	750.2	968	799.2	1029.3	1360	1220.2	1205.1	1.10984136	0.660724681	0.150353473	Nonsignificant	1.226035419	0.268219404	0.294000658	Nonsignificant	0.905227812	0.588504213	-0.143647184	Nonsignificant	--	--	--	--	--	--	--	--
A0A3B3ISX9	Tenascin-X	TNXB	990.6	1319.1	816.1	1140.6	893.3	1008.8	871.8	1190.8	887.9	0.929586026	0.694659919	-0.105339713	Nonsignificant	0.987747137	0.945063599	-0.017786336	Nonsignificant	0.941117409	0.648673906	-0.087553378	Nonsignificant	4	Molecular Function:protein binding (GO:0005515),Cellular Component:proteinaceous extracellular matrix (GO:0005578),Biological Process:extracellular matrix organization (GO:0030198),Biological Process:collagen fibril organization (GO:0030199)	tenascin	--	ko04151 PI3K-Akt signaling pathway ko04510 Focal adhesion ko04512 ECM-receptor interaction ko05165 Human papillomavirus infection ko05206 MicroRNAs in cancer	Phage-related protein, tail component	X	Mobilome: prophages, transposons;
A0A3G1HEF1	Mutant serpin family A member 7		4496.7	4064	4208.5	4075.8	3196.1	4055.6	3855.5	4365.8	4133.5	0.871424991	0.162738836	-0.198551606	Nonsignificant	0.983217429	0.675992153	-0.024417604	Nonsignificant	0.886299373	0.206423204	-0.174134002	Nonsignificant	1	Cellular Component:extracellular space (GO:0005615)	thyroxine-binding globulin	--	ko04918 Thyroid hormone synthesis	Serine protease inhibitor	O	Posttranslational modification, protein turnover, chaperones ;
A0A481SHK9	Hemoglobin subunit beta	HBB	10041.1	7341.3	6057.2	5096.2	4654.4	6110.3	8925.8	10221	9929.7	0.796788341	0.427034093	-0.327731557	Nonsignificant	1.120368948	0.623666439	0.163973904	Nonsignificant	0.711183885	0.253200365	-0.491705461	Nonsignificant	5	Molecular Function:iron ion binding (GO:0005506),Cellular Component:hemoglobin complex (GO:0005833),Biological Process:oxygen transport (GO:0015671),Molecular Function:oxygen binding (GO:0019825),Molecular Function:heme binding (GO:0020037)	hemoglobin subunit beta	--	ko05143 African trypanosomiasis ko05144 Malaria	--	--	--
A0A494C039	Hypoxia up-regulated protein 1	HYOU1	207	193.4	154.7	217.4	181.9	279.2	186.5	198.8	229.1	1.05530535	0.625598435	0.0776605	Nonsignificant	1.273824536	0.15716224	0.349166566	Nonsignificant	0.82845425	0.22153081	-0.271506066	Nonsignificant	--	--	hypoxia up-regulated 1	--	ko04141 Protein processing in endoplasmic reticulum	Molecular chaperone DnaK (HSP70)	O	Posttranslational modification, protein turnover, chaperones ;
A0A494C0I1	General transcription factor II-I repeat domain-containing protein 2A	GTF2IRD2	1211.7	1278.6	989.5	1199.2	1071.9	1366.8	1191.3	1300.7	1054.3	0.994999713	0.956084725	-0.007231986	Nonsignificant	1.069544227	0.566279759	0.096996141	Nonsignificant	0.930302542	0.470828818	-0.104228126	Nonsignificant	1	Molecular Function:DNA binding (GO:0003677)	--	--	--	--	--	--
A0A494C165	Xaa-Pro dipeptidase (Fragment)	PEPD	441.6	458.5	373.7	505.5	329.9	480	422.2	497.5	453.2	0.987282148	0.930478447	-0.018465654	Nonsignificant	1.123174753	0.170590706	0.167582411	Nonsignificant	0.879010275	0.373739543	-0.186048066	Nonsignificant	2	Molecular Function:aminopeptidase activity (GO:0004177),Molecular Function:manganese ion binding (GO:0030145)	Xaa-Pro dipeptidase	3.4.13.9	--	Xaa-Pro aminopeptidase	E	Amino acid transport and metabolism ;
A0A4E0W136	AEP4D11 (Fragment)		162.4	171.2	151	164.2	150	149.6	94.2	148.1	115.1	0.842756913	0.356804135	-0.246811539	Nonsignificant	0.851836566	0.155504957	-0.231351434	Nonsignificant	0.989341085	0.955353146	-0.015460105	Nonsignificant	1	Molecular Function:protein binding (GO:0005515)	immunoglobulin heavy chain	--	ko04020 Calcium signaling pathway ko04064 NF-kappa B signaling pathway ko04072 Phospholipase D signaling pathway ko04145 Phagosome ko04151 PI3K-Akt signaling pathway ko04640 Hematopoietic cell lineage ko04650 Natural killer cell mediated cytotoxicity ko04662 B cell receptor signaling pathway ko04664 Fc epsilon RI signaling pathway ko04666 Fc gamma R-mediated phagocytosis ko04672 Intestinal immune…	--	--	--
A0A4E0W274	AEP3B2 (Fragment)		239.7	176.7	190.9	235.8	226.8	327.2	1038.5	289.4	217.6	2.47176025	0.383515815	1.305538815	Nonsignificant	1.373620945	0.129043787	0.457983943	Nonsignificant	1.799448573	0.496172869	0.847554872	Nonsignificant	1	Molecular Function:protein binding (GO:0005515)	immunoglobulin heavy chain	--	ko04020 Calcium signaling pathway ko04064 NF-kappa B signaling pathway ko04072 Phospholipase D signaling pathway ko04145 Phagosome ko04151 PI3K-Akt signaling pathway ko04640 Hematopoietic cell lineage ko04650 Natural killer cell mediated cytotoxicity ko04662 B cell receptor signaling pathway ko04664 Fc epsilon RI signaling pathway ko04666 Fc gamma R-mediated phagocytosis ko04672 Intestinal immune…	--	--	--
A0A4P8J2G1	IgK_IGKV2D-29 (Fragment)		177.8	206.8	266.5	214.9	355.8	326.6	199.1	298.2	393.5	1.182306865	0.532061639	0.241604533	Nonsignificant	1.563968668	0.033767236	0.645211611	Significant	0.755965825	0.239239977	-0.403607078	Nonsignificant	1	Molecular Function:protein binding (GO:0005515)	--	--	--	--	--	--
A0A4P8J4B8	IgG3_IGHV3-48 (Fragment)		371.9	255.6	351.6	340.9	224.9	318.7	237.1	243.4	242.3	0.820038811	0.316863868	-0.286235903	Nonsignificant	0.82157083	0.262512271	-0.283543135	Nonsignificant	0.998135256	0.99166698	-0.002692768	Nonsignificant	1	Molecular Function:protein binding (GO:0005515)	--	--	--	--	--	--
A0A4P8J4D0	IgL_IGLV3-21 (Fragment)		1308.1	1557.1	1661	1954	1947.9	1421.7	1350.4	1685.7	1265.4	1.160421546	0.362123892	0.214648988	Nonsignificant	0.966108435	0.767415322	-0.04974297	Nonsignificant	1.201129711	0.292663199	0.264391957	Nonsignificant	1	Molecular Function:protein binding (GO:0005515)	pre-B lymphocyte gene	--	--	--	--	--
A0A4P8J548	IgG4_IGHV3-7 (Fragment)		474.5	605.1	383.3	474.7	389	503.5	328.2	529.4	402.4	0.814751521	0.315695096	-0.295567955	Nonsignificant	0.981133365	0.909655268	-0.02747884	Nonsignificant	0.830418728	0.231684381	-0.268089115	Nonsignificant	1	Molecular Function:protein binding (GO:0005515)	--	--	--	--	--	--
A0A4P8J559	IgK_IGKV3-11 (Fragment)		87	90.4	62.7	108.4	170.5	103.1	70.1	85.2	48.2	1.453561016	0.340490757	0.539591633	Nonsignificant	0.985006247	0.951928103	-0.02179522	Nonsignificant	1.475687104	0.340782671	0.561386853	Nonsignificant	1	Molecular Function:protein binding (GO:0005515)	--	--	--	--	--	--
A0A4P8J5I5	IgG2_IGHV3-30-3 (Fragment)		683.6	719.1	826.3	805.1	674.3	632	556.4	743	515.9	0.913324361	0.493278981	-0.130800781	Nonsignificant	0.848317631	0.234519244	-0.237323548	Nonsignificant	1.076630176	0.645689361	0.106522767	Nonsignificant	1	Molecular Function:protein binding (GO:0005515)	--	--	--	--	--	--
A0A4P8J5J5	IgG1_IGHV3-23 (Fragment)		114.6	123.3	115	138.1	140	134.3	121.4	127.3	101.6	1.132048739	0.102276655	0.178936073	Nonsignificant	1.029186738	0.767412551	0.041504773	Nonsignificant	1.099944934	0.366779615	0.137431301	Nonsignificant	1	Molecular Function:protein binding (GO:0005515)	--	--	--	--	--	--
A0A4P8J6J1	IgG4_IGHV5-51 (Fragment)		212.9	177	289.6	340.1	234.1	148.1	202.8	206	160.6	1.143487859	0.575684667	0.193441048	Nonsignificant	0.757468727	0.23880065	-0.400741768	Nonsignificant	1.509617253	0.158320085	0.594182816	Nonsignificant	1	Molecular Function:protein binding (GO:0005515)	--	--	--	--	--	--
A0A4V1EJ13	IgG4_IGHV4-4 (Fragment)		85.4	102.7	459.2	114.4	592.6	83.7	250.5	112.1	140.4	1.479221381	0.610928001	0.564837983	Nonsignificant	0.519388228	0.484987052	-0.945114779	Nonsignificant	2.848007139	0.281967857	1.509952762	Nonsignificant	1	Molecular Function:protein binding (GO:0005515)	immunoglobulin heavy chain	--	ko04020 Calcium signaling pathway ko04064 NF-kappa B signaling pathway ko04072 Phospholipase D signaling pathway ko04145 Phagosome ko04151 PI3K-Akt signaling pathway ko04640 Hematopoietic cell lineage ko04650 Natural killer cell mediated cytotoxicity ko04662 B cell receptor signaling pathway ko04664 Fc epsilon RI signaling pathway ko04666 Fc gamma R-mediated phagocytosis ko04672 Intestinal immune…	--	--	--
A0A4V1EJ15	IgL_IGLV1-44 (Fragment)		710.3	842.4	732.1	823.1	948.4	850.2	715.4	865.3	753	1.088454132	0.450050971	0.122280612	Nonsignificant	1.08040091	0.321028302	0.111566761	Nonsignificant	1.007453919	0.940708791	0.010713852	Nonsignificant	1	Molecular Function:protein binding (GO:0005515)	--	--	--	--	--	--
A0A4V1EJ16	IgK_IGKV2-40 (Fragment)		389.4	66.9	51.1	53.7	48.8	53.1	44.4	63	51.9	0.289515175	0.389475298	-1.788289124	Nonsignificant	0.331099724	0.412645301	-1.594662286	Nonsignificant	0.874404762	0.192069842	-0.193626837	Nonsignificant	1	Molecular Function:protein binding (GO:0005515)	--	--	--	--	--	--
A0A5C2FT24	IGL c111_light_IGKV3-20_IGKJ2 (Fragment)		27.4	37.6	26.1	44.6	36	38.3	43.3	38.6	41.7	1.360043908	0.078282196	0.443653228	Nonsignificant	1.301866081	0.118016891	0.380581051	Nonsignificant	1.044688027	0.5893704	0.063072178	Nonsignificant	1	Molecular Function:protein binding (GO:0005515)	--	--	--	--	--	--
A0A5C2FT49	IGL c141_light_IGKV3D-15_IGKJ5 (Fragment)		483.5	479.7	574.3	536.6	1154.1	480	436.8	607.8	490.8	1.383739837	0.473783345	0.468572721	Nonsignificant	1.026731707	0.803513247	0.038059244	Nonsignificant	1.347713164	0.501937597	0.430513478	Nonsignificant	1	Molecular Function:protein binding (GO:0005515)	--	--	--	--	--	--
A0A5C2FT85	IGL c29_light_IGKV3D-15_IGKJ2 (Fragment)		104.4	92.7	85.1	98.1	349.2	89.5	86.4	93	228	1.891211906	0.43127272	0.919311023	Nonsignificant	1.454642098	0.447666962	0.540664234	Nonsignificant	1.300121803	0.70038318	0.378646789	Nonsignificant	1	Molecular Function:protein binding (GO:0005515)	--	--	--	--	--	--
A0A5C2FT87	IGL c191_light_IGKV2-30_IGKJ2 (Fragment)		387.3	461.4	431.5	467.9	401.8	530.1	482.1	613.9	594.2	1.055928761	0.50778366	0.078512506	Nonsignificant	1.357756601	0.010676839	0.441224877	Significant	0.77770107	0.021984893	-0.362712371	Significant	1	Molecular Function:protein binding (GO:0005515)	--	--	--	--	--	--
A0A5C2FTA0	IGL c201_light_IGKV3-20_IGKJ2 (Fragment)		43.9	51.5	50.4	108.4	62.8	91.2	41.1	91.7	86.6	1.456104252	0.379897704	0.542113652	Nonsignificant	1.848422497	0.000292022	0.886294553	Significant	0.787755102	0.43792816	-0.344180902	Nonsignificant	1	Molecular Function:protein binding (GO:0005515)	--	--	--	--	--	--
A0A5C2FTA1	IGL c49_light_IGKV3-20_IGKJ4 (Fragment)		148.1	151.8	230	199.3	167.8	256.5	108.5	181.5	184.9	0.897527835	0.656267714	-0.155971412	Nonsignificant	1.175504812	0.440525114	0.233280445	Nonsignificant	0.763525445	0.24637047	-0.389251857	Nonsignificant	1	Molecular Function:protein binding (GO:0005515)	--	--	--	--	--	--
A0A5C2FTC1	IGL c69_light_IGKV3-15_IGKJ4 (Fragment)		120.2	114.6	94	128	215.5	128.3	114.5	165.8	130.1	1.392944039	0.305187772	0.478137299	Nonsignificant	1.290145985	0.105669356	0.367534322	Nonsignificant	1.079679397	0.764937456	0.110602977	Nonsignificant	1	Molecular Function:protein binding (GO:0005515)	--	--	--	--	--	--
A0A5C2FTD1	IGL c79_light_IGKV3-20_IGKJ2 (Fragment)		178.6	196.2	180	232.9	129.2	222	143.9	371.7	165.1	0.912040375	0.667347253	-0.132830403	Nonsignificant	1.367700072	0.384752816	0.451751891	Nonsignificant	0.666842383	0.312040372	-0.584582294	Nonsignificant	1	Molecular Function:protein binding (GO:0005515)	--	--	--	--	--	--
A0A5C2FTF3	IGL c99_light_IGKV1-27_IGKJ3 (Fragment)		115.9	131.9	311.7	129.2	692.8	160.8	141.6	224.3	100.1	1.722252011	0.551522674	0.784296262	Nonsignificant	0.86720286	0.753305514	-0.205558581	Nonsignificant	1.985985161	0.482816439	0.989854843	Nonsignificant	1	Molecular Function:protein binding (GO:0005515)	--	--	--	--	--	--
A0A5C2FTG3	IGL c248_light_IGKV1D-33_IGKJ3 (Fragment)		286.9	270.5	305.7	295.6	386.1	298	288.7	251.5	315.1	1.124319314	0.374484586	0.169051829	Nonsignificant	1.001737921	0.982922025	0.002505114	Nonsignificant	1.122368725	0.40153209	0.166546714	Nonsignificant	1	Molecular Function:protein binding (GO:0005515)	--	--	--	--	--	--
A0A5C2FTG4	IGL c271_light_IGKV3-20_IGKJ1 (Fragment)		1770.5	1748.8	1903.4	1782.9	1906.5	1696.4	1450.9	1616.2	1579.8	0.947922622	0.569312679	-0.077158797	Nonsignificant	0.902207387	0.046349786	-0.148468996	Nonsignificant	1.050670428	0.609578372	0.071310198	Nonsignificant	1	Molecular Function:protein binding (GO:0005515)	--	--	--	--	--	--
A0A5C2FTH5	IGL c268_light_IGLV1-40_IGLJ2 (Fragment)		65.5	60.2	64.2	70.3	60.5	64.6	43.3	70.8	48	0.916798315	0.575694603	-0.125323702	Nonsignificant	0.965771459	0.783326359	-0.050246267	Nonsignificant	0.949291167	0.781214112	-0.075077436	Nonsignificant	1	Molecular Function:protein binding (GO:0005515)	--	--	--	--	--	--
A0A5C2FTL4	IGL c308_light_IGKV3-15_IGKJ1 (Fragment)		124.7	136.6	142	134.3	149.2	139.5	156.3	153	127.3	1.090503347	0.218253499	0.124994198	Nonsignificant	1.040912472	0.578535289	0.057848761	Nonsignificant	1.047641734	0.536449078	0.067145438	Nonsignificant	1	Molecular Function:protein binding (GO:0005515)	--	--	--	--	--	--
A0A5C2FTN4	IGL c199_light_IGKV3-20_IGKJ2 (Fragment)		150.4	282.2	294.6	169	344.9	220.1	139.5	254.2	181.7	0.898514851	0.772520693	-0.154385745	Nonsignificant	0.902090209	0.673637572	-0.148656385	Nonsignificant	0.996036585	0.990730736	-0.00572936	Nonsignificant	1	Molecular Function:protein binding (GO:0005515)	--	--	--	--	--	--
A0A5C2FTP7	IGL c72_light_IGKV3-20_IGKJ1 (Fragment)		502.8	425.1	333.5	399.5	704	277.1	237.3	343.8	236.8	1.062945933	0.869168639	0.088068216	Nonsignificant	0.679958776	0.092950282	-0.556480813	Nonsignificant	1.563250554	0.360216506	0.644549028	Nonsignificant	1	Molecular Function:protein binding (GO:0005515)	--	--	--	--	--	--
A0A5C2FTR4	IGL c1349_light_IGKV3-20_IGKJ5 (Fragment)		55.3	61.4	74.6	95.4	112.2	85.2	76.1	124.4	75.5	1.483010978	0.07840323	0.568529277	Nonsignificant	1.490329326	0.160842885	0.575631166	Nonsignificant	0.995089442	0.980938173	-0.007101889	Nonsignificant	1	Molecular Function:protein binding (GO:0005515)	--	--	--	--	--	--
A0A5C2FTR7	IGL c229_light_IGKV1-12_IGKJ3 (Fragment)		221.5	332.9	362.6	350.4	433.9	587.6	194.7	296.6	223.7	1.067611778	0.816284684	0.094387126	Nonsignificant	1.208178844	0.635820996	0.272834029	Nonsignificant	0.883653759	0.762955819	-0.178446903	Nonsignificant	1	Molecular Function:protein binding (GO:0005515)	--	--	--	--	--	--
A0A5C2FTS0	IGL c381_light_IGLV2-8_IGLJ2 (Fragment)		1221.8	877.2	1399	1274.3	1009.4	1234.9	1163.7	1314.2	1075.8	0.985534591	0.927911467	-0.021021586	Nonsignificant	1.036277873	0.819019476	0.051410907	Nonsignificant	0.951033132	0.600042955	-0.072432493	Nonsignificant	1	Molecular Function:protein binding (GO:0005515)	--	--	--	--	--	--
A0A5C2FTS6	IGL c239_light_IGLV1-47_IGLJ2 (Fragment)		38.6	31.4	33.7	31.9	570.7	44.3	62.3	34.7	39.5	6.411764706	0.396470511	2.680721484	Nonsignificant	1.142719383	0.235063899	0.192471165	Nonsignificant	5.610970464	0.406737463	2.488250319	Nonsignificant	1	Molecular Function:protein binding (GO:0005515)	--	--	--	--	--	--
A0A5C2FTT8	IGL c122_light_IGKV3-15_IGKJ2 (Fragment)		50	75.5	74.7	99.2	202.2	83.7	63.3	79.3	107.4	1.821678322	0.317393351	0.865268226	Nonsignificant	1.350649351	0.125180469	0.433653177	Nonsignificant	1.348742604	0.531389192	0.431615048	Nonsignificant	1	Molecular Function:protein binding (GO:0005515)	--	--	--	--	--	--
A0A5C2FTV3	IGL c269_light_IGKV1-9_IGKJ3 (Fragment)		196	342.1	260.4	281.1	234.4	270.9	161.5	274.1	213.8	0.847839699	0.5019882	-0.238136574	Nonsignificant	0.950281778	0.795948157	-0.073572729	Nonsignificant	0.892198208	0.541570028	-0.164563845	Nonsignificant	1	Molecular Function:protein binding (GO:0005515)	--	--	--	--	--	--
A0A5C2FTW0	IGL c4_light_IGKV1-16_IGKJ3 (Fragment)		216.4	276.1	300.3	239.2	346.5	300.2	318.3	342.3	369.1	1.140262361	0.41645178	0.18936581	Nonsignificant	1.275983855	0.087892006	0.351610074	Nonsignificant	0.893633847	0.406615784	-0.162244264	Nonsignificant	1	Molecular Function:protein binding (GO:0005515)	--	--	--	--	--	--
A0A5C2FTW7	IGL c14_light_IGKV1-5_IGKJ5 (Fragment)		365.2	418.1	376	412.1	555	366.6	358.2	459.5	423.3	1.143189856	0.448446594	0.19306502	Nonsignificant	1.077719313	0.405292909	0.107981484	Nonsignificant	1.06074916	0.723265974	0.085083536	Nonsignificant	1	Molecular Function:protein binding (GO:0005515)	--	--	--	--	--	--
A0A5C2FTW9	IGL c162_light_IGKV2-30_IGKJ2 (Fragment)		171.2	113.1	116.8	94.5	110.2	113.5	150.5	108.6	217.2	0.885564697	0.57575507	-0.175330384	Nonsignificant	1.095238095	0.771290921	0.131244533	Nonsignificant	0.808559071	0.528149633	-0.306574918	Nonsignificant	1	Molecular Function:protein binding (GO:0005515)	--	--	--	--	--	--
A0A5C2FTY9	IGL c448_light_IGKV3-20_IGKJ2 (Fragment)		21.7	32.7	28.4	33.8	80.4	30.7	18.4	84.8	31.7	1.601449275	0.468156588	0.679378103	Nonsignificant	1.777777778	0.352254197	0.830074999	Nonsignificant	0.900815217	0.859689011	-0.150696896	Nonsignificant	1	Molecular Function:protein binding (GO:0005515)	--	--	--	--	--	--
A0A5C2FTZ2	IGL c319_light_IGLV3-21_IGLJ2 (Fragment)		280.6	359.5	395.2	382.3	360.7	259.8	236.1	309.6	190	0.945716218	0.759247904	-0.080520758	Nonsignificant	0.733507196	0.13067607	-0.447116976	Nonsignificant	1.289307348	0.274602036	0.366596217	Nonsignificant	1	Molecular Function:protein binding (GO:0005515)	--	--	--	--	--	--
A0A5C2FU28	IGL c64_light_IGLV3-25_IGLJ2 (Fragment)		121.3	98.8	241.1	266.7	82.5	154.5	151.3	205.7	110.4	1.085212489	0.860110236	0.117977556	Nonsignificant	1.020381613	0.955407024	0.029108808	Nonsignificant	1.063535912	0.879449927	0.088868748	Nonsignificant	1	Molecular Function:protein binding (GO:0005515)	--	--	--	--	--	--
A0A5C2FU34	IGL c74_light_IGKV3-20_IGKJ4 (Fragment)		45.3	64.2	76.5	132	302	80.1	36.8	73.6	22.8	2.531182796	0.345326843	1.339811699	Nonsignificant	0.948924731	0.885893639	-0.075634438	Nonsignificant	2.667422096	0.332665798	1.415446137	Nonsignificant	1	Molecular Function:protein binding (GO:0005515)	--	--	--	--	--	--
A0A5C2FU37	IGL c491_light_IGKV3-20_IGKJ3 (Fragment)		81.2	121.4	75.8	144.6	554.1	64.5	80.5	110.8	48.2	2.798850575	0.377296931	1.484834466	Nonsignificant	0.802801724	0.484646254	-0.31688438	Nonsignificant	3.486353468	0.33775477	1.801718846	Nonsignificant	1	Molecular Function:protein binding (GO:0005515)	--	--	--	--	--	--
A0A5C2FU46	IGL c262_light_IGKV3-20_IGKJ2 (Fragment)		1067.8	1291.3	1076.7	1360.9	1307.6	1380.6	946.4	1620.5	1038.6	1.052127598	0.714858119	0.073309679	Nonsignificant	1.175766925	0.361095427	0.233602099	Nonsignificant	0.894843677	0.545129544	-0.16029242	Nonsignificant	1	Molecular Function:protein binding (GO:0005515)	--	--	--	--	--	--
A0A5C2FU51	IGL c508_light_IGLV1-51_IGLJ3 (Fragment)		165.3	150.7	222.1	125.1	176.9	194.4	190.1	198.5	191.3	0.914514031	0.630412497	-0.12892279	Nonsignificant	1.085671808	0.554039503	0.118588051	Nonsignificant	0.842348511	0.261019343	-0.247510842	Nonsignificant	1	Molecular Function:protein binding (GO:0005515)	--	--	--	--	--	--
A0A5C2FU54	IGL c94_light_IGKV1-12_IGKJ2 (Fragment)		622.3	726.8	642.1	689.8	676.4	744.4	625.3	809.6	753.4	1.000150663	0.998029548	0.000217344	Nonsignificant	1.158798714	0.060312745	0.212629989	Nonsignificant	0.863092658	0.020568984	-0.212412645	Nonsignificant	1	Molecular Function:protein binding (GO:0005515)	--	--	--	--	--	--
A0A5C2FU57	IGL c518_light_IGKV1-12_IGKJ2 (Fragment)		37.5	43	37.2	48.6	69.3	48.6	30.7	58.1	45.8	1.262531861	0.454117005	0.336319796	Nonsignificant	1.29566695	0.069963093	0.373694922	Nonsignificant	0.97442623	0.920402231	-0.037375127	Nonsignificant	1	Molecular Function:protein binding (GO:0005515)	--	--	--	--	--	--
A0A5C2FU62	IGL c104_light_IGLV8-61_IGLJ3 (Fragment)		407.8	299.5	411.8	404.3	313.8	428	241.3	243	254.4	0.857296041	0.426443606	-0.222134613	Nonsignificant	0.826914485	0.419841259	-0.274189954	Nonsignificant	1.036740869	0.889332442	0.052055341	Nonsignificant	1	Molecular Function:protein binding (GO:0005515)	--	--	--	--	--	--
A0A5C2FU71	IGL c114_light_IGLV3-19_IGLJ2 (Fragment)		317.3	398.9	431.9	397.1	466.4	366.8	691.8	360.7	502.1	1.354672938	0.263410111	0.43794458	Nonsignificant	1.070986848	0.662474172	0.098940763	Nonsignificant	1.264882889	0.357888091	0.339003817	Nonsignificant	1	Molecular Function:protein binding (GO:0005515)	--	--	--	--	--	--
A0A5C2FU72	IGL c193_light_IGKV3-20_IGKJ3 (Fragment)		307.9	474.4	270.2	402.4	975	488.4	322.3	294	301.6	1.614916865	0.406686919	0.691459897	Nonsignificant	1.029928741	0.912081449	0.042544523	Nonsignificant	1.56798893	0.426667047	0.648915374	Nonsignificant	1	Molecular Function:protein binding (GO:0005515)	--	--	--	--	--	--
A0A5C2FU82	IGL c548_light_IGLV1-40_IGLJ2 (Fragment)		39.1	37.7	58.2	37.7	77	46.8	69.4	40.5	52.5	1.363703704	0.316343181	0.447530219	Nonsignificant	1.035555556	0.843947073	0.050404953	Nonsignificant	1.316881259	0.344728998	0.397125266	Nonsignificant	1	Molecular Function:protein binding (GO:0005515)	--	--	--	--	--	--
A0A5C2FU92	IGL c551_light_IGLV3-25_IGLJ3 (Fragment)		284.3	463.6	272.5	573.9	244.7	749.5	317.5	434.4	249.5	1.113386907	0.762138915	0.154955023	Nonsignificant	1.404743238	0.45553005	0.490306456	Nonsignificant	0.792591042	0.608791766	-0.335351433	Nonsignificant	1	Molecular Function:protein binding (GO:0005515)	--	--	--	--	--	--
A0A5C2FUB6	IGL c342_light_IGLV3-21_IGLJ3 (Fragment)		945	1178.1	1387	1909.8	2398.1	1142.1	1417.4	1457.1	927.6	1.631093131	0.10463743	0.705839159	Nonsignificant	1.004757699	0.979155939	0.006847632	Nonsignificant	1.623369627	0.105007484	0.698991526	Nonsignificant	1	Molecular Function:protein binding (GO:0005515)	--	--	--	--	--	--
A0A5C2FUC3	IGL c588_light_IGLV2-8_IGLJ2 (Fragment)		150.9	155.6	185.5	173.4	658.8	125.3	189.5	151.5	107.7	2.076626016	0.38283859	1.054241422	Nonsignificant	0.781504065	0.100385486	-0.355674717	Nonsignificant	2.657217165	0.313487371	1.409916139	Nonsignificant	1	Molecular Function:protein binding (GO:0005515)	--	--	--	--	--	--
A0A5C2FUD3	IGL c591_light_IGKV3-20_IGKJ3 (Fragment)		75.3	57.9	57	71.5	46.5	50.2	75.7	84.8	70.2	1.018401682	0.920609604	0.026306708	Nonsignificant	1.078864353	0.694963803	0.109513485	Nonsignificant	0.943957115	0.79143206	-0.083206777	Nonsignificant	1	Molecular Function:protein binding (GO:0005515)	--	--	--	--	--	--
A0A5C2FUD7	IGL c469_light_IGKV1-12_IGKJ4 (Fragment)		435	405.2	497.8	432.9	487.5	446.9	351.7	523.3	486.5	0.950747384	0.673569692	-0.07286603	Nonsignificant	1.088714499	0.325140063	0.122625676	Nonsignificant	0.873275211	0.262886034	-0.195491707	Nonsignificant	1	Molecular Function:protein binding (GO:0005515)	--	--	--	--	--	--
A0A5C2FUD8	IGL c598_light_IGKV1-5_IGKJ2 (Fragment)		346	360.6	328	267.4	289.3	243.7	173.3	246.6	340	0.7055867	0.095439834	-0.503104728	Nonsignificant	0.80253238	0.155696615	-0.317368493	Nonsignificant	0.879200289	0.521724017	-0.185736234	Nonsignificant	1	Molecular Function:protein binding (GO:0005515)	--	--	--	--	--	--
A0A5C2FUE7	IGL c618_light_IGKV3-20_IGKJ1 (Fragment)		94.8	85.1	129.5	99.6	139.6	117.7	79.9	109.6	91.3	1.031351002	0.891392658	0.044535412	Nonsignificant	1.029734971	0.855743525	0.04227307	Nonsignificant	1.001569366	0.993669304	0.002262342	Nonsignificant	1	Molecular Function:protein binding (GO:0005515)	--	--	--	--	--	--
A0A5C2FUG3	IGL c499_light_IGKV2D-28_IGKJ2 (Fragment)		92.6	90.7	69.9	94.5	75.9	135.3	87.1	118.9	86.6	1.016982622	0.882570279	0.024295028	Nonsignificant	1.345971564	0.167363134	0.428647931	Nonsignificant	0.755575117	0.182641136	-0.404352903	Nonsignificant	1	Molecular Function:protein binding (GO:0005515)	--	--	--	--	--	--
A0A5C2FUH4	IGL c234_light_IGLV1-47_IGLJ3 (Fragment)		132.6	123.8	245.4	231.7	107.4	201.6	228.1	183.2	116	1.130330809	0.719656217	0.176745062	Nonsignificant	0.998007174	0.994729484	-0.002877908	Nonsignificant	1.132587859	0.675337887	0.17962297	Nonsignificant	1	Molecular Function:protein binding (GO:0005515)	--	--	--	--	--	--
A0A5C2FUH5	IGL c641_light_IGKV4-1_IGKJ1 (Fragment)		211.9	245.6	197.4	222.5	204.3	326.2	202.9	311.3	298.1	0.961520843	0.630942435	-0.056609964	Nonsignificant	1.428615056	0.009211803	0.514617231	Significant	0.673044036	0.00077473	-0.571227194	Significant	1	Molecular Function:protein binding (GO:0005515)	--	--	--	--	--	--
A0A5C2FUI3	IGL c658_light_IGKV2D-28_IGKJ5 (Fragment)		108.6	113.1	130.7	115.1	178.3	165	89	120.2	83.5	1.085130533	0.746135678	0.117868599	Nonsignificant	1.046254257	0.84255357	0.065233492	Nonsignificant	1.037157581	0.903852525	0.052635107	Nonsignificant	1	Molecular Function:protein binding (GO:0005515)	--	--	--	--	--	--
A0A5C2FUJ1	IGL c668_light_IGKV3-20_IGKJ1 (Fragment)		324	298.9	420	339.5	642.1	480.7	323.5	372.5	302.4	1.251414325	0.495386316	0.323559524	Nonsignificant	1.108064052	0.589978253	0.148041279	Nonsignificant	1.129370024	0.696728237	0.175518245	Nonsignificant	1	Molecular Function:protein binding (GO:0005515)	--	--	--	--	--	--
A0A5C2FUJ4	IGL c539_light_IGKV1-39_IGKJ1 (Fragment)		207.4	213.3	213	368.3	276.3	297.8	188.6	294.9	238.3	1.314817737	0.328384128	0.394862824	Nonsignificant	1.311346063	0.075469949	0.391048461	Nonsignificant	1.002647413	0.990401347	0.003814362	Nonsignificant	1	Molecular Function:protein binding (GO:0005515)	--	--	--	--	--	--
A0A5C2FUJ7	IGL c432_light_IGKV1D-39_IGKJ1 (Fragment)		181.5	212.2	191.3	232.9	259.3	198.9	134.1	153.6	157.5	1.070598291	0.755738842	0.098417254	Nonsignificant	0.871794872	0.230361781	-0.197939378	Nonsignificant	1.228039216	0.422336758	0.296356632	Nonsignificant	1	Molecular Function:protein binding (GO:0005515)	--	--	--	--	--	--
A0A5C2FUJ8	IGL c671_light_IGLV5-45_IGLJ3 (Fragment)		196.5	152.7	134	198.8	190.6	154.5	98.7	494.8	150.9	1.010140728	0.967444777	0.014556297	Nonsignificant	1.656043046	0.452761912	0.727740174	Nonsignificant	0.609972507	0.461405557	-0.713183877	Nonsignificant	1	Molecular Function:protein binding (GO:0005515)	pre-B lymphocyte gene	--	--	--	--	--
A0A5C2FUK0	IGL c264_light_IGKV1-5_IGKJ3 (Fragment)		684.1	638.2	428.7	464.9	491.4	310.5	249.9	363	365.2	0.688863507	0.173127633	-0.537709943	Nonsignificant	0.593203883	0.087680456	-0.753400052	Nonsignificant	1.161259266	0.544429593	0.215690109	Nonsignificant	1	Molecular Function:protein binding (GO:0005515)	--	--	--	--	--	--
A0A5C2FUK8	IGL c442_light_IGKV4-1_IGKJ1 (Fragment)		158.6	136.5	140.6	158.6	210.3	179	101.6	159.5	156.8	1.079871471	0.749910496	0.11085961	Nonsignificant	1.13679137	0.111193782	0.184967508	Nonsignificant	0.949929336	0.819235773	-0.074107898	Nonsignificant	1	Molecular Function:protein binding (GO:0005515)	--	--	--	--	--	--
A0A5C2FUK9	IGL c274_light_IGLV2-14_IGLJ1 (Fragment)		233.3	248.3	230.3	350.9	297.2	218	246	271.8	235.8	1.255934822	0.17919902	0.328761596	Nonsignificant	1.019244276	0.806429707	0.027499855	Nonsignificant	1.23222161	0.198283221	0.301261742	Nonsignificant	1	Molecular Function:protein binding (GO:0005515)	--	--	--	--	--	--
A0A5C2FUL7	IGL c284_light_IGKV3-20_IGKJ3 (Fragment)		227.5	208.1	181.6	208.5	204	231.9	209.9	302	223.9	1.008425146	0.908694841	0.012103998	Nonsignificant	1.227802981	0.192661827	0.296079078	Nonsignificant	0.821324888	0.209952781	-0.28397508	Nonsignificant	1	Molecular Function:protein binding (GO:0005515)	--	--	--	--	--	--
A0A5C2FUM5	IGL c701_light_IGLV1-44_IGLJ3 (Fragment)		210.7	172.2	218.9	201.6	278.4	222.5	202.3	208.9	239.2	1.133765371	0.42376976	0.18112211	Nonsignificant	1.114323696	0.258997604	0.156168376	Nonsignificant	1.017447062	0.895920504	0.024953733	Nonsignificant	1	Molecular Function:protein binding (GO:0005515)	--	--	--	--	--	--
A0A5C2FUN2	IGL c711_light_IGKV1-5_IGKJ3 (Fragment)		343.6	282.9	352.2	256.3	553.2	248.5	283.7	230.2	295.4	1.116991928	0.729249248	0.15961876	Nonsignificant	0.790947175	0.080629187	-0.338346751	Nonsignificant	1.412220643	0.378402491	0.497965511	Nonsignificant	1	Molecular Function:protein binding (GO:0005515)	--	--	--	--	--	--
A0A5C2FUP9	IGL c599_light_IGKV2D-28_IGKJ4 (Fragment)		43.5	46.5	31.6	48.3	32.9	49.4	49.6	63.5	54.6	1.075657895	0.685878829	0.105219312	Nonsignificant	1.377467105	0.067848799	0.462017867	Nonsignificant	0.780895522	0.149418917	-0.356798555	Nonsignificant	1	Molecular Function:protein binding (GO:0005515)	--	--	--	--	--	--
A0A5C2FUQ0	IGL c748_light_IGKV4-1_IGKJ1 (Fragment)		240.3	200.4	470.3	223	266.9	243.6	306.9	594.3	217.2	0.874643249	0.700664835	-0.193233407	Nonsignificant	1.158177827	0.763390759	0.211856782	Nonsignificant	0.755189082	0.554424411	-0.405090188	Nonsignificant	1	Molecular Function:protein binding (GO:0005515)	--	--	--	--	--	--
A0A5C2FUQ8	IGL c492_light_IGLV2-14_IGLJ3 (Fragment)		213.8	269.4	204.7	308.4	217.1	199.5	199.1	200.1	183.5	1.053350778	0.775048117	0.07498595	Nonsignificant	0.847652275	0.221343852	-0.238455533	Nonsignificant	1.242668496	0.29691058	0.313441483	Nonsignificant	1	Molecular Function:protein binding (GO:0005515)	--	--	--	--	--	--
A0A5C2FUR1	IGL c758_light_IGLV2-14_IGLJ1 (Fragment)		146.3	136.4	131.8	148.2	123.4	230.3	100.5	120.8	92.6	0.897708082	0.41589177	-0.155681711	Nonsignificant	1.070446321	0.838698811	0.098212451	Nonsignificant	0.838629705	0.63474699	-0.253894163	Nonsignificant	1	Molecular Function:protein binding (GO:0005515)	--	--	--	--	--	--
A0A5C2FUS3	IGL c512_light_IGKV4-1_IGKJ4 (Fragment)		509.3	392.6	377.5	440.1	368.7	360.3	426.6	469.2	427.9	0.965608879	0.775496165	-0.050489153	Nonsignificant	0.98280444	0.895840542	-0.02502372	Nonsignificant	0.982503579	0.859540977	-0.025465432	Nonsignificant	1	Molecular Function:protein binding (GO:0005515)	--	--	--	--	--	--
A0A5C2FUT8	IGL c364_light_IGKV1-5_IGKJ2 (Fragment)		86.9	109.9	152.8	131.7	195.8	108.6	134.6	177.5	126.5	1.321796339	0.258368063	0.402499905	Nonsignificant	1.18020595	0.498943551	0.239038636	Nonsignificant	1.119970916	0.60429571	0.163461268	Nonsignificant	1	Molecular Function:protein binding (GO:0005515)	--	--	--	--	--	--
A0A5C2FUU0	IGL c771_light_IGKV2D-28_IGKJ5 (Fragment)		197.4	254.6	242.6	259.6	203.7	252.6	195.7	284.1	212.2	0.948747481	0.678981369	-0.075903945	Nonsignificant	1.078174489	0.542313238	0.108590679	Nonsignificant	0.879957271	0.358870889	-0.184494624	Nonsignificant	1	Molecular Function:protein binding (GO:0005515)	--	--	--	--	--	--
A0A5C2FUV2	IGL c444_light_IGKV1-17_IGKJ2 (Fragment)		395.8	394.4	322.1	352.7	345.1	319.9	311.5	386.7	325.4	0.907399083	0.29920398	-0.140190893	Nonsignificant	0.927807246	0.456031761	-0.108102981	Nonsignificant	0.978003876	0.77942267	-0.032087912	Nonsignificant	1	Molecular Function:protein binding (GO:0005515)	--	--	--	--	--	--
A0A5C2FUV8	IGL c808_light_IGKV3-20_IGKJ3 (Fragment)		903.8	999.9	890.7	1014.7	1160.6	1122.3	737.2	1824.2	962	1.042263098	0.785406412	0.059719502	Nonsignificant	1.398690238	0.29501476	0.48407649	Nonsignificant	0.745170782	0.342928588	-0.424356988	Nonsignificant	1	Molecular Function:protein binding (GO:0005515)	--	--	--	--	--	--
A0A5C2FUY7	IGL c821_light_IGKV1-6_IGKJ1 (Fragment)		260.1	209.1	174.1	179.8	234.4	159.8	155.6	162.7	145.4	0.885745375	0.513013823	-0.175036067	Nonsignificant	0.727343386	0.138527844	-0.45929146	Nonsignificant	1.217781577	0.280129224	0.284255393	Nonsignificant	1	Molecular Function:protein binding (GO:0005515)	--	--	--	--	--	--
A0A5C2FUZ4	IGL c848_light_IGLV2-23_IGLJ3 (Fragment)		914.6	673.8	677	768.7	581.6	704.8	718.1	784.9	562.5	0.91303964	0.541038457	-0.131250598	Nonsignificant	0.905888585	0.529204302	-0.142594471	Nonsignificant	1.007893967	0.952868603	0.011343872	Nonsignificant	1	Molecular Function:protein binding (GO:0005515)	--	--	--	--	--	--
A0A5C2FV09	IGL c719_light_IGKV1D-13_IGKJ4 (Fragment)		16.3	27	20.7	24.4	37.7	23.5	34.7	36.6	34.6	1.5125	0.102429749	0.596935142	Nonsignificant	1.4796875	0.121379167	0.565292521	Nonsignificant	1.02217529	0.908646711	0.031642622	Nonsignificant	1	Molecular Function:protein binding (GO:0005515)	--	--	--	--	--	--
A0A5C2FV24	IGL c454_light_IGLV3-19_IGLJ2 (Fragment)		65.6	77.1	68.2	85.2	84.3	75.7	58	77.6	58.1	1.078710289	0.609633419	0.10930745	Nonsignificant	1.002370792	0.982725016	0.003416282	Nonsignificant	1.07615894	0.650262467	0.105891169	Nonsignificant	1	Molecular Function:protein binding (GO:0005515)	--	--	--	--	--	--
A0A5C2FV28	IGL c622_light_IGKV3-15_IGKJ2 (Fragment)		61	129.9	64.5	123.1	118	88.6	53.6	109.1	62.3	1.153876273	0.70024802	0.206488535	Nonsignificant	1.018010963	0.956677879	0.025753098	Nonsignificant	1.133461538	0.685680305	0.180735437	Nonsignificant	1	Molecular Function:protein binding (GO:0005515)	--	--	--	--	--	--
A0A5C2FV54	IGL c652_light_IGLV2-14_IGLJ2 (Fragment)		564	323.6	321.6	254.9	319.7	360.3	277.5	583.7	223.1	0.704680781	0.274759033	-0.504958228	Nonsignificant	0.965183592	0.920993087	-0.051124704	Nonsignificant	0.730100248	0.423653166	-0.453833524	Nonsignificant	1	Molecular Function:protein binding (GO:0005515)	--	--	--	--	--	--
A0A5C2FV63	IGL c662_light_IGLV3-21_IGLJ2 (Fragment)		1014.3	1179.7	1666.9	1895.9	1823.4	980.4	1138.6	2014.6	793	1.258229946	0.347475904	0.331395604	Nonsignificant	0.981118392	0.958239579	-0.027500857	Nonsignificant	1.282444562	0.479811389	0.358896462	Nonsignificant	1	Molecular Function:protein binding (GO:0005515)	--	--	--	--	--	--
A0A5C2FV64	IGL c56_light_IGLV1-40_IGLJ2 (Fragment)		103.5	92	86	87.8	97.6	87.8	141.5	88.5	102.7	1.161278863	0.46065322	0.215714455	Nonsignificant	0.991119005	0.911817178	-0.0128698	Nonsignificant	1.171684588	0.43887503	0.228584255	Nonsignificant	1	Molecular Function:protein binding (GO:0005515)	--	--	--	--	--	--
A0A5C2FV72	IGL c672_light_IGKV3-20_IGKJ3 (Fragment)		30.6	33.3	35.7	33.1	28.1	28.5	35.9	31.4	29.4	0.974899598	0.776693308	-0.036674447	Nonsignificant	0.896586345	0.131243725	-0.157485567	Nonsignificant	1.087346025	0.376379404	0.12081112	Nonsignificant	1	Molecular Function:protein binding (GO:0005515)	--	--	--	--	--	--
A0A5C2FV83	IGL c931_light_IGLV3-19_IGLJ2 (Fragment)		45.1	54.5	63.6	120	77.3	72	58.1	51.7	47.1	1.56495098	0.23002521	0.646117468	Nonsignificant	1.046568627	0.800918238	0.065666918	Nonsignificant	1.495316159	0.260294431	0.58045055	Nonsignificant	1	Molecular Function:protein binding (GO:0005515)	--	--	--	--	--	--
A0A5C2FV94	IGL c809_light_IGKV1-5_IGKJ1 (Fragment)		79.2	91.5	70	90.5	254	94.6	72.9	272	111	1.734108849	0.414588205	0.794194459	Nonsignificant	1.984212713	0.297122276	0.988566695	Nonsignificant	0.873953099	0.816084996	-0.194372236	Nonsignificant	1	Molecular Function:protein binding (GO:0005515)	--	--	--	--	--	--
A0A5C2FV95	IGL c86_light_IGKV3-15_IGKJ4 (Fragment)		180.4	181.4	195.7	234	308.9	202.9	187.9	207.4	314.3	1.310852018	0.241495408	0.390504829	Nonsignificant	1.299730942	0.264493199	0.378213001	Nonsignificant	1.008556445	0.969429011	0.012291828	Nonsignificant	1	Molecular Function:protein binding (GO:0005515)	--	--	--	--	--	--
A0A5C2FVA8	IGL c712_light_IGKV1-27_IGKJ2 (Fragment)		65.4	69.8	72.9	88.5	52.6	101.3	61	96.2	103.7	0.971167708	0.872027519	-0.042207643	Nonsignificant	1.447381067	0.000562036	0.533444805	Significant	0.670982736	0.087426694	-0.575652448	Nonsignificant	1	Molecular Function:protein binding (GO:0005515)	--	--	--	--	--	--
A0A5C2FVB0	IGL c961_light_IGKV1D-39_IGKJ2 (Fragment)		76.9	87.4	76.1	78.9	81	95	66.6	96.4	74.3	0.9421797	0.46958688	-0.085925846	Nonsignificant	1.105241265	0.370810311	0.144361332	Nonsignificant	0.852465186	0.209472137	-0.230287178	Nonsignificant	1	Molecular Function:protein binding (GO:0005515)	--	--	--	--	--	--
A0A5C2FVB4	IGL c988_light_IGLV2-23_IGLJ1 (Fragment)		143.6	105.8	137.1	168.2	76.8	205.2	146.5	167.1	102.7	1.012936611	0.959471308	0.018543893	Nonsignificant	1.228978008	0.435414414	0.297459099	Nonsignificant	0.824210526	0.531668305	-0.278915206	Nonsignificant	1	Molecular Function:protein binding (GO:0005515)	--	--	--	--	--	--
A0A5C2FVB6	IGL c971_light_IGKV3-20_IGKJ4 (Fragment)		945	93.7	45.8	47.7	46.4	122.3	52.6	49.7	55.8	0.13526971	0.396540076	-2.886089277	Nonsignificant	0.210050715	0.431437864	-2.251190401	Nonsignificant	0.643985953	0.364839753	-0.634898876	Nonsignificant	1	Molecular Function:protein binding (GO:0005515)	--	--	--	--	--	--
A0A5C2FVB7	IGL c554_light_IGLV3-21_IGLJ2 (Fragment)		234.1	327.2	326.6	391.9	337.5	296.8	185.6	376	171.1	1.030521455	0.904336179	0.043374542	Nonsignificant	0.95044487	0.841218054	-0.073325148	Nonsignificant	1.084251689	0.796180334	0.11669969	Nonsignificant	1	Molecular Function:protein binding (GO:0005515)	--	--	--	--	--	--
A0A5C2FVC0	IGL c839_light_IGKV1-27_IGKJ3 (Fragment)		716.5	540.5	490.1	692.7	676.4	530.3	423.4	666.5	461.2	1.02598592	0.898438914	0.037010932	Nonsignificant	0.949001202	0.761667902	-0.07551818	Nonsignificant	1.081121834	0.696637315	0.112529112	Nonsignificant	1	Molecular Function:protein binding (GO:0005515)	--	--	--	--	--	--
A0A5C2FVD4	IGL c742_light_IGLV2-23_IGLJ3 (Fragment)		468.7	239.1	367.3	343	173.9	845.2	359.3	543.9	281	0.814993954	0.498320672	-0.295138738	Nonsignificant	1.55343689	0.351543588	0.635463631	Nonsignificant	0.524639243	0.241044723	-0.930602369	Nonsignificant	1	Molecular Function:protein binding (GO:0005515)	--	--	--	--	--	--
A0A5C2FVD8	IGL c30_light_IGKV6-21_IGKJ1 (Fragment)		588.6	222.9	239.6	180.8	404.2	198.9	235.4	173.9	251	0.78051565	0.611667361	-0.357500535	Nonsignificant	0.593473504	0.354358625	-0.752744474	Nonsignificant	1.315165117	0.437466376	0.395243939	Nonsignificant	1	Molecular Function:protein binding (GO:0005515)	--	--	--	--	--	--
A0A5C2FVE4	IGL c40_light_IGKV3-20_IGKJ2 (Fragment)		241.3	254.5	234.9	277.1	252.3	348.7	215.7	341.8	285.9	1.01970713	0.818099825	0.028154856	Nonsignificant	1.336252908	0.045036025	0.418193088	Significant	0.763109381	0.045342852	-0.390038232	Significant	1	Molecular Function:protein binding (GO:0005515)	--	--	--	--	--	--
A0A5C2FVF5	IGL c50_light_IGKV1-5_IGKJ4 (Fragment)		1031.4	973.8	737.2	769.8	1199.4	745.6	669.5	938.1	715.4	0.962186406	0.863835277	-0.055611678	Nonsignificant	0.874817678	0.375081221	-0.192945721	Nonsignificant	1.099870785	0.685186089	0.137334043	Nonsignificant	1	Molecular Function:protein binding (GO:0005515)	--	--	--	--	--	--
A0A5C2FVG1	IGL c889_light_IGKV2D-28_IGKJ2 (Fragment)		949.2	896	1041.6	966	1007.4	1122.2	874.8	1118.6	1122.9	0.986628793	0.834879058	-0.019420704	Nonsignificant	1.165200222	0.064585914	0.220577881	Nonsignificant	0.846746143	0.04807976	-0.239998585	Nonsignificant	1	Molecular Function:protein binding (GO:0005515)	--	--	--	--	--	--
A0A5C2FVH2	IGL c166_light_IGLV3-1_IGLJ1 (Fragment)		519.4	541.6	494.7	604.3	440.5	579.1	586.1	589.6	494.9	1.048338369	0.680965356	0.068104446	Nonsignificant	1.069357845	0.359629617	0.096744711	Nonsignificant	0.980343833	0.866464627	-0.028640265	Nonsignificant	1	Molecular Function:protein binding (GO:0005515)	--	--	--	--	--	--
A0A5C2FVK3	IGL c822_light_IGLV2-23_IGLJ3 (Fragment)		1792.9	1079.7	1443.3	1242.8	1464	1326.2	1399.7	1570.4	1226.9	0.95148173	0.772714186	-0.07175214	Nonsignificant	0.955420654	0.798736869	-0.06579203	Nonsignificant	0.995877289	0.965361574	-0.005960109	Nonsignificant	1	Molecular Function:protein binding (GO:0005515)	--	--	--	--	--	--
A0A5C2FVK4	IGL c939_light_IGLV1-47_IGLJ3 (Fragment)		154	132.6	111.2	161.1	102.5	106.2	86.2	142	89.6	0.87933635	0.579079309	-0.185512987	Nonsignificant	0.849170437	0.371979282	-0.235873948	Nonsignificant	1.035523979	0.892286039	0.050360961	Nonsignificant	1	Molecular Function:protein binding (GO:0005515)	--	--	--	--	--	--
A0A5C2FVK6	IGL c206_light_IGKV1D-13_IGKJ2 (Fragment)		299.7	428.1	545.6	362.6	352.5	339.6	256.7	388.1	325	0.763153762	0.294893167	-0.389954332	Nonsignificant	0.826684467	0.410897989	-0.274591316	Nonsignificant	0.923149995	0.534314384	-0.115363016	Nonsignificant	1	Molecular Function:protein binding (GO:0005515)	--	--	--	--	--	--
A0A5C2FVK9	IGL c832_light_IGKV3-20_IGKJ3 (Fragment)		342	389.1	720.5	339.6	770.8	526.8	327.4	394.5	449.7	0.990493249	0.981721413	-0.013780953	Nonsignificant	0.944475062	0.846817562	-0.082415391	Nonsignificant	1.048723559	0.894660028	0.068634438	Nonsignificant	1	Molecular Function:protein binding (GO:0005515)	--	--	--	--	--	--
A0A5C2FVM3	IGL c226_light_IGLV2-11_IGLJ1 (Fragment)		150.4	127	139.7	128	129.8	105.6	86	140.4	95.1	0.824262767	0.224964866	-0.278823767	Nonsignificant	0.817789499	0.198115121	-0.290198557	Nonsignificant	1.007915567	0.965933457	0.01137479	Nonsignificant	1	Molecular Function:protein binding (GO:0005515)	--	--	--	--	--	--
A0A5C2FVM9	IGL c674_light_IGKV1D-13_IGKJ1 (Fragment)		103.5	130.8	160.3	204.4	421.8	109.3	107.8	150.4	106.9	1.860111505	0.346872475	0.895389107	Nonsignificant	0.929042068	0.688940581	-0.10618417	Nonsignificant	2.002182215	0.317227966	1.001573277	Nonsignificant	1	Molecular Function:protein binding (GO:0005515)	--	--	--	--	--	--
A0A5C2FVQ4	IGL c1148_light_IGLV3-21_IGLJ2 (Fragment)		366.4	510.6	505.6	775.7	664.9	333.1	417	476	295.8	1.34355562	0.273039962	0.426056047	Nonsignificant	0.799146536	0.271897122	-0.323468028	Nonsignificant	1.681238121	0.126411434	0.749524074	Nonsignificant	1	Molecular Function:protein binding (GO:0005515)	--	--	--	--	--	--
A0A5C2FVR6	IGL c902_light_IGKV1-12_IGKJ4 (Fragment)		212.1	271.7	216.1	293.6	304.7	301.7	231.7	280.5	233.4	1.185883698	0.22066388	0.245962528	Nonsignificant	1.16530933	0.238933904	0.220712967	Nonsignificant	1.017655714	0.882226064	0.025249561	Nonsignificant	1	Molecular Function:protein binding (GO:0005515)	--	--	--	--	--	--
A0A5C2FVR7	IGL c180_light_IGKV3-20_IGKJ1 (Fragment)		494.4	497	530.2	569.9	797.1	409.1	402.4	436.8	346	1.16285489	0.545727103	0.217671077	Nonsignificant	0.783320189	0.03909113	-0.352325952	Significant	1.484520513	0.230606604	0.569997029	Nonsignificant	1	Molecular Function:protein binding (GO:0005515)	--	--	--	--	--	--
A0A5C2FVR9	IGL c1101_light_IGKV1D-17_IGKJ1 (Fragment)		1806.7	1018.7	1194.2	655.7	928.7	699.3	574.3	1792.2	648.5	0.537043487	0.105618836	-0.89688918	Nonsignificant	0.781172256	0.550124024	-0.356287383	Nonsignificant	0.687484076	0.477085197	-0.540601797	Nonsignificant	1	Molecular Function:protein binding (GO:0005515)	--	--	--	--	--	--
A0A5C2FVS1	IGL c1168_light_IGKV4-1_IGKJ5 (Fragment)		314.9	308	386.8	327	454.6	257.8	345.6	296.1	310.7	1.116371199	0.460336947	0.158816811	Nonsignificant	0.856293949	0.192430882	-0.223821965	Nonsignificant	1.303724266	0.146815177	0.382638775	Nonsignificant	1	Molecular Function:protein binding (GO:0005515)	--	--	--	--	--	--
A0A5C2FVS9	IGL c1178_light_IGKV1-39_IGKJ2 (Fragment)		173.2	182.3	152.1	202.5	125.5	205.4	152.5	212.8	187.9	0.946611505	0.737777834	-0.079155638	Nonsignificant	1.194050433	0.049272558	0.255863773	Nonsignificant	0.79277347	0.197286225	-0.335019412	Nonsignificant	1	Molecular Function:protein binding (GO:0005515)	--	--	--	--	--	--
A0A5C2FVT7	IGL c1121_light_IGLV1-40_IGLJ3 (Fragment)		366.4	354.3	467.8	406.8	342	356.2	329.7	429.8	319.6	0.907446361	0.450535969	-0.140115727	Nonsignificant	0.930248212	0.599091186	-0.104312382	Nonsignificant	0.975488423	0.834419383	-0.035803344	Nonsignificant	1	Molecular Function:protein binding (GO:0005515)	--	--	--	--	--	--
A0A5C2FVU2	IGL c932_light_IGKV3-15_IGKJ2 (Fragment)		243	272.5	319.3	311.4	440.1	279.6	240.3	283.5	330.9	1.188068999	0.473495007	0.248618625	Nonsignificant	1.070915189	0.518149976	0.098844231	Nonsignificant	1.109395973	0.638675053	0.149774394	Nonsignificant	1	Molecular Function:protein binding (GO:0005515)	--	--	--	--	--	--
A0A5C2FVV5	IGL c1208_light_IGKV1-16_IGKJ1 (Fragment)		216.9	234.4	325.5	307.7	407.6	314.5	267.6	277.5	312.3	1.265319258	0.271496499	0.339501444	Nonsignificant	1.164134912	0.334976146	0.219258263	Nonsignificant	1.086918058	0.598996439	0.120243181	Nonsignificant	1	Molecular Function:protein binding (GO:0005515)	--	--	--	--	--	--
A0A5C2FVW7	IGL c1218_light_IGKV1D-39_IGKJ5 (Fragment)		491	469.9	397.5	462.9	454.8	363	340.2	558.8	394.3	0.926015901	0.53301354	-0.110891128	Nonsignificant	0.968860424	0.847553797	-0.045639252	Nonsignificant	0.955778436	0.804290189	-0.065251876	Nonsignificant	1	Molecular Function:protein binding (GO:0005515)	--	--	--	--	--	--
A0A5C2FVX4	IGL c1079_light_IGKV3-20_IGKJ1 (Fragment)		187.7	471.5	194.7	253.4	276.4	288.9	175.3	282.4	219.4	0.825740719	0.656176132	-0.276239246	Nonsignificant	0.925986649	0.844896959	-0.110936701	Nonsignificant	0.891741495	0.495935063	-0.165302544	Nonsignificant	1	Molecular Function:protein binding (GO:0005515)	--	--	--	--	--	--
A0A5C2FVX7	IGL c1161_light_IGKV3-20_IGKJ2 (Fragment)		235.9	257.1	303.7	451.7	445.6	395.7	309.4	349.1	308.5	1.514622819	0.081990322	0.598958569	Nonsignificant	1.322078574	0.059516086	0.402807922	Nonsignificant	1.14563752	0.40284572	0.196150647	Nonsignificant	1	Molecular Function:protein binding (GO:0005515)	--	--	--	--	--	--
A0A5C2FVY0	IGL c1089_light_IGLV1-40_IGLJ3 (Fragment)		177.1	190.4	185.9	201.1	196.6	155.4	168.2	196.7	165.9	1.02258764	0.734321692	0.032224493	Nonsignificant	0.936031803	0.445787506	-0.095370546	Nonsignificant	1.092471042	0.379582768	0.12759504	Nonsignificant	1	Molecular Function:protein binding (GO:0005515)	--	--	--	--	--	--
A0A5C2FVY3	IGL c1171_light_IGKV3-11_IGKJ4 (Fragment)		964.8	883.6	1146.6	1050.5	1940.7	1075.8	1608.3	1138.3	1400.5	1.53572621	0.167655586	0.618921035	Nonsignificant	1.20687813	0.18132754	0.271280001	Nonsignificant	1.272478283	0.335322536	0.347641034	Nonsignificant	1	Molecular Function:protein binding (GO:0005515)	--	--	--	--	--	--
A0A5C2FVZ6	IGL c186_light_IGKV1-33_IGKJ2 (Fragment)		68.2	66.9	84.1	77.7	181.1	70.3	90.8	70.1	74.6	1.594890511	0.311998183	0.673457387	Nonsignificant	0.980839416	0.826968583	-0.027911138	Nonsignificant	1.626046512	0.301416544	0.701368525	Nonsignificant	1	Molecular Function:protein binding (GO:0005515)	--	--	--	--	--	--
A0A5C2FW14	IGL c376_light_IGKV3-15_IGKJ3 (Fragment)		92.5	148.5	95.1	136.6	110.1	145.2	124.7	182.1	113.3	1.105028265	0.598522783	0.144083273	Nonsignificant	1.310919369	0.266775011	0.390578952	Nonsignificant	0.842941443	0.369580852	-0.24649568	Nonsignificant	1	Molecular Function:protein binding (GO:0005515)	--	--	--	--	--	--
A0A5C2FW17	IGL c1012_light_IGKV1-5_IGKJ1 (Fragment)		382.8	362.2	328.8	437.4	520.2	533.9	313.8	358.2	364.3	1.18401937	0.387719698	0.243692684	Nonsignificant	1.170050289	0.403031376	0.226570538	Nonsignificant	1.011938873	0.954931132	0.017122145	Nonsignificant	1	Molecular Function:protein binding (GO:0005515)	--	--	--	--	--	--
A0A5C2FW18	IGL c280_light_IGKV3-15_IGKJ2 (Fragment)		53.7	47.8	70.7	65.6	84.2	58.3	61.5	58.6	64	1.227061556	0.25404517	0.295207625	Nonsignificant	1.050522648	0.718398168	0.071107265	Nonsignificant	1.168048646	0.281454783	0.224100359	Nonsignificant	1	Molecular Function:protein binding (GO:0005515)	--	--	--	--	--	--
A0A5C2FW20	IGL c1211_light_IGKV4-1_IGKJ4 (Fragment)		307.7	114.4	96.6	120.3	93.1	107.6	87.4	127.8	97.1	0.579911317	0.395172116	-0.786095803	Nonsignificant	0.641025641	0.455967569	-0.641546029	Nonsignificant	0.904661654	0.480294118	-0.144549774	Nonsignificant	1	Molecular Function:protein binding (GO:0005515)	--	--	--	--	--	--
A0A5C2FW22	IGL c1129_light_IGKV3-20_IGKJ1 (Fragment)		109.1	108.6	150	105.3	396.2	80.9	60.9	95.7	57.9	1.529507751	0.601028328	0.613067418	Nonsignificant	0.637748164	0.067902581	-0.648941254	Nonsignificant	2.398294243	0.407859307	1.262008672	Nonsignificant	1	Molecular Function:protein binding (GO:0005515)	--	--	--	--	--	--
A0A5C2FW25	IGL c1278_light_IGKV4-1_IGKJ2 (Fragment)		154.1	163.8	141.6	181.2	155.2	183.9	147.7	183.3	135.6	1.053536453	0.538729128	0.075240233	Nonsignificant	1.094232862	0.471794453	0.129919788	Nonsignificant	0.962808274	0.761507799	-0.054679556	Nonsignificant	1	Molecular Function:protein binding (GO:0005515)	--	--	--	--	--	--
A0A5C2FW26	IGL c1022_light_IGKV1D-39_IGKJ2 (Fragment)		324.7	330.6	376.3	350.6	533.1	450.4	357.6	465.9	517.9	1.203276464	0.362791204	0.266968153	Nonsignificant	1.390267546	0.0077348	0.475362544	Significant	0.86549993	0.397683157	-0.208394392	Nonsignificant	1	Molecular Function:protein binding (GO:0005515)	--	--	--	--	--	--
A0A5C2FW31	IGL c854_light_IGKV1-5_IGKJ1 (Fragment)		206.5	330.3	267.1	288.7	455	281.7	243	259.4	181.7	1.227391467	0.46658514	0.295595458	Nonsignificant	0.899116806	0.595709188	-0.153419544	Nonsignificant	1.365107914	0.308831595	0.449015003	Nonsignificant	1	Molecular Function:protein binding (GO:0005515)	--	--	--	--	--	--
A0A5C2FW41	IGL c310_light_IGKV3-20_IGKJ2 (Fragment)		395	408.3	440.9	479.4	790.2	513	496.1	620.5	410.4	1.419144832	0.225578651	0.505021832	Nonsignificant	1.240877672	0.237970355	0.311360899	Nonsignificant	1.143662154	0.571138892	0.193660933	Nonsignificant	1	Molecular Function:protein binding (GO:0005515)	--	--	--	--	--	--
A0A5C2FW47	IGL c1052_light_IGKV1-5_IGKJ1 (Fragment)		78.5	102.9	265.9	118.6	173.7	82.3	96.8	59.3	89.7	0.869885983	0.781570659	-0.201101778	Nonsignificant	0.517102616	0.345174776	-0.951477492	Nonsignificant	1.682230869	0.135358646	0.750375714	Nonsignificant	1	Molecular Function:protein binding (GO:0005515)	--	--	--	--	--	--
A0A5C2FW50	IGL c416_light_IGKV1D-39_IGKJ2 (Fragment)		17.2	22.6	14.6	18.7	16.5	19.5	22.3	21.3	19	1.056985294	0.74132646	0.079955305	Nonsignificant	1.099264706	0.530039824	0.136538833	Nonsignificant	0.961538462	0.706576827	-0.056583528	Nonsignificant	1	Molecular Function:protein binding (GO:0005515)	--	--	--	--	--	--
A0A5C2FW52	IGL c1159_light_IGKV2D-29_IGKJ1 (Fragment)		948.6	716.1	685.1	981.6	576.9	669.2	817.7	957.4	527.8	1.011234999	0.954499087	0.016118301	Nonsignificant	0.916843987	0.69228971	-0.125251834	Nonsignificant	1.102952098	0.690565762	0.141370135	Nonsignificant	1	Molecular Function:protein binding (GO:0005515)	--	--	--	--	--	--
A0A5C2FW75	IGL c1338_light_IGLV3-21_IGLJ1 (Fragment)		290.7	387.9	317.6	721.8	420.2	435.5	338.2	541.2	344	1.485846216	0.298998436	0.571284805	Nonsignificant	1.325737804	0.190115309	0.406795476	Nonsignificant	1.120769289	0.710436364	0.164489329	Nonsignificant	1	Molecular Function:protein binding (GO:0005515)	--	--	--	--	--	--
A0A5C2FW84	IGL c1348_light_IGKV1-5_IGKJ2 (Fragment)		349.5	404.3	788	429.8	498.3	425.7	306.7	379	342.9	0.800882086	0.547320687	-0.320338245	Nonsignificant	0.744324815	0.442180666	-0.42599576	Nonsignificant	1.075984664	0.669312615	0.105657515	Nonsignificant	1	Molecular Function:protein binding (GO:0005515)	--	--	--	--	--	--
A0A5C2FW89	IGL c1082_light_IGKV3-20_IGKJ3 (Fragment)		596.2	554.1	958.6	664.3	891.2	529.4	410.7	761.4	508.4	0.932334392	0.813824481	-0.101080608	Nonsignificant	0.85314619	0.540308151	-0.229135121	Nonsignificant	1.092819031	0.750467557	0.128054512	Nonsignificant	1	Molecular Function:protein binding (GO:0005515)	--	--	--	--	--	--
A0A5C2FWA1	IGL c1311_light_IGLV3-9_IGLJ2 (Fragment)		353.9	593	770.4	802.8	702.7	429	409.3	659.3	363.4	1.115006114	0.716462191	0.157051621	Nonsignificant	0.845338613	0.590126949	-0.242398745	Nonsignificant	1.319005304	0.360576691	0.399450366	Nonsignificant	1	Molecular Function:protein binding (GO:0005515)	--	--	--	--	--	--
A0A5C2FWA3	IGL c1368_light_IGKV1D-39_IGKJ1 (Fragment)		21.7	25.2	19.9	26.5	25.3	30.5	24.5	27	25.7	1.142215569	0.168771791	0.191834954	Nonsignificant	1.245508982	0.061471561	0.316735426	Nonsignificant	0.917067308	0.245500203	-0.124900471	Nonsignificant	1	Molecular Function:protein binding (GO:0005515)	--	--	--	--	--	--
A0A5C2FWB4	IGL c400_light_IGKV2D-28_IGKJ5 (Fragment)		284.6	233.9	220.1	270.9	313.5	354.8	192.7	415.4	617.4	1.052125643	0.771048364	0.073306999	Nonsignificant	1.878689412	0.104855877	0.909726578	Nonsignificant	0.560031709	0.108518216	-0.836419579	Nonsignificant	1	Molecular Function:protein binding (GO:0005515)	--	--	--	--	--	--
A0A5C2FWC8	IGL c1249_light_IGKV3-15_IGKJ1 (Fragment)		50.8	31.8	44.2	67.3	105.6	51.9	32	59.1	40.5	1.615930599	0.345077554	0.692365239	Nonsignificant	1.194794953	0.34897608	0.256763048	Nonsignificant	1.352475248	0.493661973	0.435602191	Nonsignificant	1	Molecular Function:protein binding (GO:0005515)	--	--	--	--	--	--
A0A5C2FWE8	IGL c440_light_IGLV2-23_IGLJ2 (Fragment)		630	677.1	681.1	658.8	2122.4	670.2	1080.7	696.7	954.1	1.94241022	0.287439815	0.957847918	Nonsignificant	1.167387587	0.344742333	0.223283633	Nonsignificant	1.663894873	0.35889115	0.734564285	Nonsignificant	1	Molecular Function:protein binding (GO:0005515)	--	--	--	--	--	--
A0A5C2FWF0	IGL c1361_light_IGKV3-11_IGKJ5 (Fragment)		182.1	222.9	180.1	236.9	202.5	254.5	168.4	256.8	198.6	1.038796787	0.77178742	0.054913457	Nonsignificant	1.213296872	0.159082174	0.278932596	Nonsignificant	0.856176926	0.282785469	-0.224019139	Nonsignificant	1	Molecular Function:protein binding (GO:0005515)	--	--	--	--	--	--
A0A5C2FWG1	IGL c526_light_IGKV3-20_IGKJ1 (Fragment)		1055.3	936.9	826.8	921.3	949.2	910.7	772.5	1047.5	823.5	0.937566513	0.532838424	-0.093007053	Nonsignificant	0.986768358	0.899836678	-0.019216641	Nonsignificant	0.950138405	0.616957428	-0.073790412	Nonsignificant	1	Molecular Function:protein binding (GO:0005515)	--	--	--	--	--	--
A0A5C2FWI6	IGL c1014_light_IGKV3-15_IGKJ3 (Fragment)		36.1	34.3	43.8	42	73.1	46.7	40.4	47.8	40.5	1.361646235	0.324258351	0.44535193	Nonsignificant	1.182136602	0.138039614	0.241396757	Nonsignificant	1.151851852	0.589486866	0.203955173	Nonsignificant	1	Molecular Function:protein binding (GO:0005515)	--	--	--	--	--	--
A0A5C2FWI7	IGL c1458_light_IGLV1-51_IGLJ2 (Fragment)		25.9	38.2	40.4	214.3	155.4	81.5	53.9	158	35.5	4.053588517	0.149964258	2.019199647	Nonsignificant	2.631578947	0.251476318	1.395928676	Nonsignificant	1.540363636	0.450874354	0.623270971	Nonsignificant	1	Molecular Function:protein binding (GO:0005515)	--	--	--	--	--	--
A0A5C2FWM5	IGL c1498_light_IGKV1D-39_IGKJ1 (Fragment)		124.8	127.9	116.1	96.9	100.3	75.5	94.6	87.7	75.3	0.791214751	0.008457944	-0.337858773	Significant	0.646691974	0.001432318	-0.62884939	Significant	1.223480084	0.03514256	0.290990617	Significant	1	Molecular Function:protein binding (GO:0005515)	--	--	--	--	--	--
A0A5C2FWM7	IGL c586_light_IGKV4-1_IGKJ2 (Fragment)		44.3	39.6	78.3	47.9	86.9	83.2	67.5	101.6	44.2	1.247225647	0.465982465	0.3187225	Nonsignificant	1.411837238	0.351401172	0.497573779	Nonsignificant	0.883406114	0.687247703	-0.178851278	Nonsignificant	1	Molecular Function:protein binding (GO:0005515)	--	--	--	--	--	--
A0A5C2FWN1	IGL c1222_light_IGKV3-20_IGKJ4 (Fragment)		323.1	283.9	419	380.2	539.5	399.6	1067.5	514.5	393.9	1.936842105	0.260716232	0.953706348	Nonsignificant	1.274853801	0.169498268	0.35033181	Nonsignificant	1.519266055	0.389829907	0.603374538	Nonsignificant	1	Molecular Function:protein binding (GO:0005515)	--	--	--	--	--	--
A0A5C2FWN2	IGL c530_light_IGLV2-14_IGLJ2 (Fragment)		338.6	142.9	123.3	130.6	109.1	217.7	111.8	144.2	100	0.581183862	0.34401356	-0.78293345	Nonsignificant	0.763723545	0.579999788	-0.388877593	Nonsignificant	0.760987227	0.396357986	-0.394055857	Nonsignificant	1	Molecular Function:protein binding (GO:0005515)	--	--	--	--	--	--
A0A5C2FWN5	IGL c1508_light_IGKV3-11_IGKJ4 (Fragment)		909.9	916.4	841.7	696.7	2062.1	1119.5	3172.9	702.5	887.7	2.223275862	0.26796621	1.152686968	Nonsignificant	1.015629685	0.919655745	0.022374468	Nonsignificant	2.18906152	0.27084373	1.130312499	Nonsignificant	1	Molecular Function:protein binding (GO:0005515)	--	--	--	--	--	--
A0A5C2FWP1	IGL c1074_light_IGLV3-1_IGLJ3 (Fragment)		172.9	241	221.7	285.9	266.5	262.4	355.5	358.7	250.6	1.428414097	0.059383782	0.514414277	Nonsignificant	1.371460038	0.135273176	0.455712585	Nonsignificant	1.041528049	0.796445492	0.058701692	Nonsignificant	1	Molecular Function:protein binding (GO:0005515)	pre-B lymphocyte gene	--	--	--	--	--
A0A5C2FWP4	IGL c1369_light_IGKV1-5_IGKJ2 (Fragment)		365.7	442.9	420.1	427.7	484.6	520.8	348.5	409.9	456	1.026125173	0.828760651	0.03720673	Nonsignificant	1.128591194	0.260110275	0.174522998	Nonsignificant	0.909208913	0.457842483	-0.137316267	Nonsignificant	1	Molecular Function:protein binding (GO:0005515)	--	--	--	--	--	--
A0A5C2FWP5	IGL c1518_light_IGKV3-20_IGKJ3 (Fragment)		592	722.1	569.8	675.1	795.8	811	1100.4	744.6	743.5	1.364881363	0.204333102	0.448775556	Nonsignificant	1.220393864	0.082388589	0.287346831	Nonsignificant	1.118394154	0.549525087	0.161428725	Nonsignificant	1	Molecular Function:protein binding (GO:0005515)	--	--	--	--	--	--
A0A5C2FWQ0	IGL c1461_light_IGKV1-5_IGKJ2 (Fragment)		379.4	319.5	292.9	228.2	330.3	274.3	400.7	372.6	368.8	0.96713047	0.85919428	-0.048217567	Nonsignificant	1.0240976	0.856154789	0.034353216	Nonsignificant	0.944373339	0.770046543	-0.082570783	Nonsignificant	1	Molecular Function:protein binding (GO:0005515)	--	--	--	--	--	--
A0A5C2FWQ1	IGL c1379_light_IGKV1-39_IGKJ4 (Fragment)		397.5	434.9	368.3	482.4	369.7	478.4	347	543.2	427.4	0.998667444	0.991538982	-0.001923754	Nonsignificant	1.206796036	0.116258081	0.271181862	Nonsignificant	0.827536232	0.198647643	-0.273105616	Nonsignificant	1	Molecular Function:protein binding (GO:0005515)	--	--	--	--	--	--
A0A5C2FWQ2	IGL c1084_light_IGLV6-57_IGLJ2 (Fragment)		985.1	1039.2	1422.6	1290	1910	959.9	778.2	795.2	802.2	1.154138501	0.655826109	0.206816364	Nonsignificant	0.741913023	0.152626886	-0.43067803	Nonsignificant	1.555625073	0.28340182	0.637494393	Nonsignificant	1	Molecular Function:protein binding (GO:0005515)	pre-B lymphocyte gene	--	--	--	--	--
A0A5C2FWS4	IGL c1548_light_IGLV2-23_IGLJ3 (Fragment)		840	1059.2	755.9	817.5	1172.4	860.5	637.9	1077	645.8	0.989717901	0.96292386	-0.014910721	Nonsignificant	0.972957704	0.884588842	-0.039551005	Nonsignificant	1.017226029	0.944721883	0.024640283	Nonsignificant	1	Molecular Function:protein binding (GO:0005515)	--	--	--	--	--	--
A0A5C2FWS8	IGL c365_light_IGKV1D-39_IGKJ2 (Fragment)		191.9	227.4	213.4	236.1	493.1	216.2	213.9	189.2	270	1.490595859	0.367391243	0.575889157	Nonsignificant	1.067488541	0.624305333	0.094220583	Nonsignificant	1.396357714	0.42639494	0.481668573	Nonsignificant	1	Molecular Function:protein binding (GO:0005515)	--	--	--	--	--	--
A0A5C2FWU9	IGL c1429_light_IGKV3-15_IGKJ5 (Fragment)		375.8	458.5	385.7	498.3	611.5	460.3	434.1	500.3	446.6	1.265491803	0.161359485	0.339698163	Nonsignificant	1.153442623	0.125406427	0.20594624	Nonsignificant	1.097143263	0.477181804	0.133751923	Nonsignificant	1	Molecular Function:protein binding (GO:0005515)	--	--	--	--	--	--
A0A5C2FWW0	IGL c1578_light_IGKV1-5_IGKJ1 (Fragment)		236.7	322	246.9	297.7	250.6	519.6	193.8	780.1	522.8	0.921176763	0.627660145	-0.118450076	Nonsignificant	2.262288977	0.048645804	1.177783226	Significant	0.407187929	0.040969489	-1.296233302	Significant	1	Molecular Function:protein binding (GO:0005515)	--	--	--	--	--	--
A0A5C2FWW3	IGL c25_light_IGKV3-20_IGKJ2 (Fragment)		82.4	75.1	68.4	72.8	258.5	117.1	50.9	79.2	43.7	1.69189907	0.511943431	0.758643508	Nonsignificant	1.062416999	0.846530747	0.087350135	Nonsignificant	1.5925	0.553244598	0.671293372	Nonsignificant	1	Molecular Function:protein binding (GO:0005515)	--	--	--	--	--	--
A0A5C2FWX2	IGL c620_light_IGLV1-44_IGLJ3 (Fragment)		1587.6	1443.1	1611.8	1425.9	1807.9	1485.5	1198.2	1284.3	1142.4	0.954658051	0.736766115	-0.066944029	Nonsignificant	0.842692515	0.118242691	-0.246921784	Nonsignificant	1.132866418	0.455194439	0.179977756	Nonsignificant	1	Molecular Function:protein binding (GO:0005515)	--	--	--	--	--	--
A0A5C2FWX3	IGL c1531_light_IGKV4-1_IGKJ4 (Fragment)		349.3	368.4	634	330.9	364	293.1	451.2	431.9	409.4	0.847895243	0.544197177	-0.238042063	Nonsignificant	0.839239476	0.52948989	-0.252845554	Nonsignificant	1.010313822	0.947932265	0.014803491	Nonsignificant	1	Molecular Function:protein binding (GO:0005515)	--	--	--	--	--	--
A0A5C2FWX9	IGL c1459_light_IGKV1-33_IGKJ3 (Fragment)		2202.9	2676.8	2715.2	2844.7	5340.1	2360.7	2321.3	2483.3	2690.2	1.383309853	0.407310346	0.468124347	Nonsignificant	0.992007795	0.921788893	-0.011576638	Nonsignificant	1.39445462	0.398982393	0.479700986	Nonsignificant	1	Molecular Function:protein binding (GO:0005515)	--	--	--	--	--	--
A0A5C2FWY1	IGL c630_light_IGKV3-15_IGKJ5 (Fragment)		1810	1991.3	2371	2238.7	3499.3	2349.3	1952.9	2157.1	2322.3	1.246034703	0.402211186	0.31734425	Nonsignificant	1.106346095	0.316668148	0.14580277	Nonsignificant	1.126261221	0.607658716	0.17154148	Nonsignificant	1	Molecular Function:protein binding (GO:0005515)	--	--	--	--	--	--
A0A5C2FWZ4	IGL c65_light_IGKV3-20_IGKJ5 (Fragment)		41.7	57.8	47	53.3	47	48.2	39.5	74.8	39.5	0.954266212	0.737113903	-0.067536304	Nonsignificant	1.109215017	0.68006138	0.149539053	Nonsignificant	0.860307692	0.559974136	-0.217075357	Nonsignificant	1	Molecular Function:protein binding (GO:0005515)	--	--	--	--	--	--
A0A5C2FX00	IGL c1479_light_IGKV1D-39_IGKJ5 (Fragment)		99.5	142.9	100.5	114.4	189.8	109.2	100.4	111.4	113.3	1.179935841	0.557332479	0.238708416	Nonsignificant	0.973753281	0.853548462	-0.038371811	Nonsignificant	1.211740042	0.48541644	0.277080226	Nonsignificant	1	Molecular Function:protein binding (GO:0005515)	--	--	--	--	--	--
A0A5C2FX01	IGL c726_light_IGKV1D-39_IGKJ1 (Fragment)		162.9	202	223.6	310.2	538.6	226	239.6	272.5	208.9	1.849447749	0.202533649	0.887094541	Nonsignificant	1.202039082	0.202588158	0.265483804	Nonsignificant	1.538592027	0.292920066	0.621610738	Nonsignificant	1	Molecular Function:protein binding (GO:0005515)	--	--	--	--	--	--
A0A5C2FX09	IGL c670_light_IGKV1-39_IGKJ5 (Fragment)		128.5	68.1	92	85.4	107.4	79.9	78.4	81.4	84.8	0.93970894	0.787162541	-0.089714121	Nonsignificant	0.852737353	0.504820956	-0.229826642	Nonsignificant	1.101991061	0.440032027	0.140112521	Nonsignificant	1	Molecular Function:protein binding (GO:0005515)	--	--	--	--	--	--
A0A5C2FX14	IGL c680_light_IGKV1-39_IGKJ2 (Fragment)		1053.3	1168.9	1146.8	999.2	1760.3	1050.3	1129.3	1061.4	1511.5	1.154289107	0.538954207	0.207004611	Nonsignificant	1.075452657	0.636706352	0.104944016	Nonsignificant	1.073305365	0.770068006	0.102060595	Nonsignificant	1	Molecular Function:protein binding (GO:0005515)	--	--	--	--	--	--
A0A5C2FX17	IGL c1224_light_IGKV4-1_IGKJ2 (Fragment)		103.5	83.1	89.2	97.8	107	149.2	67.7	105.9	140.9	0.988034808	0.939423954	-0.017366227	Nonsignificant	1.43582306	0.076646334	0.521877973	Nonsignificant	0.688131313	0.082613983	-0.5392442	Nonsignificant	1	Molecular Function:protein binding (GO:0005515)	--	--	--	--	--	--
A0A5C2FX20	IGL c756_light_IGLV1-44_IGLJ3 (Fragment)		103.5	114.1	118.9	131.2	126.5	131.7	114.5	336.3	101.2	1.106092125	0.152754776	0.145471551	Nonsignificant	1.691530461	0.403574264	0.758329157	Nonsignificant	0.653900211	0.467651908	-0.612857606	Nonsignificant	1	Molecular Function:protein binding (GO:0005515)	--	--	--	--	--	--
A0A5C2FX28	IGL c776_light_IGKV1-17_IGKJ1 (Fragment)		153.5	204.2	222.6	216.1	280.8	201.7	159.5	195.9	216.1	1.131139066	0.574064652	0.17777631	Nonsignificant	1.057556436	0.649750136	0.080734655	Nonsignificant	1.06957797	0.725711266	0.097041655	Nonsignificant	1	Molecular Function:protein binding (GO:0005515)	--	--	--	--	--	--
A0A5C2FX48	IGL c806_light_IGKV1-5_IGKJ2 (Fragment)		89	99	85.3	101.9	99	109.6	85.8	104.8	92.5	1.04903037	0.526534158	0.069056445	Nonsignificant	1.122941822	0.164893172	0.167283186	Nonsignificant	0.934180515	0.396974176	-0.098226741	Nonsignificant	1	Molecular Function:protein binding (GO:0005515)	--	--	--	--	--	--
A0A5C2FX49	IGL c1551_light_IGKV1-17_IGKJ1 (Fragment)		1989.2	2255.5	2285.9	2379.8	4682.2	2147.3	2277.4	2533	2142.2	1.430098306	0.355134925	0.516114323	Nonsignificant	1.044697271	0.579075715	0.063084944	Nonsignificant	1.368911689	0.397379284	0.453029379	Nonsignificant	1	Molecular Function:protein binding (GO:0005515)	--	--	--	--	--	--
A0A5C2FX57	IGL c760_light_IGKV1-12_IGKJ1 (Fragment)		70.3	94.2	106.7	101	215.8	99	121	152.9	450.3	1.614306785	0.253390864	0.690914776	Nonsignificant	2.589233038	0.318633493	1.372524818	Nonsignificant	0.623469097	0.510716146	-0.681610042	Nonsignificant	1	Molecular Function:protein binding (GO:0005515)	--	--	--	--	--	--
A0A5C2FX62	IGL c1442_light_IGKV1-12_IGKJ4 (Fragment)		515.6	556.1	490.6	602.2	611.6	566.7	525.1	538.1	547.1	1.113038469	0.16125829	0.154503456	Nonsignificant	1.057351341	0.255393929	0.080454841	Nonsignificant	1.052666626	0.403508137	0.074048615	Nonsignificant	1	Molecular Function:protein binding (GO:0005515)	--	--	--	--	--	--
A0A5C2FX63	IGL c185_light_IGKV1-39_IGKJ2 (Fragment)		74	82	79.4	77.6	126.1	71	87.2	74.8	66.9	1.235768904	0.337935107	0.305408976	Nonsignificant	0.903568394	0.082341853	-0.146294287	Nonsignificant	1.367653973	0.218745387	0.451703263	Nonsignificant	1	Molecular Function:protein binding (GO:0005515)	--	--	--	--	--	--
A0A5C2FX68	IGL c836_light_IGKV3-20_IGKJ4 (Fragment)		97.2	109.7	91.5	138.6	83.9	129.6	90.4	128.7	114.5	1.048592493	0.810506718	0.068454123	Nonsignificant	1.249329759	0.027330326	0.321154324	Significant	0.839324034	0.367509725	-0.252700201	Nonsignificant	1	Molecular Function:protein binding (GO:0005515)	--	--	--	--	--	--
A0A5C2FX71	IGL c1648_light_IGKV4-1_IGKJ4 (Fragment)		810.1	614.6	693.3	766	823.3	932.8	648.7	686.9	733.8	1.056657224	0.629328925	0.079507447	Nonsignificant	1.111189802	0.455617384	0.152105264	Nonsignificant	0.950924156	0.697421519	-0.072597817	Nonsignificant	1	Molecular Function:protein binding (GO:0005515)	--	--	--	--	--	--
A0A5C2FX73	IGL c195_light_IGLV1-40_IGLJ2 (Fragment)		77.4	46.9	86.1	71.6	211.9	67.1	65.1	24.8	133.4	1.656844106	0.439639775	0.728437865	Nonsignificant	1.07081749	0.893877763	0.098712609	Nonsignificant	1.547270306	0.519078029	0.629725256	Nonsignificant	1	Molecular Function:protein binding (GO:0005515)	--	--	--	--	--	--
A0A5C2FX76	IGL c846_light_IGKV1-5_IGKJ2 (Fragment)		106.2	139.7	122.8	147.9	164.9	157.4	146.4	157.8	165.3	1.245457011	0.068667763	0.316675226	Nonsignificant	1.303227556	0.053007486	0.382089015	Nonsignificant	0.955671176	0.359576036	-0.065413789	Nonsignificant	1	Molecular Function:protein binding (GO:0005515)	--	--	--	--	--	--
A0A5C2FX88	IGL c1591_light_IGKV2-30_IGKJ4 (Fragment)		829.5	676.6	598.7	664.6	483.7	760.4	556.2	967	670.8	0.809815659	0.199138128	-0.304334554	Nonsignificant	1.139395667	0.430384105	0.188268825	Nonsignificant	0.710741389	0.101377999	-0.492603379	Nonsignificant	1	Molecular Function:protein binding (GO:0005515)	--	--	--	--	--	--
A0A5C2FX91	IGL c800_light_IGLV1-44_IGLJ2 (Fragment)		16.6	86.7	29.1	46.8	186.3	48.6	60.8	30.9	46	2.21978852	0.357456607	1.150422237	Nonsignificant	0.947885196	0.926226421	-0.077215758	Nonsignificant	2.341832669	0.332713991	1.227637995	Nonsignificant	1	Molecular Function:protein binding (GO:0005515)	--	--	--	--	--	--
A0A5C2FX94	IGL c1234_light_IGKV3-20_IGKJ2 (Fragment)		1394.6	837.7	1699.9	1082.4	2045.2	762.3	907.4	1171.1	1135.1	1.026143126	0.941313053	0.037231971	Nonsignificant	0.780351966	0.385684844	-0.357803119	Nonsignificant	1.314974743	0.465986423	0.39503509	Nonsignificant	1	Molecular Function:protein binding (GO:0005515)	--	--	--	--	--	--
A0A5C2FX99	IGL c1589_light_IGKV4-1_IGKJ4 (Fragment)		530.8	437	385.3	397.3	296.5	439.2	325.3	421.2	437.8	0.753159412	0.107139325	-0.408972841	Nonsignificant	0.959426502	0.710373604	-0.059755803	Nonsignificant	0.785010014	0.085036621	-0.349217037	Nonsignificant	1	Molecular Function:protein binding (GO:0005515)	--	--	--	--	--	--
A0A5C2FXA7	IGL c1688_light_IGKV1-39_IGKJ4 (Fragment)		103	113.1	158	113.3	209	144	113.5	134.3	171.4	1.164929163	0.607958847	0.220242231	Nonsignificant	1.202085004	0.290592164	0.265538918	Nonsignificant	0.969090505	0.901165129	-0.045296688	Nonsignificant	1	Molecular Function:protein binding (GO:0005515)	--	--	--	--	--	--
A0A5C2FXC1	IGL c830_light_IGLV3-9_IGLJ2 (Fragment)		562	674.2	1156.5	1251.2	1693.6	682.1	865.6	953.8	441.9	1.592510553	0.19618591	0.671302933	Nonsignificant	0.868391357	0.678889044	-0.203582728	Nonsignificant	1.833862739	0.123129258	0.87488566	Nonsignificant	1	Molecular Function:protein binding (GO:0005515)	--	--	--	--	--	--
A0A5C2FXC7	IGL c1264_light_IGKV3-20_IGKJ1 (Fragment)		84.5	87.3	92.1	74.5	163.9	93.4	80.4	78.6	99.5	1.208033346	0.591293918	0.272660279	Nonsignificant	1.028798787	0.730936076	0.040960847	Nonsignificant	1.174217311	0.642748578	0.231699431	Nonsignificant	1	Molecular Function:protein binding (GO:0005515)	--	--	--	--	--	--
A0A5C2FXD1	IGL c840_light_IGLV1-36_IGLJ3 (Fragment)		34	35.8	30.4	34.6	34.5	36.6	40.2	51.5	38	1.090818363	0.287403464	0.125410892	Nonsignificant	1.258483034	0.203753592	0.331685767	Nonsignificant	0.866772403	0.363757729	-0.206274875	Nonsignificant	1	Molecular Function:protein binding (GO:0005515)	--	--	--	--	--	--
A0A5C2FXD6	IGL c1629_light_IGLV2-23_IGLJ3 (Fragment)		238.9	168.3	325.1	276.6	215.8	240.7	224.5	850.1	239.9	0.978970367	0.924137639	-0.030662904	Nonsignificant	1.817151441	0.431321641	0.861678658	Nonsignificant	0.53873901	0.420253984	-0.892341562	Nonsignificant	1	Molecular Function:protein binding (GO:0005515)	--	--	--	--	--	--
A0A5C2FXE7	IGL c1651_light_IGKV1D-39_IGKJ1 (Fragment)		52.4	86.4	53.5	55.3	48.9	92.3	57.8	77.2	62.4	0.842433697	0.463056884	-0.24736495	Nonsignificant	1.205928237	0.405406632	0.270144057	Nonsignificant	0.698576973	0.103607302	-0.517509007	Nonsignificant	1	Molecular Function:protein binding (GO:0005515)	--	--	--	--	--	--
A0A5C2FXG1	IGL c1671_light_IGLV1-51_IGLJ3 (Fragment)		771.7	329.6	379.7	545	421.7	351.9	415.1	963.8	286.9	0.933018231	0.838962576	-0.100022824	Nonsignificant	1.082106685	0.883500926	0.113842741	Nonsignificant	0.862223886	0.767487976	-0.213865565	Nonsignificant	1	Molecular Function:protein binding (GO:0005515)	--	--	--	--	--	--
A0A5C2FXI0	IGL c1324_light_IGKV1D-39_IGKJ4 (Fragment)		38.7	304.4	59.2	91.5	70.2	83.4	59.4	43.6	74.7	0.549589858	0.553174079	-0.863572713	Nonsignificant	0.501367139	0.516385102	-0.996060654	Nonsignificant	1.096182449	0.695957062	0.132487941	Nonsignificant	1	Molecular Function:protein binding (GO:0005515)	--	--	--	--	--	--
A0A5C2FXI5	IGL c910_light_IGKV1-12_IGKJ1 (Fragment)		361.3	274.1	208.5	507.1	168.8	334.5	286.4	244.3	271.7	1.140300984	0.742241761	0.189414675	Nonsignificant	1.007820832	0.968505244	0.011239183	Nonsignificant	1.131452087	0.747503626	0.178175493	Nonsignificant	1	Molecular Function:protein binding (GO:0005515)	--	--	--	--	--	--
A0A5C2FXJ6	IGL c335_light_IGKV3-20_IGKJ2 (Fragment)		854.5	1022.3	675.9	805.6	1156.2	961.5	557.1	847.2	774.8	0.986759118	0.958521848	-0.01923015	Nonsignificant	1.012065656	0.933667105	0.017302885	Nonsignificant	0.974995162	0.915079166	-0.036533035	Nonsignificant	1	Molecular Function:protein binding (GO:0005515)	--	--	--	--	--	--
A0A5C2FXJ7	IGL c1721_light_IGKV3-15_IGKJ2 (Fragment)		103.7	134	111.8	126.4	144.8	354.5	101.3	119.3	116.9	1.065808298	0.649757168	0.09194797	Nonsignificant	1.690128755	0.415098926	0.757133156	Nonsignificant	0.630607754	0.454244904	-0.665185186	Nonsignificant	1	Molecular Function:protein binding (GO:0005515)	--	--	--	--	--	--
A0A5C2FXK4	IGL c345_light_IGKV1-27_IGKJ1 (Fragment)		46.4	41.8	34.9	44.4	44.4	52.1	32.9	60.5	24.9	0.988627132	0.931375196	-0.016501594	Nonsignificant	1.116978067	0.705175035	0.159600857	Nonsignificant	0.885090909	0.681425829	-0.176102451	Nonsignificant	1	Molecular Function:protein binding (GO:0005515)	--	--	--	--	--	--
A0A5C2FXL7	IGL c1325_light_IGLV1-44_IGLJ2 (Fragment)		143.4	162.3	546.8	368.3	460.7	185.6	404.2	939.7	167.6	1.446568915	0.437346455	0.532635055	Nonsignificant	1.51659824	0.643601453	0.600838954	Nonsignificant	0.953824735	0.94494404	-0.068203899	Nonsignificant	1	Molecular Function:protein binding (GO:0005515)	pre-B lymphocyte gene	--	--	--	--	--
A0A5C2FXN1	IGL c1679_light_IGLV3-21_IGLJ3 (Fragment)		159.2	246.9	405	321.8	316.8	153	236.9	261.1	195.3	1.079398348	0.801277042	0.110227384	Nonsignificant	0.751325361	0.460111912	-0.412490294	Nonsignificant	1.436659009	0.102227782	0.522717679	Nonsignificant	1	Molecular Function:protein binding (GO:0005515)	--	--	--	--	--	--
A0A5C2FXP0	IGL c385_light_IGKV3-20_IGKJ2 (Fragment)		404.3	130	85.2	96.8	78.1	104.8	87.4	107.6	93.4	0.423405973	0.354915575	-1.239886475	Nonsignificant	0.49362389	0.404486512	-1.018515876	Nonsignificant	0.857750164	0.107668628	-0.221370599	Nonsignificant	1	Molecular Function:protein binding (GO:0005515)	--	--	--	--	--	--
A0A5C2FXP4	IGL c1699_light_IGKV1D-13_IGKJ3 (Fragment)		66.7	35.7	187.7	36	163.6	64.5	28.3	37.2	16.4	0.785591175	0.761667527	-0.348149371	Nonsignificant	0.407101	0.341938505	-1.296541331	Nonsignificant	1.929720576	0.497611558	0.94839196	Nonsignificant	1	Molecular Function:protein binding (GO:0005515)	--	--	--	--	--	--
A0A5C2FXP8	IGL c395_light_IGKV3-15_IGKJ3 (Fragment)		67.6	136.2	412.9	571	382.2	158.1	329.2	154.4	70.2	2.079455165	0.167999431	1.056205579	Nonsignificant	0.620561051	0.541329802	-0.688354945	Nonsignificant	3.35092762	0.04083351	1.744560524	Significant	1	Molecular Function:protein binding (GO:0005515)	--	--	--	--	--	--
A0A5C2FXP9	IGL c990_light_IGLV3-25_IGLJ2 (Fragment)		321.4	479.9	392.2	375.6	396.1	347.9	254.6	339	317.7	0.859907834	0.430692018	-0.217746056	Nonsignificant	0.841726016	0.301952984	-0.248577386	Nonsignificant	1.021600637	0.886183286	0.03083133	Nonsignificant	1	Molecular Function:protein binding (GO:0005515)	--	--	--	--	--	--
A0A5C2FXQ0	IGL c1788_light_IGKV3-20_IGKJ4 (Fragment)		347	321.6	261.7	510.4	662.4	360.8	263.3	453.8	288.2	1.543695582	0.282169645	0.62638828	Nonsignificant	1.185424057	0.36571065	0.245403241	Nonsignificant	1.302230686	0.449596266	0.380985039	Nonsignificant	1	Molecular Function:protein binding (GO:0005515)	--	--	--	--	--	--
A0A5C2FXQ2	IGL c1709_light_IGKV3-11_IGKJ2 (Fragment)		319	302	284	355.6	389.5	373.6	306.7	353.8	316.8	1.162209945	0.167836468	0.216870705	Nonsignificant	1.153812155	0.089548256	0.206408366	Nonsignificant	1.007278299	0.935595566	0.010462338	Nonsignificant	1	Molecular Function:protein binding (GO:0005515)	--	--	--	--	--	--
A0A5C2FXQ9	IGL c1719_light_IGKV1-27_IGKJ2 (Fragment)		514.7	529.8	496.2	582.5	785.8	575.1	403.4	588.5	408.8	1.149931849	0.558302868	0.201548362	Nonsignificant	1.020575063	0.872742763	0.029382296	Nonsignificant	1.126748919	0.630855251	0.172166066	Nonsignificant	1	Molecular Function:protein binding (GO:0005515)	--	--	--	--	--	--
A0A5C2FXR3	IGL c1424_light_IGKV3-15_IGKJ5 (Fragment)		446.1	331.1	516.9	285.5	910.6	394.8	377.4	278.4	547.6	1.215902944	0.68498173	0.282028074	Nonsignificant	0.943358319	0.810994249	-0.084122237	Nonsignificant	1.288908912	0.619577661	0.366150311	Nonsignificant	1	Molecular Function:protein binding (GO:0005515)	--	--	--	--	--	--
A0A5C2FXR7	IGL c1621_light_IGKV3-15_IGKJ2 (Fragment)		30.8	31.5	38.1	38.7	43.8	39.7	34.5	42.3	36.8	1.165338645	0.196033794	0.220749261	Nonsignificant	1.183266932	0.103978417	0.242775567	Nonsignificant	0.984848485	0.859051756	-0.022026306	Nonsignificant	1	Molecular Function:protein binding (GO:0005515)	--	--	--	--	--	--
A0A5C2FXR8	IGL c415_light_IGKV3-20_IGKJ2 (Fragment)		77	92.1	108.6	79.1	116.3	92.4	71.1	72	99.2	0.959668707	0.835215423	-0.059391644	Nonsignificant	0.949225783	0.720961716	-0.075176807	Nonsignificant	1.011001517	0.955774652	0.015785163	Nonsignificant	1	Molecular Function:protein binding (GO:0005515)	--	--	--	--	--	--
A0A5C2FXS1	IGL c1434_light_IGKV1-12_IGKJ1 (Fragment)		369.9	475.8	438.7	627.8	1061.1	531.2	448.3	404.6	522.8	1.663967611	0.256650498	0.734627352	Nonsignificant	1.13562753	0.325252856	0.183489729	Nonsignificant	1.465240642	0.339071515	0.551137623	Nonsignificant	1	Molecular Function:protein binding (GO:0005515)	--	--	--	--	--	--
A0A5C2FXS2	IGL c1741_light_IGLV3-21_IGLJ1 (Fragment)		175.3	298.7	625.7	321.7	315.6	304.8	222.6	293.4	229.7	0.781940529	0.616027776	-0.354869208	Nonsignificant	0.752841684	0.571430276	-0.409581584	Nonsignificant	1.038652011	0.802523773	0.054712376	Nonsignificant	1	Molecular Function:protein binding (GO:0005515)	--	--	--	--	--	--
A0A5C2FXS4	IGL c1141_light_IGKV3-20_IGKJ4 (Fragment)		54.5	70	60.1	83.1	78.9	74.9	56	77.8	65.2	1.180931744	0.326803389	0.239925582	Nonsignificant	1.180390033	0.136168675	0.239263643	Nonsignificant	1.000458926	0.997365002	0.000661939	Nonsignificant	1	Molecular Function:protein binding (GO:0005515)	--	--	--	--	--	--
A0A5C2FXS6	IGL c1818_light_IGKV3-20_IGKJ1 (Fragment)		40.5	71.9	43.4	61	51	61.3	294.8	53.4	60.7	2.611039795	0.403875039	1.384624446	Nonsignificant	1.125802311	0.585405524	0.170953514	Nonsignificant	2.319270239	0.435033924	1.213670931	Nonsignificant	1	Molecular Function:protein binding (GO:0005515)	--	--	--	--	--	--
A0A5C2FXS7	IGL c57_light_IGKV3-20_IGKJ1 (Fragment)		348.7	301.5	264.7	296.7	768.3	286.5	306.7	390.5	262.2	1.49928954	0.431430962	0.584279021	Nonsignificant	1.02656028	0.871086665	0.037818345	Nonsignificant	1.460498296	0.454383103	0.546460675	Nonsignificant	1	Molecular Function:protein binding (GO:0005515)	--	--	--	--	--	--
A0A5C2FXS9	IGL c1020_light_IGKV3-20_IGKJ4 (Fragment)		74.5	79.6	62	64.5	45.4	86.7	56.6	69.4	82.7	0.770476631	0.096016001	-0.376176895	Nonsignificant	1.105043961	0.364017616	0.144103764	Nonsignificant	0.697236181	0.034237776	-0.520280659	Significant	1	Molecular Function:protein binding (GO:0005515)	--	--	--	--	--	--
A0A5C2FXT7	IGL c67_light_IGKV3-20_IGKJ3 (Fragment)		244.1	244.7	235.2	336.8	354.1	378.1	209.7	359.1	230.9	1.243922652	0.325054514	0.31489678	Nonsignificant	1.337154696	0.220021291	0.419166381	Nonsignificant	0.930275798	0.74622531	-0.104269601	Nonsignificant	1	Molecular Function:protein binding (GO:0005515)	--	--	--	--	--	--
A0A5C2FXU8	IGL c77_light_IGKV1-33_IGKJ3 (Fragment)		122.1	212.9	180.8	244	269.3	212.7	142.8	198.3	181.2	1.272004653	0.381831802	0.347103948	Nonsignificant	1.148119426	0.444539721	0.199272717	Nonsignificant	1.107902736	0.640558614	0.147831231	Nonsignificant	1	Molecular Function:protein binding (GO:0005515)	--	--	--	--	--	--
A0A5C2FXV4	IGL c1712_light_IGLV4-60_IGLJ3 (Fragment)		93.8	172.8	163.4	298.7	529.8	205.3	158.6	220.4	119.7	2.295581395	0.224456642	1.198859587	Nonsignificant	1.268372093	0.393766402	0.34297804	Nonsignificant	1.80986432	0.305200753	0.855881547	Nonsignificant	1	Molecular Function:protein binding (GO:0005515)	pre-B lymphocyte gene	--	--	--	--	--
A0A5C2FXX3	IGL c1494_light_IGKV3-15_IGKJ5 (Fragment)		995.9	1065.2	929	1108.8	1630.9	1136.3	799.7	1009.4	936.3	1.183706231	0.530463253	0.243311081	Nonsignificant	1.030734758	0.689012466	0.043673128	Nonsignificant	1.148410123	0.597610621	0.199637953	Nonsignificant	1	Molecular Function:protein binding (GO:0005515)	--	--	--	--	--	--
A0A5C2FXX6	IGL c1811_light_IGLV1-40_IGLJ3 (Fragment)		311.8	345.1	357.5	349.5	321.2	325.7	292.3	314.7	377.2	0.949329653	0.470088995	-0.075018947	Nonsignificant	1.003154574	0.966350618	0.004543925	Nonsignificant	0.94634434	0.51370437	-0.079562873	Nonsignificant	1	Molecular Function:protein binding (GO:0005515)	--	--	--	--	--	--
A0A5C2FXX9	IGL c1742_light_IGKV3-20_IGKJ4 (Fragment)		72.3	81	61.7	98.1	227.1	148.2	163.6	201.9	80.6	2.273488372	0.130903067	1.184907625	Nonsignificant	2.003255814	0.174183862	1.002346664	Nonsignificant	1.13489668	0.724370835	0.182560962	Nonsignificant	1	Molecular Function:protein binding (GO:0005515)	--	--	--	--	--	--
A0A5C2FXY2	IGL c1504_light_IGLV7-46_IGLJ3 (Fragment)		419	242.8	442.4	279.8	315.1	268.4	262.5	150.4	110.8	0.776489766	0.32053453	-0.364961184	Nonsignificant	0.479623257	0.07686317	-1.060026479	Nonsignificant	1.618957704	0.136919002	0.695065295	Nonsignificant	1	Molecular Function:protein binding (GO:0005515)	--	--	--	--	--	--
A0A5C2FXY3	IGL c485_light_IGKV3-20_IGKJ1 (Fragment)		61.5	77.6	56.2	52.1	56.8	69.4	64.2	96.8	72.3	0.886328725	0.385204482	-0.174086225	Nonsignificant	1.221198157	0.259332204	0.288297317	Nonsignificant	0.725786164	0.114541764	-0.462383542	Nonsignificant	1	Molecular Function:protein binding (GO:0005515)	--	--	--	--	--	--
A0A5C2FXY6	IGL c1752_light_IGKV1D-13_IGKJ4 (Fragment)		292.6	394.8	345.8	415.8	400.9	455.5	326.5	438	370.2	1.10646535	0.415847758	0.145958273	Nonsignificant	1.223093302	0.123632661	0.290534463	Nonsignificant	0.90464509	0.349645148	-0.14457619	Nonsignificant	1	Molecular Function:protein binding (GO:0005515)	--	--	--	--	--	--
A0A5C2FXZ9	IGL c505_light_IGKV3-20_IGKJ5 (Fragment)		171.9	244.5	134.8	187.8	251	146	124.8	195.2	114.7	1.022496372	0.936409564	0.032095724	Nonsignificant	0.827104499	0.473783933	-0.273858479	Nonsignificant	1.236236017	0.461206675	0.305954202	Nonsignificant	1	Molecular Function:protein binding (GO:0005515)	--	--	--	--	--	--
A0A5C2FY21	IGL c1928_light_IGLV3-25_IGLJ3 (Fragment)		466.9	400.6	410.5	365.7	922.9	373.9	318.8	747.4	245.8	1.257746479	0.629176587	0.330841151	Nonsignificant	1.06971831	0.862441508	0.09723094	Nonsignificant	1.175773535	0.761561296	0.233610211	Nonsignificant	1	Molecular Function:protein binding (GO:0005515)	--	--	--	--	--	--
A0A5C2FY26	IGL c1792_light_IGKV1D-39_IGKJ1 (Fragment)		155.9	156.6	668.4	173.7	362.1	160.7	228.2	245	167.6	0.778876542	0.720135726	-0.360533427	Nonsignificant	0.584463248	0.51074443	-0.774815786	Nonsignificant	1.332635618	0.384436006	0.414282359	Nonsignificant	1	Molecular Function:protein binding (GO:0005515)	--	--	--	--	--	--
A0A5C2FY30	IGL c1554_light_IGKV1-27_IGKJ3 (Fragment)		143.5	125	153.9	123.6	183.9	130.1	161.2	110.4	166.4	1.109611742	0.488907068	0.15005496	Nonsignificant	0.963304924	0.797695837	-0.053935554	Nonsignificant	1.151880069	0.440106494	0.203990514	Nonsignificant	1	Molecular Function:protein binding (GO:0005515)	--	--	--	--	--	--
A0A5C2FY32	IGL c1866_light_IGKV3-15_IGKJ4 (Fragment)		341	319.2	349.5	356	511.3	416.7	253	372.7	359	1.109537486	0.672866024	0.149958411	Nonsignificant	1.137367535	0.099484292	0.18569853	Nonsignificant	0.975531174	0.913405839	-0.035740119	Nonsignificant	1	Molecular Function:protein binding (GO:0005515)	--	--	--	--	--	--
A0A5C2FY34	IGL c177_light_IGKV1-17_IGKJ2 (Fragment)		338.1	198.7	163.2	259.6	170.1	400.3	115.1	222.2	177.3	0.778285714	0.491228659	-0.361628219	Nonsignificant	1.142571429	0.721237771	0.192284359	Nonsignificant	0.681170293	0.359152817	-0.553912578	Nonsignificant	1	Molecular Function:protein binding (GO:0005515)	--	--	--	--	--	--
A0A5C2FY35	IGL c1802_light_IGKV1D-39_IGKJ1 (Fragment)		324.3	458.8	311.7	464.5	359.1	526.1	300.7	411.5	416	1.026945561	0.890710312	0.038359705	Nonsignificant	1.236390208	0.228354421	0.306134134	Nonsignificant	0.830599882	0.281039708	-0.267774428	Nonsignificant	1	Molecular Function:protein binding (GO:0005515)	--	--	--	--	--	--
A0A5C2FY38	IGL c1812_light_IGLV1-51_IGLJ1 (Fragment)		609.5	717.3	651	654.9	773.9	752.3	617.4	683.8	729.7	1.034583881	0.710880164	0.049050619	Nonsignificant	1.095055112	0.180519798	0.131003479	Nonsignificant	0.944777911	0.499289789	-0.08195286	Nonsignificant	1	Molecular Function:protein binding (GO:0005515)	--	--	--	--	--	--
A0A5C2FY43	IGL c187_light_IGKV3-20_IGKJ2 (Fragment)		104	527.6	123.5	126.2	174.9	93.7	96.7	91.7	87.2	0.52681764	0.48032791	-0.924624441	Nonsignificant	0.361011787	0.36420357	-1.469882155	Nonsignificant	1.459280998	0.207951462	0.545257714	Nonsignificant	1	Molecular Function:protein binding (GO:0005515)	--	--	--	--	--	--
A0A5C2FY44	IGL c545_light_IGLV3-21_IGLJ1 (Fragment)		543.9	721.8	751.5	1659.9	877.9	586.6	781.6	834.1	441.2	1.645548285	0.255994621	0.71856836	Nonsignificant	0.923012096	0.719382664	-0.115578541	Nonsignificant	1.782802514	0.216077933	0.8341469	Nonsignificant	1	Molecular Function:protein binding (GO:0005515)	--	--	--	--	--	--
A0A5C2FY50	IGL c1958_light_IGKV1-12_IGKJ4 (Fragment)		241.5	279	260.8	264	253.3	269.6	189.9	262	271.4	0.90515807	0.408413466	-0.143758339	Nonsignificant	1.027774222	0.577437195	0.039523374	Nonsignificant	0.880697385	0.300675176	-0.183281713	Nonsignificant	1	Molecular Function:protein binding (GO:0005515)	--	--	--	--	--	--
A0A5C2FY51	IGL c1096_light_IGLV6-57_IGLJ2 (Fragment)		66	73.1	141.1	201.7	136.3	124.3	261.3	461.8	90	2.138829408	0.079605843	1.096821418	Nonsignificant	2.412919343	0.382003463	1.270779691	Nonsignificant	0.886407336	0.852869753	-0.173958273	Nonsignificant	1	Molecular Function:protein binding (GO:0005515)	pre-B lymphocyte gene	--	--	--	--	--
A0A5C2FY53	IGL c197_light_IGKV1-12_IGKJ2 (Fragment)		49.9	56.2	35.4	56.1	44.1	50.3	44.6	59.3	45	1.023321555	0.888740659	0.033259549	Nonsignificant	1.092579505	0.592800746	0.127738266	Nonsignificant	0.936610608	0.598947251	-0.094478717	Nonsignificant	1	Molecular Function:protein binding (GO:0005515)	--	--	--	--	--	--
A0A5C2FY57	IGL c1170_light_IGKV1-17_IGKJ1 (Fragment)		102	108.6	86.9	107.9	80.8	103.5	87.7	98.1	94.7	0.92907563	0.536388689	-0.106132053	Nonsignificant	0.995966387	0.95799068	-0.005831042	Nonsignificant	0.93283834	0.506074915	-0.100301011	Nonsignificant	1	Molecular Function:protein binding (GO:0005515)	--	--	--	--	--	--
A0A5C2FY62	IGL c1829_light_IGLV10-54_IGLJ3 (Fragment)		64.7	151.2	126.8	243	145.1	194.2	210.8	377.2	300	1.747592647	0.092443685	0.80536894	Nonsignificant	2.54274876	0.060908707	1.346388921	Nonsignificant	0.687284829	0.22697325	-0.541019981	Nonsignificant	1	Molecular Function:protein binding (GO:0005515)	pre-B lymphocyte gene	--	--	--	--	--
A0A5C2FY75	IGL c1842_light_IGKV1D-43_IGKJ1 (Fragment)		268.9	352	364.7	314	496	269.2	257	243	266.3	1.082589286	0.753729884	0.114486015	Nonsignificant	0.789874188	0.140220161	-0.340305217	Nonsignificant	1.370584457	0.313233822	0.454791232	Nonsignificant	1	Molecular Function:protein binding (GO:0005515)	--	--	--	--	--	--
A0A5C2FY76	IGL c575_light_IGKV1-12_IGKJ4 (Fragment)		196.3	184.7	147.1	191.5	165.2	232.5	177.6	235.8	191.5	1.011740201	0.909275309	0.016838876	Nonsignificant	1.249384586	0.099967113	0.321217636	Nonsignificant	0.809790846	0.079617033	-0.304378761	Nonsignificant	1	Molecular Function:protein binding (GO:0005515)	--	--	--	--	--	--
A0A5C2FY77	IGL c1921_light_IGKV1D-39_IGKJ1 (Fragment)		233.2	313	326.4	254.6	637.2	207.2	203.7	215.4	199.6	1.255443502	0.644454031	0.328197106	Nonsignificant	0.713041485	0.099648289	-0.487942079	Nonsignificant	1.760687882	0.368024929	0.816139184	Nonsignificant	1	Molecular Function:protein binding (GO:0005515)	--	--	--	--	--	--
A0A5C2FY78	IGL c1988_light_IGKV1D-12_IGKJ5 (Fragment)		182.2	215.1	290.4	244.7	564.2	283	164.1	493	240.9	1.414861131	0.521675212	0.500660459	Nonsignificant	1.478697106	0.294368866	0.564326564	Nonsignificant	0.95682958	0.925245566	-0.063666104	Nonsignificant	1	Molecular Function:protein binding (GO:0005515)	--	--	--	--	--	--
A0A5C2FY90	IGL c1931_light_IGKV3-20_IGKJ3 (Fragment)		478.2	433.2	458.8	528.3	822.9	589.4	408.4	436.1	396.2	1.284192089	0.402489641	0.360861016	Nonsignificant	1.037585754	0.80055909	0.053230577	Nonsignificant	1.237673208	0.472290011	0.30763044	Nonsignificant	1	Molecular Function:protein binding (GO:0005515)	--	--	--	--	--	--
A0A5C2FY97	IGL c1210_light_IGKV3-15_IGKJ2 (Fragment)		36.8	50.7	42.6	50	36.9	60.4	44.1	60	53.8	1.006917756	0.959357035	0.00994585	Nonsignificant	1.338970023	0.047572263	0.421123662	Significant	0.752009185	0.042113402	-0.411177812	Significant	1	Molecular Function:protein binding (GO:0005515)	--	--	--	--	--	--
A0A5C2FYA4	IGL c247_light_IGKV1-5_IGKJ2 (Fragment)		133.6	140.8	134.3	147.7	176	147	173.4	142.8	1038	1.216295571	0.074473199	0.28249386	Nonsignificant	3.248837778	0.411610168	1.699923709	Nonsignificant	0.374378671	0.450520769	-1.417429849	Nonsignificant	1	Molecular Function:protein binding (GO:0005515)	--	--	--	--	--	--
A0A5C2FYC1	IGL c1166_light_IGKV3-20_IGKJ2 (Fragment)		325.9	282.6	221.3	252.1	241.4	461.2	426.7	403.4	326.8	1.108941914	0.685056131	0.149183799	Nonsignificant	1.435767655	0.074818092	0.521822302	Nonsignificant	0.772368642	0.28564304	-0.372638503	Nonsignificant	1	Molecular Function:protein binding (GO:0005515)	--	--	--	--	--	--
A0A5C2FYC5	IGL c1230_light_IGKV1-12_IGKJ5 (Fragment)		536.5	624.9	586.8	643.4	664.1	541.5	703.6	667.5	684.9	1.150383251	0.054974411	0.202114577	Nonsignificant	1.083342867	0.415383807	0.115489913	Nonsignificant	1.061882887	0.487746894	0.086624663	Nonsignificant	1	Molecular Function:protein binding (GO:0005515)	--	--	--	--	--	--
A0A5C2FYC9	IGL c1902_light_IGKV2-30_IGKJ1 (Fragment)		101.8	93.7	76.8	70.3	64.2	123.5	87.5	104.5	99.8	0.815277268	0.173905912	-0.294637306	Nonsignificant	1.203819317	0.147834041	0.267618872	Nonsignificant	0.677242221	0.024806909	-0.562256178	Significant	1	Molecular Function:protein binding (GO:0005515)	--	--	--	--	--	--
A0A5C2FYE4	IGL c1674_light_IGKV3-11_IGKJ2 (Fragment)		29.6	35.2	28.4	30.2	30.9	29.6	28	43.3	28.5	0.956008584	0.594352839	-0.064904523	Nonsignificant	1.087982833	0.638672993	0.121655792	Nonsignificant	0.878698225	0.481250373	-0.186560315	Nonsignificant	1	Molecular Function:protein binding (GO:0005515)	--	--	--	--	--	--
A0A5C2FYF2	IGL c1250_light_IGKV3-15_IGKJ2 (Fragment)		189.5	228.2	199.7	240.8	205.2	264	190.3	268.5	214.8	1.030612245	0.757057685	0.043501639	Nonsignificant	1.210398445	0.114827905	0.275482039	Nonsignificant	0.851465275	0.18141698	-0.231980401	Nonsignificant	1	Molecular Function:protein binding (GO:0005515)	--	--	--	--	--	--
A0A5C2FYG6	IGL c1270_light_IGKV1D-39_IGKJ1 (Fragment)		217.9	298.3	260.3	315.5	411.7	298.9	215.8	316	325.1	1.214423696	0.438681913	0.280271846	Nonsignificant	1.210560206	0.132768005	0.275674832	Nonsignificant	1.003191489	0.987561216	0.004597014	Nonsignificant	1	Molecular Function:protein binding (GO:0005515)	--	--	--	--	--	--
A0A5C2FYH5	IGL c695_light_IGLV1-51_IGLJ2 (Fragment)		122.1	130.7	116	141.5	148.3	160.7	138.2	146.3	143.2	1.160520607	0.023530188	0.214772141	Nonsignificant	1.220715835	0.018621409	0.287727401	Significant	0.950688583	0.312788546	-0.07295526	Nonsignificant	1	Molecular Function:protein binding (GO:0005515)	--	--	--	--	--	--
A0A5C2FYH6	IGL c2011_light_IGKV1D-33_IGKJ4 (Fragment)		197.6	380.7	526.7	692.8	666.1	350.2	504.4	420.4	370.8	1.686244344	0.100199861	0.753813604	Nonsignificant	1.032941176	0.911414996	0.046758099	Nonsignificant	1.632468898	0.042566246	0.707055505	Significant	1	Molecular Function:protein binding (GO:0005515)	--	--	--	--	--	--
A0A5C2FYI0	IGL c1290_light_IGKV1-5_IGKJ1 (Fragment)		547.8	689.1	567.7	621.9	625	491.1	586.5	543.2	582.3	1.015959215	0.851201017	0.022842488	Nonsignificant	0.895821789	0.303824745	-0.158716338	Nonsignificant	1.134108623	0.094361888	0.181558826	Nonsignificant	1	Molecular Function:protein binding (GO:0005515)	--	--	--	--	--	--
A0A5C2FYI1	IGL c317_light_IGKV3-20_IGKJ3 (Fragment)		45.2	96	70.9	94.3	58	91.6	75	76.3	72.4	1.071664309	0.793994796	0.099853063	Nonsignificant	1.132956153	0.599088748	0.180092028	Nonsignificant	0.945900957	0.741210118	-0.080238964	Nonsignificant	1	Molecular Function:protein binding (GO:0005515)	--	--	--	--	--	--
A0A5C2FYI2	IGL c1226_light_IGKV1-5_IGKJ1 (Fragment)		440.6	629.4	646.6	600.3	1627.4	520.1	431.6	917.8	584.4	1.549166958	0.490238581	0.631492636	Nonsignificant	1.178084586	0.517893726	0.236443128	Nonsignificant	1.314987885	0.634881408	0.395049508	Nonsignificant	1	Molecular Function:protein binding (GO:0005515)	--	--	--	--	--	--
A0A5C2FYJ1	IGL c1236_light_IGKV1-6_IGKJ1 (Fragment)		800.8	760.3	784	716.2	1532.7	685.1	718.1	645.7	569.9	1.26519125	0.52547884	0.339355483	Nonsignificant	0.810498486	0.036773316	-0.303118604	Significant	1.561003841	0.32064825	0.642474087	Nonsignificant	1	Molecular Function:protein binding (GO:0005515)	--	--	--	--	--	--
A0A5C2FYJ7	IGL c2041_light_IGLV2-14_IGLJ1 (Fragment)		273.7	214.2	271.2	226.2	266.7	314	267.2	235.3	256.5	1.001317349	0.989530371	0.001899283	Nonsignificant	1.061520221	0.63756291	0.086131854	Nonsignificant	0.943286175	0.611669433	-0.084232571	Nonsignificant	1	Molecular Function:protein binding (GO:0005515)	--	--	--	--	--	--
A0A5C2FYK6	IGL c2108_light_IGLV3-21_IGLJ2 (Fragment)		34.5	32.1	31.1	46.6	48.3	32	36.8	39.2	31	1.348004094	0.077612092	0.430824878	Nonsignificant	1.046059365	0.631448533	0.064964729	Nonsignificant	1.288649706	0.096753155	0.365860149	Nonsignificant	1	Molecular Function:protein binding (GO:0005515)	--	--	--	--	--	--
A0A5C2FYK8	IGL c1256_light_IGLV1-47_IGLJ3 (Fragment)		111.2	107.3	132.2	114.7	132.2	173.4	127.5	199.6	127.5	1.067579127	0.451153736	0.094343004	Nonsignificant	1.427145709	0.129023528	0.513132638	Nonsignificant	0.748051948	0.178379064	-0.418789634	Nonsignificant	1	Molecular Function:protein binding (GO:0005515)	--	--	--	--	--	--
A0A5C2FYL3	IGL c347_light_IGKV1D-17_IGKJ1 (Fragment)		486.5	308.5	434.4	256.2	588.4	263.5	276.1	409.8	361.4	0.911582886	0.782700619	-0.133554255	Nonsignificant	0.841630063	0.3968675	-0.248741856	Nonsignificant	1.083115879	0.822644098	0.1151876	Nonsignificant	1	Molecular Function:protein binding (GO:0005515)	--	--	--	--	--	--
A0A5C2FYL5	IGL c1320_light_IGKV1-9_IGKJ4 (Fragment)		184.9	244.2	123.1	178.2	190.1	147.8	178.3	183.8	194.8	0.989858747	0.962404008	-0.014705428	Nonsignificant	0.953277798	0.836183996	-0.069031399	Nonsignificant	1.03837386	0.687115076	0.054325971	Nonsignificant	1	Molecular Function:protein binding (GO:0005515)	--	--	--	--	--	--
A0A5C2FYL9	IGL c745_light_IGLV1-36_IGLJ3 (Fragment)		297.7	288.2	989.1	309.1	512.6	296	252.2	286.1	260.2	0.68184127	0.554245372	-0.552492171	Nonsignificant	0.534793651	0.403001835	-0.902945757	Nonsignificant	1.274961415	0.432109111	0.350453587	Nonsignificant	1	Molecular Function:protein binding (GO:0005515)	pre-B lymphocyte gene	--	--	--	--	--
A0A5C2FYM3	IGL c2071_light_IGKV4-1_IGKJ1 (Fragment)		798.5	781.8	755.3	768.9	850.1	820.4	668.5	929.1	755.1	0.97940572	0.791975855	-0.030021473	Nonsignificant	1.072358281	0.383312796	0.100786998	Nonsignificant	0.913319492	0.377895602	-0.130808471	Nonsignificant	1	Molecular Function:protein binding (GO:0005515)	--	--	--	--	--	--
A0A5C2FYN4	IGL c1340_light_IGKV1-17_IGKJ1 (Fragment)		109.6	84.1	136.8	139.1	316.2	127.3	161.2	147.9	214.8	1.865355522	0.224367234	0.899450623	Nonsignificant	1.482602118	0.173816289	0.568131477	Nonsignificant	1.258163265	0.545416669	0.331319145	Nonsignificant	1	Molecular Function:protein binding (GO:0005515)	--	--	--	--	--	--
A0A5C2FYN5	IGL c2081_light_IGKV1-17_IGKJ1 (Fragment)		33.2	177.1	99.2	257	206.7	96.8	122.4	134.5	203.5	1.893699515	0.182489767	0.921207428	Nonsignificant	1.404846527	0.470237556	0.490412531	Nonsignificant	1.347976081	0.374382396	0.430794897	Nonsignificant	1	Molecular Function:protein binding (GO:0005515)	--	--	--	--	--	--
A0A5C2FYN7	IGL c1999_light_IGKV4-1_IGKJ2 (Fragment)		384.5	291.2	160.1	140.1	155	149.7	113.4	734.2	104.2	0.48875329	0.156036016	-1.03282168	Nonsignificant	1.182220627	0.830431937	0.241499298	Nonsignificant	0.413419694	0.44146086	-1.274320978	Nonsignificant	1	Molecular Function:protein binding (GO:0005515)	--	--	--	--	--	--
A0A5C2FYQ1	IGL c1296_light_IGKV2D-24_IGKJ4 (Fragment)		298.3	220.7	188.7	232.8	250.6	241.4	175.8	289.3	278	0.931468136	0.706382697	-0.102421677	Nonsignificant	1.14271584	0.41959035	0.192466692	Nonsignificant	0.815135402	0.148795686	-0.294888369	Nonsignificant	1	Molecular Function:protein binding (GO:0005515)	--	--	--	--	--	--
A0A5C2FYQ7	IGL c2019_light_IGKV3-20_IGKJ4 (Fragment)		52	47.7	43.4	47.9	35.4	47.4	49.2	63.3	49.2	0.925925926	0.532318931	-0.111031312	Nonsignificant	1.117400419	0.393285267	0.160146267	Nonsignificant	0.828642902	0.244514319	-0.271177579	Nonsignificant	1	Molecular Function:protein binding (GO:0005515)	--	--	--	--	--	--
A0A5C2FYQ8	IGL c397_light_IGLV3-21_IGLJ1 (Fragment)		433	670.6	775.1	1003.6	913.6	571.7	585.1	886.8	359.3	1.331931655	0.273320984	0.413520056	Nonsignificant	0.967583968	0.918079528	-0.04754123	Nonsignificant	1.376554076	0.317783769	0.461061286	Nonsignificant	1	Molecular Function:protein binding (GO:0005515)	--	--	--	--	--	--
A0A5C2FYR2	IGL c1306_light_IGLV8-61_IGLJ3 (Fragment)		194.2	59	101.7	121.6	236.7	143.6	102.1	37.9	126.7	1.297266836	0.576661046	0.375475259	Nonsignificant	0.868413638	0.778636099	-0.203545713	Nonsignificant	1.493835172	0.397825246	0.579020972	Nonsignificant	1	Molecular Function:protein binding (GO:0005515)	--	--	--	--	--	--
A0A5C2FYS5	IGL c2039_light_IGLV2-14_IGLJ1 (Fragment)		518.4	355.5	390.7	387.2	427.7	386.4	460.6	299.3	363.6	1.008619326	0.950865718	0.012381774	Nonsignificant	0.829748537	0.288804148	-0.269253914	Nonsignificant	1.215572286	0.091150993	0.281635688	Nonsignificant	1	Molecular Function:protein binding (GO:0005515)	--	--	--	--	--	--
A0A5C2FYS6	IGL c1390_light_IGLV2-23_IGLJ2 (Fragment)		91	48.5	113.4	84.4	85.6	91.4	112.2	93.8	54.6	1.11585607	0.676119184	0.158150951	Nonsignificant	0.94820087	0.859189677	-0.076735378	Nonsignificant	1.176814012	0.42104042	0.234886329	Nonsignificant	1	Molecular Function:protein binding (GO:0005515)	--	--	--	--	--	--
A0A5C2FYT3	IGL c1326_light_IGKV1-39_IGKJ1 (Fragment)		146.4	332.2	50.6	94.1	157.3	324.2	68.4	133.3	168.1	0.60430839	0.49303541	-0.726643123	Nonsignificant	1.182161754	0.768763895	0.241427451	Nonsignificant	0.511189258	0.218564196	-0.968070574	Nonsignificant	1	Molecular Function:protein binding (GO:0005515)	--	--	--	--	--	--
A0A5C2FYT6	IGL c815_light_IGKV1D-39_IGKJ3 (Fragment)		342.4	370.1	500.1	429.5	795.6	342.9	296.7	329.7	314.7	1.254989279	0.56824709	0.32767504	Nonsignificant	0.814200891	0.260649035	-0.296543295	Nonsignificant	1.541375468	0.354729353	0.624218335	Nonsignificant	1	Molecular Function:protein binding (GO:0005515)	--	--	--	--	--	--
A0A5C2FYU0	IGL c2072_light_IGKV4-1_IGKJ1 (Fragment)		313.2	309.6	284.3	476.1	215.6	315.4	233.8	406.9	302.3	1.020284423	0.948581443	0.028971386	Nonsignificant	1.129533679	0.356352226	0.175727288	Nonsignificant	0.903279329	0.741874537	-0.146755902	Nonsignificant	1	Molecular Function:protein binding (GO:0005515)	--	--	--	--	--	--
A0A5C2FYU6	IGL c825_light_IGKV4-1_IGKJ4 (Fragment)		109.2	146	98.4	130.1	101.5	168	101.8	200.8	135.2	0.942873303	0.719093862	-0.08486417	Nonsignificant	1.425339367	0.107770083	0.511305459	Nonsignificant	0.661507937	0.076263749	-0.596169629	Nonsignificant	1	Molecular Function:protein binding (GO:0005515)	--	--	--	--	--	--
A0A5C2FYV0	IGL c2082_light_IGKV3-20_IGKJ3 (Fragment)		313.4	447	250.7	354.8	532.8	351.5	282.6	363.8	312.6	1.157353378	0.605297356	0.210829433	Nonsignificant	1.016615567	0.933094693	0.023774228	Nonsignificant	1.138437591	0.591481972	0.187055206	Nonsignificant	1	Molecular Function:protein binding (GO:0005515)	--	--	--	--	--	--
A0A5C2FYV6	IGL c1854_light_IGKV4-1_IGKJ2 (Fragment)		143.4	154.8	128.7	215.5	201.3	197.6	163.9	245.8	304	1.360271726	0.060364745	0.443894871	Nonsignificant	1.750761302	0.066356896	0.807982401	Nonsignificant	0.776960128	0.206379225	-0.36408753	Nonsignificant	1	Molecular Function:protein binding (GO:0005515)	--	--	--	--	--	--
A0A5C2FYX6	IGL c1440_light_IGKV3-20_IGKJ2 (Fragment)		260.8	319.8	275.9	306.9	257.1	300.6	264.6	363.1	343.2	0.967425569	0.713113167	-0.047777426	Nonsignificant	1.175598365	0.121404191	0.233395258	Nonsignificant	0.822921839	0.070980685	-0.281172684	Nonsignificant	1	Molecular Function:protein binding (GO:0005515)	--	--	--	--	--	--
A0A5C2FYX8	IGL c2112_light_IGKV2-28_IGKJ1 (Fragment)		159.3	124.4	267.2	223.4	98.5	212.5	90.8	194.8	106.7	0.749137775	0.490691498	-0.416697025	Nonsignificant	0.933018697	0.831789631	-0.100022103	Nonsignificant	0.802918288	0.568006219	-0.316674921	Nonsignificant	1	Molecular Function:protein binding (GO:0005515)	--	--	--	--	--	--
A0A5C2FYY5	IGL c1376_light_IGKV3-15_IGKJ1 (Fragment)		592.2	617.4	492	564	861.4	582.7	573.7	537.4	530	1.174835449	0.423377044	0.232458703	Nonsignificant	0.969734368	0.710820458	-0.044338481	Nonsignificant	1.211502333	0.355088189	0.276797183	Nonsignificant	1	Molecular Function:protein binding (GO:0005515)	--	--	--	--	--	--
A0A5C2FYZ2	IGL c1994_light_IGKV2D-28_IGKJ3 (Fragment)		1039.1	519.8	350.2	474.3	388.9	527.9	325.3	1277.6	452.2	0.622544655	0.36609712	-0.683750771	Nonsignificant	1.18259913	0.747210338	0.241961121	Nonsignificant	0.526420694	0.30776514	-0.925711892	Nonsignificant	1	Molecular Function:protein binding (GO:0005515)	--	--	--	--	--	--
A0A5C2FYZ5	IGL c487_light_IGKV1-5_IGKJ1 (Fragment)		964.2	1259	1073	1065.6	1568.5	992.4	943.4	1151.7	1072.9	1.085340695	0.687382196	0.118147985	Nonsignificant	0.975972332	0.803993602	-0.035087846	Nonsignificant	1.112060926	0.59778735	0.153235831	Nonsignificant	1	Molecular Function:protein binding (GO:0005515)	--	--	--	--	--	--
A0A5C2FYZ9	IGL c1894_light_IGKV3-20_IGKJ1 (Fragment)		296.5	217.6	209.7	241.8	699.9	203	177.6	256.2	171.3	1.546421663	0.508187552	0.628933753	Nonsignificant	0.871096988	0.450353111	-0.199094737	Nonsignificant	1.775257732	0.426665909	0.82802849	Nonsignificant	1	Molecular Function:protein binding (GO:0005515)	--	--	--	--	--	--
A0A5C2FZ03	IGL c497_light_IGKV1D-17_IGKJ1 (Fragment)		94.3	92	69.7	106.4	60.1	96.9	66.8	113.7	85	0.911328125	0.67582431	-0.133957503	Nonsignificant	1.1546875	0.312982166	0.207502459	Nonsignificant	0.789242219	0.296451248	-0.341459962	Nonsignificant	1	Molecular Function:protein binding (GO:0005515)	--	--	--	--	--	--
A0A5C2FZ05	IGL c1470_light_IGKV6D-21_IGKJ1 (Fragment)		1212	462.4	529.9	400.4	456.3	577	274.8	410.9	643.1	0.513314885	0.271467441	-0.962084	Nonsignificant	0.739917434	0.513218019	-0.434563803	Nonsignificant	0.693746168	0.134053731	-0.527520197	Nonsignificant	1	Molecular Function:protein binding (GO:0005515)	--	--	--	--	--	--
A0A5C2FZ08	IGL c2142_light_IGKV3-20_IGKJ1 (Fragment)		875.3	964.4	944.1	1198.5	1124	1142.7	810.9	1081.3	923.6	1.125583734	0.431373729	0.170673386	Nonsignificant	1.130684676	0.195794139	0.177196648	Nonsignificant	0.995488626	0.974256593	-0.006523262	Nonsignificant	1	Molecular Function:protein binding (GO:0005515)	--	--	--	--	--	--
A0A5C2FZ15	IGL c2139_light_IGKV1D-39_IGKJ4 (Fragment)		123	159.7	144.2	169.7	117.7	164.5	141.1	183.3	175.9	1.00374795	0.978431437	0.005397042	Nonsignificant	1.226750996	0.074240158	0.294842442	Nonsignificant	0.818216536	0.15882389	-0.2894454	Nonsignificant	1	Molecular Function:protein binding (GO:0005515)	--	--	--	--	--	--
A0A5C2FZ22	IGL c517_light_IGKV1-39_IGKJ2 (Fragment)		202	229.2	235.8	250.5	294.4	224.5	233.2	227.5	227.6	1.166566717	0.170322353	0.222268818	Nonsignificant	1.018890555	0.72459929	0.026999091	Nonsignificant	1.144938199	0.212922997	0.195269727	Nonsignificant	1	Molecular Function:protein binding (GO:0005515)	--	--	--	--	--	--
A0A5C2FZ24	IGL c2149_light_IGKV3D-7_IGKJ1 (Fragment)		211.6	242.5	227.8	247.8	208.3	308.7	236.3	200.5	239.1	1.015398152	0.824739507	0.02204554	Nonsignificant	1.097374982	0.561939209	0.13405659	Nonsignificant	0.925297341	0.625813468	-0.11201105	Nonsignificant	1	Molecular Function:protein binding (GO:0005515)	--	--	--	--	--	--
A0A5C2FZ29	IGL c2162_light_IGKV1-39_IGKJ1 (Fragment)		50.9	57	45.6	63.5	58.4	58.7	49.4	73.5	57.9	1.115960912	0.326522623	0.158286496	Nonsignificant	1.238436482	0.125412073	0.308519876	Nonsignificant	0.901104682	0.394041992	-0.150233381	Nonsignificant	1	Molecular Function:protein binding (GO:0005515)	--	--	--	--	--	--
A0A5C2FZ40	IGL c925_light_IGLV1-40_IGLJ3 (Fragment)		359.2	509.1	406.5	446.5	459.6	386	1287.7	374	411.8	1.720897396	0.385797018	0.783161083	Nonsignificant	0.919203012	0.522490152	-0.121544569	Nonsignificant	1.872162485	0.345427644	0.904705652	Nonsignificant	1	Molecular Function:protein binding (GO:0005515)	--	--	--	--	--	--
A0A5C2FZ43	IGL c2221_light_IGLV3-1_IGLJ2 (Fragment)		58.1	98.8	139.6	135.8	93	108.9	109.1	85	42.6	1.139629005	0.639667001	0.188564246	Nonsignificant	0.797639123	0.548837838	-0.326191921	Nonsignificant	1.428752643	0.228177792	0.514756167	Nonsignificant	1	Molecular Function:protein binding (GO:0005515)	--	--	--	--	--	--
A0A5C2FZ47	IGL c2298_light_IGLV1-47_IGLJ2 (Fragment)		98.2	101.1	111.8	110.9	88.1	125.1	220	108	129.6	1.346833815	0.470438501	0.429571849	Nonsignificant	1.165863067	0.103990537	0.22139835	Nonsignificant	1.155224704	0.691662581	0.208173499	Nonsignificant	1	Molecular Function:protein binding (GO:0005515)	--	--	--	--	--	--
A0A5C2FZ58	IGL c1964_light_IGKV1-39_IGKJ5 (Fragment)		58.6	67.1	101.4	70.1	104.3	72	81.3	74.2	71.8	1.125935711	0.596441239	0.171124455	Nonsignificant	0.959929546	0.838345581	-0.058999571	Nonsignificant	1.17293578	0.338072211	0.230124026	Nonsignificant	1	Molecular Function:protein binding (GO:0005515)	--	--	--	--	--	--
A0A5C2FZ79	IGL c965_light_IGKV2-30_IGKJ1 (Fragment)		36.1	38.5	148.6	41.5	42.1	42.3	23.9	42.7	36.2	0.481630824	0.408146957	-1.054000367	Nonsignificant	0.543010753	0.456329821	-0.880947328	Nonsignificant	0.886963696	0.532341866	-0.173053039	Nonsignificant	1	Molecular Function:protein binding (GO:0005515)	--	--	--	--	--	--
A0A5C2FZ89	IGL c2271_light_IGKV3-15_IGKJ2 (Fragment)		199.6	137.6	149.4	190.7	133.3	275.8	141.5	136.7	123.1	0.956637896	0.801126622	-0.063955152	Nonsignificant	1.100698726	0.77845625	0.13841964	Nonsignificant	0.869118745	0.688701616	-0.202374793	Nonsignificant	1	Molecular Function:protein binding (GO:0005515)	--	--	--	--	--	--
A0A5C2FZ92	IGL c2281_light_IGLV2-14_IGLJ2 (Fragment)		60.8	72.2	48	174.9	57.8	99.2	49.3	254.8	45.3	1.55801105	0.49478893	0.639705465	Nonsignificant	2.206077348	0.366158475	1.141483375	Nonsignificant	0.706235913	0.632938788	-0.501777909	Nonsignificant	1	Molecular Function:protein binding (GO:0005515)	--	--	--	--	--	--
A0A5C2FZB1	IGL c2301_light_IGLV2-23_IGLJ2 (Fragment)		443.7	490.6	206.2	214.5	429.4	333.7	347.2	352.7	197.8	0.869004822	0.671168611	-0.202563912	Nonsignificant	0.775274003	0.45607476	-0.367221807	Nonsignificant	1.120900249	0.678001317	0.164657895	Nonsignificant	1	Molecular Function:protein binding (GO:0005515)	pre-B lymphocyte gene	--	--	--	--	--
A0A5C2FZB2	IGL c1580_light_IGKV3-20_IGKJ4 (Fragment)		274.3	146.3	165.3	162	119.7	151.4	107.7	203.3	127.7	0.664618536	0.237337147	-0.589401566	Nonsignificant	0.823348694	0.502904346	-0.280424543	Nonsignificant	0.80721393	0.331400919	-0.308977023	Nonsignificant	1	Molecular Function:protein binding (GO:0005515)	--	--	--	--	--	--
A0A5C2FZB6	IGL c1506_light_IGKV1-5_IGKJ1 (Fragment)		233.6	314.8	333.3	544.1	365.1	207.4	263.5	210.1	221.8	1.330044233	0.361467115	0.411474226	Nonsignificant	0.725076557	0.115743299	-0.463794766	Nonsignificant	1.83435007	0.162107054	0.875268992	Nonsignificant	1	Molecular Function:protein binding (GO:0005515)	--	--	--	--	--	--
A0A5C2FZC1	IGL c2311_light_IGKV3-20_IGKJ1 (Fragment)		520.5	539.5	476.5	594.7	687.7	615.5	491.5	626.8	557	1.154506996	0.2956205	0.207276916	Nonsignificant	1.171038074	0.038486862	0.227787982	Nonsignificant	0.985883399	0.899179753	-0.020511066	Nonsignificant	1	Molecular Function:protein binding (GO:0005515)	--	--	--	--	--	--
A0A5C2FZC2	IGL c1590_light_IGKV1D-39_IGKJ1 (Fragment)		367.4	432.4	327.9	342	663.9	331	719.4	452.4	369.7	1.529928172	0.228099828	0.613463922	Nonsignificant	1.022523721	0.866043189	0.032134312	Nonsignificant	1.49622756	0.241880478	0.581329611	Nonsignificant	1	Molecular Function:protein binding (GO:0005515)	--	--	--	--	--	--
A0A5C2FZC3	IGL c533_light_IGLV1-44_IGLJ1 (Fragment)		96.9	124.1	137.4	120.5	465.3	81.9	165.9	163.8	81.1	2.097377232	0.349024676	1.068586366	Nonsignificant	0.911830357	0.750139794	-0.133162654	Nonsignificant	2.300183599	0.31951826	1.20174902	Nonsignificant	1	Molecular Function:protein binding (GO:0005515)	--	--	--	--	--	--
A0A5C2FZC5	IGL c2249_light_IGKV1D-39_IGKJ1 (Fragment)		149.3	181.4	147.1	194	145.7	192.1	117.5	180.2	155.8	0.956885726	0.801308218	-0.06358145	Nonsignificant	1.105274173	0.3374225	0.144404288	Nonsignificant	0.865745124	0.413134395	-0.207985738	Nonsignificant	1	Molecular Function:protein binding (GO:0005515)	--	--	--	--	--	--
A0A5C2FZC6	IGL c1516_light_IGLV1-47_IGLJ3 (Fragment)		506.8	422.8	487.6	429.2	832.9	415.9	541.9	767.4	501.3	1.272932543	0.396503077	0.348155968	Nonsignificant	1.188681908	0.491140053	0.249362701	Nonsignificant	1.07087736	0.816227004	0.098793267	Nonsignificant	1	Molecular Function:protein binding (GO:0005515)	--	--	--	--	--	--
A0A5C2FZD7	IGL c1526_light_IGKV1-39_IGKJ2 (Fragment)		153.7	153	155.3	167.8	118.1	248.6	129.6	175.3	151.7	0.899350649	0.410597145	-0.153044375	Nonsignificant	1.245887446	0.323794782	0.31717374	Nonsignificant	0.721855455	0.2026237	-0.470218115	Nonsignificant	1	Molecular Function:protein binding (GO:0005515)	--	--	--	--	--	--
A0A5C2FZG2	IGL c1546_light_IGLV3-21_IGLJ3 (Fragment)		103.9	206.2	266.3	482.6	243.1	195.2	117	251	108.1	1.462005552	0.508452184	0.54794879	Nonsignificant	0.96165857	0.91272017	-0.056403328	Nonsignificant	1.520295869	0.473287257	0.604352118	Nonsignificant	1	Molecular Function:protein binding (GO:0005515)	--	--	--	--	--	--
A0A5C2FZH2	IGL c1065_light_IGLV2-23_IGLJ3 (Fragment)		71.7	38.2	87.4	43.7	232.7	49.3	87.1	78.2	62.7	1.842372022	0.436815977	0.881564408	Nonsignificant	0.964014192	0.896026089	-0.05287371	Nonsignificant	1.911146162	0.418919463	0.934438118	Nonsignificant	1	Molecular Function:protein binding (GO:0005515)	--	--	--	--	--	--
A0A5C2FZH4	IGL c2322_light_IGKV1-12_IGKJ3 (Fragment)		386.7	446	634.3	320.7	319.9	341.2	317.4	378.1	458.1	0.653033401	0.150887929	-0.61477131	Nonsignificant	0.80259032	0.330031989	-0.317264338	Nonsignificant	0.813657211	0.16804401	-0.297506972	Nonsignificant	1	Molecular Function:protein binding (GO:0005515)	--	--	--	--	--	--
A0A5C2FZH8	IGL c1075_light_IGKV3-20_IGKJ5 (Fragment)		170.1	167	174.7	189.2	342.5	229	161.7	256.1	179.4	1.354826104	0.394412746	0.438107689	Nonsignificant	1.298358734	0.150307302	0.376689052	Nonsignificant	1.043491347	0.885065196	0.061418637	Nonsignificant	1	Molecular Function:protein binding (GO:0005515)	--	--	--	--	--	--
A0A5C2FZJ6	IGL c1576_light_IGKV3-11_IGKJ4 (Fragment)		93	131.6	98.7	115.5	149.5	123.9	97.4	160.8	102	1.120940303	0.541200599	0.164709448	Nonsignificant	1.196102691	0.376356625	0.258341257	Nonsignificant	0.93716059	0.742380199	-0.093631809	Nonsignificant	1	Molecular Function:protein binding (GO:0005515)	--	--	--	--	--	--
A0A5C2FZJ8	IGL c1690_light_IGLV1-51_IGLJ3 (Fragment)		8.3	6	17.5	9.6	53.6	7.9	13.9	14.5	7.7	2.424528302	0.394813557	1.277704095	Nonsignificant	0.946540881	0.899427182	-0.079263279	Nonsignificant	2.561461794	0.379640419	1.356967373	Nonsignificant	1	Molecular Function:protein binding (GO:0005515)	--	--	--	--	--	--
A0A5C2FZL1	IGL c697_light_IGKV3-20_IGKJ2 (Fragment)		479.6	452.6	535.2	636	754.5	559.4	428	423.8	437.9	1.23926673	0.344553821	0.309486736	Nonsignificant	0.968447594	0.774383494	-0.046254113	Nonsignificant	1.27964253	0.301343296	0.355740848	Nonsignificant	1	Molecular Function:protein binding (GO:0005515)	--	--	--	--	--	--
A0A5C2FZM2	IGL c2468_light_IGLV1-40_IGLJ2 (Fragment)		177.9	181.3	187.4	180.7	230.3	170.4	175	182.6	179.2	1.072081961	0.533811565	0.100415205	Nonsignificant	0.973655324	0.357123755	-0.03851695	Nonsignificant	1.101089816	0.415455688	0.138932154	Nonsignificant	1	Molecular Function:protein binding (GO:0005515)	--	--	--	--	--	--
A0A5C2FZM5	IGL c625_light_IGKV3-11_IGKJ4 (Fragment)		119.7	169.9	102	163.2	93	152	80.5	155.1	91.6	0.859805924	0.608163816	-0.217917044	Nonsignificant	1.018130746	0.938870331	0.02592284	Nonsignificant	0.844494607	0.566703538	-0.243839884	Nonsignificant	1	Molecular Function:protein binding (GO:0005515)	--	--	--	--	--	--
A0A5C2FZM6	IGL c1115_light_IGLV3-1_IGLJ2 (Fragment)		179.5	184.1	145.9	379.2	402.2	155.6	114.4	138	121.8	1.758194308	0.297105976	0.81409452	Nonsignificant	0.815309127	0.116014984	-0.29458093	Nonsignificant	2.156475686	0.224008157	1.10867545	Nonsignificant	1	Molecular Function:protein binding (GO:0005515)	--	--	--	--	--	--
A0A5C2FZN1	IGL c2478_light_IGKV1D-33_IGKJ3 (Fragment)		474.9	590.7	579.8	672.5	991	603.9	581.7	741.8	599.6	1.364531421	0.244124096	0.448405616	Nonsignificant	1.18226571	0.172190604	0.241554313	Nonsignificant	1.154166452	0.51425448	0.206851303	Nonsignificant	1	Molecular Function:protein binding (GO:0005515)	--	--	--	--	--	--
A0A5C2FZN9	IGL c2488_light_IGLV2-11_IGLJ2 (Fragment)		76.3	101.6	87.7	144.4	86	135.8	593.1	909	118.8	3.100527108	0.365480397	1.632513503	Nonsignificant	4.381024096	0.369554761	2.13126815	Nonsignificant	0.707717429	0.733327397	-0.498754646	Nonsignificant	1	Molecular Function:protein binding (GO:0005515)	--	--	--	--	--	--
A0A5C2FZP0	IGL c1740_light_IGKV3-20_IGKJ1 (Fragment)		206	194.8	282.2	249.3	411.7	306.2	217.2	443.7	356.8	1.28579795	0.402648684	0.362663956	Nonsignificant	1.620351391	0.051068302	0.696306711	Nonsignificant	0.793530315	0.359964957	-0.333642755	Nonsignificant	1	Molecular Function:protein binding (GO:0005515)	--	--	--	--	--	--
A0A5C2FZP6	IGL c747_light_IGKV1-39_IGKJ2 (Fragment)		875.6	742.3	1162.3	1085.1	1278.3	948.7	823.4	938.4	808.7	1.146248471	0.495554143	0.19691981	Nonsignificant	0.969642472	0.847093882	-0.044475203	Nonsignificant	1.182135173	0.341122843	0.241395012	Nonsignificant	1	Molecular Function:protein binding (GO:0005515)	--	--	--	--	--	--
A0A5C2FZP7	IGL c1596_light_IGLV3-1_IGLJ2 (Fragment)		170.5	223.1	235.6	259.7	212	235.2	439.8	216	153.7	1.448664971	0.306253458	0.534723986	Nonsignificant	0.96137953	0.811256037	-0.05682201	Nonsignificant	1.506860638	0.275904743	0.591545996	Nonsignificant	1	Molecular Function:protein binding (GO:0005515)	--	--	--	--	--	--
A0A5C2FZQ7	IGL c1760_light_IGKV3-11_IGKJ2 (Fragment)		269.1	268.3	416.7	419.3	564.1	449.5	406.3	444.5	322.2	1.456555917	0.109087832	0.542561087	Nonsignificant	1.27470915	0.249196128	0.350168105	Nonsignificant	1.142657458	0.428850586	0.192392982	Nonsignificant	1	Molecular Function:protein binding (GO:0005515)	--	--	--	--	--	--
A0A5C2FZQ8	IGL c1606_light_IGKV4-1_IGKJ4 (Fragment)		350.7	229.9	336.2	260.2	381.4	233.3	421	272.1	633.5	1.159031414	0.476281225	0.212919669	Nonsignificant	1.242255672	0.626181781	0.312962129	Nonsignificant	0.933005532	0.865732464	-0.10004246	Nonsignificant	1	Molecular Function:protein binding (GO:0005515)	--	--	--	--	--	--
A0A5C2FZQ9	IGL c2389_light_IGKV1-9_IGKJ3 (Fragment)		215.5	260.2	229.3	270	352	317.8	278.6	460.5	250.4	1.277446809	0.112532458	0.35326322	Nonsignificant	1.459148936	0.220041638	0.545127147	Nonsignificant	0.875473899	0.575027353	-0.191863927	Nonsignificant	1	Molecular Function:protein binding (GO:0005515)	--	--	--	--	--	--
A0A5C2FZR0	IGL c1155_light_IGLV1-40_IGLJ2 (Fragment)		264.8	609.9	344.4	328.2	392	268.4	240.2	306.8	234.5	0.787794274	0.507488066	-0.344109163	Nonsignificant	0.664178492	0.320014079	-0.590357089	Nonsignificant	1.186118315	0.381677838	0.246247926	Nonsignificant	1	Molecular Function:protein binding (GO:0005515)	--	--	--	--	--	--
A0A5C2FZR1	IGL c2412_light_IGKV1-33_IGKJ3 (Fragment)		46.4	57.2	150.7	74.9	48.9	96.6	49.9	77.9	54.5	0.683051514	0.505859712	-0.549933708	Nonsignificant	0.900511207	0.82909476	-0.151183864	Nonsignificant	0.758515284	0.28980929	-0.398749844	Nonsignificant	1	Molecular Function:protein binding (GO:0005515)	--	--	--	--	--	--
A0A5C2FZR4	IGL c1616_light_IGLV2-11_IGLJ1 (Fragment)		544.9	454.6	614.1	472.3	753.8	538.9	1024.8	468.4	810.2	1.394955379	0.313223813	0.480218975	Nonsignificant	1.126363411	0.596316863	0.171672375	Nonsignificant	1.238459422	0.496828937	0.3085466	Nonsignificant	1	Molecular Function:protein binding (GO:0005515)	--	--	--	--	--	--
A0A5C2FZR6	IGL c767_light_IGKV2D-28_IGKJ3 (Fragment)		914.6	284.4	485.2	310.4	514.6	363.2	286.5	314.8	363.3	0.65995725	0.419026824	-0.599555521	Nonsignificant	0.618275739	0.368039929	-0.693677699	Nonsignificant	1.06741573	0.779819644	0.094122177	Nonsignificant	1	Molecular Function:protein binding (GO:0005515)	--	--	--	--	--	--
A0A5C2FZS2	IGL c1626_light_IGLV1-40_IGLJ3 (Fragment)		125.6	153	145.8	163.6	191.6	168.2	218.1	272.4	151.2	1.350848256	0.0677002	0.433865623	Nonsignificant	1.394439208	0.27654162	0.47968504	Nonsignificant	0.968739439	0.891134798	-0.045819417	Nonsignificant	1	Molecular Function:protein binding (GO:0005515)	--	--	--	--	--	--
A0A5C2FZS4	IGL c2471_light_IGKV1-39_IGKJ1 (Fragment)		314.6	449	355.3	382.9	366.2	391.3	318	486.6	311.8	0.953704531	0.723481995	-0.068385723	Nonsignificant	1.063276432	0.733218143	0.08851672	Nonsignificant	0.896948811	0.513278334	-0.156902443	Nonsignificant	1	Molecular Function:protein binding (GO:0005515)	--	--	--	--	--	--
A0A5C2FZS6	IGL c1457_light_IGLV1-40_IGLJ3 (Fragment)		75.6	66.9	68.1	82.3	75.9	65.5	165.3	49.8	60.6	1.536087369	0.320955927	0.619260276	Nonsignificant	0.835232669	0.114118637	-0.259749954	Nonsignificant	1.839113132	0.227486979	0.879010229	Nonsignificant	1	Molecular Function:protein binding (GO:0005515)	--	--	--	--	--	--
A0A5C2FZT1	IGL c1175_light_IGKV3-20_IGKJ1 (Fragment)		141.4	179.1	151.3	198.2	190.1	159.3	163.7	209.4	158.5	1.169987283	0.157146371	0.226492848	Nonsignificant	1.117422637	0.420620329	0.160174952	Nonsignificant	1.047040971	0.701698461	0.066317897	Nonsignificant	1	Molecular Function:protein binding (GO:0005515)	--	--	--	--	--	--
A0A5C2FZT2	IGL c1636_light_IGKV1-9_IGKJ4 (Fragment)		506.3	446.3	475.4	517	517.4	593.7	414	685.4	556.4	1.014285714	0.871272997	0.020464103	Nonsignificant	1.285364146	0.053559632	0.362177135	Nonsignificant	0.789103786	0.067097217	-0.341713033	Nonsignificant	1	Molecular Function:protein binding (GO:0005515)	--	--	--	--	--	--
A0A5C2FZT5	IGL c2528_light_IGKV3-20_IGKJ2 (Fragment)		83.4	87.9	133.6	180.3	464	97.2	156.7	64.7	71.5	2.627090849	0.233882362	1.393466092	Nonsignificant	0.765496884	0.287208579	-0.385531589	Nonsignificant	3.431876607	0.194308863	1.778997682	Nonsignificant	1	Molecular Function:protein binding (GO:0005515)	--	--	--	--	--	--
A0A5C2FZU5	IGL c2538_light_IGLV2-23_IGLJ3 (Fragment)		230.1	231.5	230.3	261.3	173.6	432.4	174.6	296.2	165.9	0.880907646	0.444450702	-0.18293732	Nonsignificant	1.292816881	0.47264987	0.370517941	Nonsignificant	0.681386249	0.344440031	-0.553455261	Nonsignificant	1	Molecular Function:protein binding (GO:0005515)	--	--	--	--	--	--
A0A5C2FZV2	IGL c2452_light_IGKV3-20_IGKJ2 (Fragment)		117.2	70.7	77	65.8	88.9	147.5	86.4	113.5	97	0.910154775	0.660326875	-0.135816193	Nonsignificant	1.351453379	0.210221003	0.434511744	Nonsignificant	0.673463687	0.102687284	-0.570327937	Nonsignificant	1	Molecular Function:protein binding (GO:0005515)	--	--	--	--	--	--
A0A5C2FZV4	IGL c1666_light_IGKV3-11_IGKJ1 (Fragment)		105.1	119.5	168	148.1	175.8	180.3	124.2	107.1	100	1.141365257	0.48900586	0.190760554	Nonsignificant	0.986754967	0.959542637	-0.019236219	Nonsignificant	1.156685596	0.541369868	0.209996773	Nonsignificant	1	Molecular Function:protein binding (GO:0005515)	--	--	--	--	--	--
A0A5C2FZV8	IGL c2548_light_IGKV1-5_IGKJ2 (Fragment)		363.2	430.6	369.3	451.1	307.6	368.2	701.3	338.9	450.2	1.255266099	0.481720472	0.327993228	Nonsignificant	0.995013326	0.963826186	-0.007212247	Nonsignificant	1.261557072	0.477029301	0.335205475	Nonsignificant	1	Molecular Function:protein binding (GO:0005515)	--	--	--	--	--	--
A0A5C2FZW1	IGL c2462_light_IGKV3-15_IGKJ1 (Fragment)		243.9	277.1	223.5	414.2	260.9	247.1	218.4	368.9	260.6	1.200134318	0.494970113	0.26319588	Nonsignificant	1.17743452	0.376877135	0.23564683	Nonsignificant	1.019279033	0.941056802	0.02754905	Nonsignificant	1	Molecular Function:protein binding (GO:0005515)	--	--	--	--	--	--
A0A5C2FZW7	IGL c2449_light_IGLV3-25_IGLJ3 (Fragment)		828.5	914.8	1376.1	1346.6	760.6	733	1254.7	1169.1	880.4	1.077739309	0.761806346	0.108008251	Nonsignificant	0.891998461	0.627659685	-0.164886873	Nonsignificant	1.208230009	0.439556162	0.272895125	Nonsignificant	1	Molecular Function:protein binding (GO:0005515)	--	--	--	--	--	--
A0A5C2FZX0	IGL c2511_light_IGKV3-11_IGKJ1 (Fragment)		34.3	26	28	23.7	94.4	34	25.2	26.2	39.1	1.622876557	0.51465851	0.698553267	Nonsignificant	1.124575311	0.467926624	0.16938028	Nonsignificant	1.443101712	0.595236062	0.529172987	Nonsignificant	1	Molecular Function:protein binding (GO:0005515)	--	--	--	--	--	--
A0A5C2FZX7	IGL c2459_light_IGKV1-8_IGKJ5 (Fragment)		137.3	173.7	132.1	147.9	171.3	164.1	159.6	173.7	171	1.08056872	0.478285119	0.111790825	Nonsignificant	1.148273527	0.232855096	0.199466344	Nonsignificant	0.941037736	0.275513462	-0.087675518	Nonsignificant	1	Molecular Function:protein binding (GO:0005515)	--	--	--	--	--	--
A0A5C2FZY1	IGL c2568_light_IGLV2-14_IGLJ2 (Fragment)		166.5	151.1	84.4	245.9	97.4	136	81.2	398	71.4	1.055970149	0.905860294	0.078569052	Nonsignificant	1.505970149	0.571217907	0.590693174	Nonsignificant	0.701189296	0.629677241	-0.512124121	Nonsignificant	1	Molecular Function:protein binding (GO:0005515)	--	--	--	--	--	--
A0A5C2FZZ9	IGL c2578_light_IGKV4-1_IGKJ1 (Fragment)		425.5	452.2	336.4	521.9	439	520.1	416.4	534.4	442.7	1.134420558	0.316221582	0.181955583	Nonsignificant	1.233176839	0.107598233	0.302379699	Nonsignificant	0.919917179	0.404889491	-0.120424115	Nonsignificant	1	Molecular Function:protein binding (GO:0005515)	--	--	--	--	--	--
A0A5C2G010	IGL c877_light_IGKV3-20_IGKJ2 (Fragment)		136.4	142	520.4	187	328.2	214.6	138.6	171.7	121.7	0.818477717	0.753148965	-0.288984956	Nonsignificant	0.635953931	0.527684525	-0.653005836	Nonsignificant	1.287007874	0.498687678	0.36402088	Nonsignificant	1	Molecular Function:protein binding (GO:0005515)	--	--	--	--	--	--
A0A5C2G011	IGL c1726_light_IGKV2D-29_IGKJ4 (Fragment)		937.7	921.1	1061.9	897.9	646.8	900.4	592.7	1334.3	688.8	0.731810867	0.09128384	-0.450457255	Nonsignificant	1.000958674	0.99657922	0.001382412	Nonsignificant	0.731109971	0.306419632	-0.451839667	Nonsignificant	1	Molecular Function:protein binding (GO:0005515)	--	--	--	--	--	--
A0A5C2G022	IGL c2571_light_IGKV2D-29_IGKJ2 (Fragment)		815	541	570.6	717.7	557.4	643.1	468.7	803.8	618.6	0.905117824	0.620183648	-0.143822487	Nonsignificant	1.07209592	0.683647409	0.100433989	Nonsignificant	0.844250787	0.316866627	-0.244256476	Nonsignificant	1	Molecular Function:protein binding (GO:0005515)	--	--	--	--	--	--
A0A5C2G028	IGL c897_light_IGKV1-5_IGKJ1 (Fragment)		254.9	329.8	887	326.9	937	340.9	259.3	311.3	272.1	1.034993545	0.956196277	0.04962177	Nonsignificant	0.628049195	0.457015069	-0.671050526	Nonsignificant	1.6479498	0.452304765	0.720672296	Nonsignificant	1	Molecular Function:protein binding (GO:0005515)	--	--	--	--	--	--
A0A5C2G036	IGL c2244_light_IGKV1-39_IGKJ4 (Fragment)		95.9	117.1	113	128.7	123.3	118.8	107.1	128.1	99.4	1.101533742	0.295684118	0.139513689	Nonsignificant	1.062269939	0.562205764	0.087150423	Nonsignificant	1.036962172	0.710669214	0.052363265	Nonsignificant	1	Molecular Function:protein binding (GO:0005515)	--	--	--	--	--	--
A0A5C2G048	IGL c2591_light_IGKV3-15_IGKJ1 (Fragment)		122.8	141.1	162.6	189.3	410.6	207.4	164.7	155.9	203.1	1.792731536	0.285114969	0.842159459	Nonsignificant	1.328018757	0.089112901	0.409275524	Nonsignificant	1.349929379	0.489110656	0.432883935	Nonsignificant	1	Molecular Function:protein binding (GO:0005515)	--	--	--	--	--	--
A0A5C2G055	IGL c1776_light_IGLV3-21_IGLJ3 (Fragment)		287.4	428.3	346.5	373.7	445.2	318.3	276.8	355.8	332	1.031538317	0.869484984	0.044797411	Nonsignificant	0.947185088	0.696745286	-0.078281727	Nonsignificant	1.089056754	0.606069565	0.123079139	Nonsignificant	1	Molecular Function:protein binding (GO:0005515)	--	--	--	--	--	--
A0A5C2G060	IGL c1345_light_IGKV3-20_IGKJ3 (Fragment)		169.3	171.7	169.5	135.4	152.3	171.6	176.2	221	183.8	0.908716944	0.319606551	-0.138097115	Nonsignificant	1.129089128	0.277175512	0.175159374	Nonsignificant	0.80482304	0.123118489	-0.313256489	Nonsignificant	1	Molecular Function:protein binding (GO:0005515)	--	--	--	--	--	--
A0A5C2G065	IGL c2638_light_IGLV1-51_IGLJ3 (Fragment)		470.2	368.8	412.1	693.6	1229	349.3	292.5	331.9	280.4	1.770521941	0.357718428	0.824174722	Nonsignificant	0.768603629	0.061542149	-0.379688307	Nonsignificant	2.303556572	0.262983754	1.203863029	Nonsignificant	1	Molecular Function:protein binding (GO:0005515)	--	--	--	--	--	--
A0A5C2G073	IGL c2569_light_IGLV2-14_IGLJ2 (Fragment)		231.7	200	203.4	178.8	142.3	229.2	218.2	157.3	190.3	0.849157613	0.282896603	-0.235895736	Nonsignificant	0.908203433	0.46383029	-0.138912605	Nonsignificant	0.93498613	0.700234308	-0.096983131	Nonsignificant	1	Molecular Function:protein binding (GO:0005515)	--	--	--	--	--	--
A0A5C2G077	IGL c2658_light_IGLV2-14_IGLJ1 (Fragment)		262.7	159.8	196	152.5	125.1	148.5	165.4	65.3	104	0.716248989	0.182362838	-0.481466896	Nonsignificant	0.513823767	0.063010967	-0.960654471	Nonsignificant	1.393958464	0.219834477	0.479187574	Nonsignificant	1	Molecular Function:protein binding (GO:0005515)	--	--	--	--	--	--
A0A5C2G080	IGL c1940_light_IGKV3-20_IGKJ5 (Fragment)		146.7	186.8	152.4	174.4	188.7	224.5	115.4	165.4	167.8	0.984770529	0.929323831	-0.022140508	Nonsignificant	1.14776703	0.366130448	0.198829839	Nonsignificant	0.857988166	0.423906324	-0.220970346	Nonsignificant	1	Molecular Function:protein binding (GO:0005515)	--	--	--	--	--	--
A0A5C2G090	IGL c2579_light_IGLV2-14_IGLJ2 (Fragment)		497.9	355.6	321.4	294.4	274.7	350	267.6	380.3	624.4	0.712145715	0.169742224	-0.489755629	Nonsignificant	1.153034301	0.595157168	0.205435431	Nonsignificant	0.617627519	0.184183659	-0.69519106	Nonsignificant	1	Molecular Function:protein binding (GO:0005515)	--	--	--	--	--	--
A0A5C2G095	IGL c1960_light_IGKV4-1_IGKJ1 (Fragment)		158.7	129.9	196.1	167	213.6	231.2	298	144.1	202.9	1.400041263	0.230448959	0.485469348	Nonsignificant	1.192902826	0.389600261	0.254476526	Nonsignificant	1.173642338	0.513748961	0.230992821	Nonsignificant	1	Molecular Function:protein binding (GO:0005515)	--	--	--	--	--	--
A0A5C2G096	IGL c2651_light_IGLV2-14_IGLJ2 (Fragment)		159.3	112.9	112.9	106.2	116.4	125.9	95.8	66.4	89.6	0.826798234	0.285589413	-0.274392787	Nonsignificant	0.732017658	0.213418065	-0.450049645	Nonsignificant	1.129478538	0.563119845	0.175656858	Nonsignificant	1	Molecular Function:protein binding (GO:0005515)	--	--	--	--	--	--
A0A5C2G0A4	IGL c1970_light_IGKV3-20_IGKJ2 (Fragment)		397.1	388.5	260.4	407.5	495.6	321.3	322.5	448.2	223.5	1.171701721	0.42097763	0.228605351	Nonsignificant	0.949330784	0.834676149	-0.075017229	Nonsignificant	1.234239678	0.401358545	0.30362258	Nonsignificant	1	Molecular Function:protein binding (GO:0005515)	--	--	--	--	--	--
A0A5C2G0A9	IGL c2592_light_IGKV1-12_IGKJ5 (Fragment)		337.7	387.9	396.8	410.8	577.5	376.8	355.5	374.9	386.3	1.19725588	0.385197596	0.259731521	Nonsignificant	1.013898788	0.805790351	0.019913644	Nonsignificant	1.180843585	0.411987257	0.239817878	Nonsignificant	1	Molecular Function:protein binding (GO:0005515)	--	--	--	--	--	--
A0A5C2G0C4	IGL c1856_light_IGKV3-20_IGKJ1 (Fragment)		281	88	73.5	88.8	87.6	101.9	128.9	126.7	81.8	0.689943503	0.567158967	-0.535449866	Nonsignificant	0.701468927	0.580245554	-0.511548898	Nonsignificant	0.983569588	0.932241949	-0.023900968	Nonsignificant	1	Molecular Function:protein binding (GO:0005515)	--	--	--	--	--	--
A0A5C2G0D4	IGL c2718_light_IGLV1-44_IGLJ2 (Fragment)		244	331.1	367.1	462.8	467.9	282.9	330.1	292	253.5	1.338144768	0.144402686	0.420234203	Nonsignificant	0.87921885	0.411533045	-0.185705778	Nonsignificant	1.521970063	0.07733471	0.605939981	Nonsignificant	1	Molecular Function:protein binding (GO:0005515)	--	--	--	--	--	--
A0A5C2G0D8	IGL c2639_light_IGKV3-20_IGKJ4 (Fragment)		444.2	362.2	407.4	719.3	743.5	565.2	652.1	609.4	416.3	1.742379305	0.001253458	0.801058723	Significant	1.310677212	0.152450379	0.390312429	Nonsignificant	1.329373311	0.07789379	0.410746295	Nonsignificant	1	Molecular Function:protein binding (GO:0005515)	--	--	--	--	--	--
A0A5C2G0E2	IGL c2334_light_IGLV1-44_IGLJ2 (Fragment)		104.4	109.1	98.7	119.4	81.7	139.7	133.3	133.6	121.1	1.071108264	0.680993818	0.09910431	Nonsignificant	1.263292761	0.020404677	0.337189014	Significant	0.847870183	0.324258386	-0.238084704	Nonsignificant	1	Molecular Function:protein binding (GO:0005515)	--	--	--	--	--	--
A0A5C2G0F0	IGL c2642_light_IGKV1D-33_IGKJ3 (Fragment)		106	169	162.6	272.5	400.4	135.5	141.3	115.1	136.4	1.860603291	0.230828157	0.895770483	Nonsignificant	0.884369287	0.495275381	-0.177279172	Nonsignificant	2.103875969	0.196317012	1.073049655	Nonsignificant	1	Molecular Function:protein binding (GO:0005515)	--	--	--	--	--	--
A0A5C2G0F4	IGL c2659_light_IGKV1D-16_IGKJ5 (Fragment)		666.2	558.1	784.5	516.8	3266.8	552.8	626.8	573.4	497.2	2.195539626	0.46728585	1.134575573	Nonsignificant	0.808144166	0.179573547	-0.307315415	Nonsignificant	2.716767279	0.409977548	1.441890988	Nonsignificant	1	Molecular Function:protein binding (GO:0005515)	--	--	--	--	--	--
A0A5C2G0H0	IGL c1455_light_IGLV3-21_IGLJ3 (Fragment)		87.9	153.3	113	211.4	246	103.9	92.8	128.1	94.5	1.553359684	0.294086758	0.635391928	Nonsignificant	0.921795596	0.696566085	-0.11748122	Nonsignificant	1.685145482	0.246275069	0.752873148	Nonsignificant	1	Molecular Function:protein binding (GO:0005515)	--	--	--	--	--	--
A0A5C2G0I7	IGL c2788_light_IGKV3-20_IGKJ4 (Fragment)		131.8	109.2	92.9	144.1	88.9	118.4	98.5	117.2	107.3	0.992812219	0.970901	-0.010407223	Nonsignificant	1.026954178	0.819803041	0.038371811	Nonsignificant	0.966754156	0.84584376	-0.048779034	Nonsignificant	1	Molecular Function:protein binding (GO:0005515)	--	--	--	--	--	--
A0A5C2G0J3	IGL c1495_light_IGKV3-20_IGKJ1 (Fragment)		493.4	566.2	520.4	669.8	942.5	608.9	420.3	813.3	431.5	1.286455696	0.422822868	0.363401773	Nonsignificant	1.173227848	0.496861692	0.230483221	Nonsignificant	1.096509683	0.766950082	0.132918553	Nonsignificant	1	Molecular Function:protein binding (GO:0005515)	--	--	--	--	--	--
A0A5C2G0J9	IGL c1037_light_IGKV3-11_IGKJ2 (Fragment)		403.8	267.3	243.9	371.7	502.3	268.7	214.9	250.6	251	1.190054645	0.588536072	0.251027821	Nonsignificant	0.841857923	0.435717925	-0.248351318	Nonsignificant	1.413605089	0.32928222	0.499379139	Nonsignificant	1	Molecular Function:protein binding (GO:0005515)	--	--	--	--	--	--
A0A5C2G0K6	IGL c1047_light_IGKV2-24_IGKJ4 (Fragment)		445.9	559.4	412.4	574.7	473.3	620.4	820.6	783.1	532.3	1.318050363	0.281642498	0.398405497	Nonsignificant	1.365451083	0.129672237	0.449377631	Nonsignificant	0.96528567	0.869024919	-0.050972133	Nonsignificant	1	Molecular Function:protein binding (GO:0005515)	--	--	--	--	--	--
A0A5C2G0K8	IGL c2669_light_IGKV3D-20_IGKJ3 (Fragment)		159.7	170.6	231.9	165.5	254.9	197.8	173	155.5	160.3	1.055496265	0.790025291	0.077921473	Nonsignificant	0.913553895	0.576210628	-0.130438251	Nonsignificant	1.155373832	0.465034858	0.208359724	Nonsignificant	1	Molecular Function:protein binding (GO:0005515)	--	--	--	--	--	--
A0A5C2G0L1	IGL c2818_light_IGKV1-5_IGKJ1 (Fragment)		1026.8	908.6	922.8	924.2	1309.1	859	1061.6	1107.5	1260.2	1.152788468	0.325193833	0.205127809	Nonsignificant	1.128927297	0.406756337	0.174952579	Nonsignificant	1.021136145	0.895402518	0.03017523	Nonsignificant	1	Molecular Function:protein binding (GO:0005515)	--	--	--	--	--	--
A0A5C2G0L9	IGL c1976_light_IGKV2-30_IGKJ2 (Fragment)		413.8	412.3	381.8	384.2	286.5	461.4	454.4	416.3	445.3	0.931451279	0.630906311	-0.102447786	Nonsignificant	1.095289345	0.088213817	0.13131204	Nonsignificant	0.850415722	0.306667142	-0.233759826	Nonsignificant	1	Molecular Function:protein binding (GO:0005515)	--	--	--	--	--	--
A0A5C2G0M4	IGL c1067_light_IGLV1-40_IGLJ3 (Fragment)		54.3	69.3	55	72.1	57.8	54.6	72.6	56.1	48	1.133818589	0.311749867	0.181189828	Nonsignificant	0.888577828	0.313839948	-0.170429952	Nonsignificant	1.275992439	0.075648922	0.35161978	Nonsignificant	1	Molecular Function:protein binding (GO:0005515)	--	--	--	--	--	--
A0A5C2G0N1	IGL c1535_light_IGLV1-51_IGLJ2 (Fragment)		118.3	131.5	249.3	304.7	459.3	165.4	155.3	173.9	135.9	1.841915448	0.249307009	0.881206837	Nonsignificant	0.952113805	0.868684342	-0.070794068	Nonsignificant	1.934553872	0.232266495	0.952000904	Nonsignificant	1	Molecular Function:protein binding (GO:0005515)	pre-B lymphocyte gene	--	--	--	--	--
A0A5C2G0Q5	IGL c2120_light_IGKV4-1_IGKJ1 (Fragment)		324.8	371.7	318.3	364	317.3	385.1	307.6	445.6	421.7	0.97447773	0.739415275	-0.03729888	Nonsignificant	1.234134805	0.031354178	0.303499989	Significant	0.78960396	0.023830967	-0.340798869	Significant	1	Molecular Function:protein binding (GO:0005515)	--	--	--	--	--	--
A0A5C2G0R3	IGL c2130_light_IGKV1-33_IGKJ5 (Fragment)		90.9	122.9	109	146.1	108	151.1	113.5	149.3	176.7	1.138785626	0.380997477	0.187496188	Nonsignificant	1.478004957	0.015999548	0.563651108	Significant	0.770488367	0.074691455	-0.37615492	Nonsignificant	1	Molecular Function:protein binding (GO:0005515)	--	--	--	--	--	--
A0A5C2G0R9	IGL c2564_light_IGKV3-15_IGKJ1 (Fragment)		695.6	651.1	1045	777.4	1712	706.5	869.5	875.9	918.8	1.404398545	0.398848197	0.489952407	Nonsignificant	1.045783334	0.811661109	0.064583984	Nonsignificant	1.342915401	0.439243197	0.425368422	Nonsignificant	1	Molecular Function:protein binding (GO:0005515)	--	--	--	--	--	--
A0A5C2G0S1	IGL c2732_light_IGKV1-12_IGKJ5 (Fragment)		160.1	254.5	220.6	236.3	273.2	294.9	269.6	262	266.7	1.226542821	0.218042193	0.294597602	Nonsignificant	1.296599496	0.138869969	0.374732917	Nonsignificant	0.945968917	0.39654288	-0.080135315	Nonsignificant	1	Molecular Function:protein binding (GO:0005515)	--	--	--	--	--	--
A0A5C2G0S3	IGL c2851_light_IGKV1-27_IGKJ2 (Fragment)		382.3	371.8	364.3	395.6	633.6	400.1	350.9	335.4	395.6	1.233994993	0.424918121	0.303336541	Nonsignificant	1.011355508	0.860290532	0.016290217	Nonsignificant	1.220139687	0.445966614	0.287046323	Nonsignificant	1	Molecular Function:protein binding (GO:0005515)	--	--	--	--	--	--
A0A5C2G0T2	IGL c2574_light_IGKV3-15_IGKJ2 (Fragment)		482.3	545.9	434.6	628.9	648.2	468	496	543.2	482.4	1.212127427	0.157476155	0.277541372	Nonsignificant	1.02105551	0.809629227	0.030061301	Nonsignificant	1.187131762	0.181411459	0.247480072	Nonsignificant	1	Molecular Function:protein binding (GO:0005515)	--	--	--	--	--	--
A0A5C2G0U7	IGL c2918_light_IGKV4-1_IGKJ1 (Fragment)		166.9	149.1	196.8	125.5	112.4	112.3	92.6	179.4	104.8	0.64450078	0.027931966	-0.63374599	Significant	0.773205928	0.247199405	-0.371075396	Nonsignificant	0.833543506	0.460765909	-0.262670594	Nonsignificant	1	Molecular Function:protein binding (GO:0005515)	--	--	--	--	--	--
A0A5C2G0V4	IGL c1107_light_IGKV3D-15_IGKJ1 (Fragment)		123.5	102.6	161.2	305.6	251.2	110	114.6	142	76.1	1.733539892	0.23249901	0.793721036	Nonsignificant	0.847146915	0.484444503	-0.239315908	Nonsignificant	2.046327339	0.172737918	1.033036943	Nonsignificant	1	Molecular Function:protein binding (GO:0005515)	--	--	--	--	--	--
A0A5C2G0V8	IGL c2891_light_IGLV1-51_IGLJ1 (Fragment)		716.5	604.8	507.1	741.5	932.5	537.6	659.4	660.6	527.9	1.276197769	0.176635717	0.351851917	Nonsignificant	0.944049442	0.671605611	-0.083065676	Nonsignificant	1.351833613	0.112784593	0.434917592	Nonsignificant	1	Molecular Function:protein binding (GO:0005515)	--	--	--	--	--	--
A0A5C2G0W5	IGL c1117_light_IGKV3-11_IGKJ4 (Fragment)		89.1	90.2	142.9	87.6	195.7	103.6	117.1	75.4	98.7	1.242706394	0.528399857	0.31348548	Nonsignificant	0.861887027	0.509124494	-0.214429317	Nonsignificant	1.441843716	0.3319007	0.527914797	Nonsignificant	1	Molecular Function:protein binding (GO:0005515)	--	--	--	--	--	--
A0A5C2G0X4	IGL c2809_light_IGLV1-44_IGLJ3 (Fragment)		381.8	559.5	451.6	437.2	571.9	512	432.8	403.9	429.5	1.035178405	0.824580949	0.049879426	Nonsignificant	0.965898485	0.810603768	-0.050056523	Nonsignificant	1.071725881	0.600139406	0.09993595	Nonsignificant	1	Molecular Function:protein binding (GO:0005515)	--	--	--	--	--	--
A0A5C2G0X5	IGL c2948_light_IGKV3-15_IGKJ3 (Fragment)		449.2	294.7	616.8	378	435	355.7	306.3	397	306.1	0.822591313	0.488163437	-0.281752258	Nonsignificant	0.778128904	0.394051651	-0.361918924	Nonsignificant	1.057140159	0.68340396	0.080166666	Nonsignificant	1	Molecular Function:protein binding (GO:0005515)	--	--	--	--	--	--
A0A5C2G0X6	IGL c1127_light_IGKV3D-20_IGKJ4 (Fragment)		195.2	282.9	315.3	235.6	308.6	245.7	280.5	270.6	293.8	1.039450466	0.817423	0.05582101	Nonsignificant	1.021048651	0.895463953	0.03005161	Nonsignificant	1.018022466	0.858768766	0.0257694	Nonsignificant	1	Molecular Function:protein binding (GO:0005515)	--	--	--	--	--	--
A0A5C2G0Y1	IGL c2106_light_IGKV3-20_IGKJ4 (Fragment)		677.4	729.3	879.2	1008.8	1202.7	920.5	700.6	913.7	754	1.273940242	0.288945508	0.349297606	Nonsignificant	1.132245505	0.283955242	0.179186812	Nonsignificant	1.125144888	0.546659663	0.170110794	Nonsignificant	1	Molecular Function:protein binding (GO:0005515)	--	--	--	--	--	--
A0A5C2G0Y8	IGL c1137_light_IGKV1-39_IGKJ1 (Fragment)		457	392.7	566.5	441.4	782.8	537.4	334.2	346.8	365.9	1.100409547	0.767849649	0.138040561	Nonsignificant	0.882714306	0.523319621	-0.179981516	Nonsignificant	1.24662027	0.541667231	0.318022077	Nonsignificant	1	Molecular Function:protein binding (GO:0005515)	--	--	--	--	--	--
A0A5C2G0Z1	IGL c2634_light_IGKV1-39_IGKJ5 (Fragment)		144.8	103.1	114.5	104.8	211.2	175.1	69.7	138	90.6	1.064293598	0.87492105	0.089896191	Nonsignificant	1.113962472	0.650666064	0.155700631	Nonsignificant	0.955412435	0.909976068	-0.065804441	Nonsignificant	1	Molecular Function:protein binding (GO:0005515)	--	--	--	--	--	--
A0A5C2G0Z9	IGL c2931_light_IGKV3-15_IGKJ3 (Fragment)		270.7	157.1	417	142.6	341.4	194.5	209.1	211.8	205.4	0.820430871	0.625227236	-0.285546316	Nonsignificant	0.724076705	0.410227299	-0.465785559	Nonsignificant	1.133071767	0.688468291	0.180239242	Nonsignificant	1	Molecular Function:protein binding (GO:0005515)	--	--	--	--	--	--
A0A5C2G111	IGL c2230_light_IGKV1-39_IGKJ1 (Fragment)		51.5	71.6	46.4	69.2	56.5	59.1	47.9	86.7	67.3	1.024188791	0.896869063	0.034481674	Nonsignificant	1.257227139	0.265555838	0.33024532	Nonsignificant	0.814641014	0.273380128	-0.295763645	Nonsignificant	1	Molecular Function:protein binding (GO:0005515)	--	--	--	--	--	--
A0A5C2G117	IGL c2988_light_IGLV3-1_IGLJ3 (Fragment)		139.4	130.9	163.8	143.8	178	143.9	196.7	167.3	162.6	1.194425248	0.212581188	0.256316566	Nonsignificant	1.091453582	0.343727513	0.126250776	Nonsignificant	1.094343605	0.450490372	0.13006579	Nonsignificant	1	Molecular Function:protein binding (GO:0005515)	--	--	--	--	--	--
A0A5C2G119	IGL c2849_light_IGLV2-23_IGLJ2 (Fragment)		379.3	384.4	582.1	627.7	360.9	437	507.7	600.5	445.1	1.111829395	0.649194932	0.15293543	Nonsignificant	1.101649576	0.622879027	0.13966539	Nonsignificant	1.009240523	0.963749204	0.01327004	Nonsignificant	1	Molecular Function:protein binding (GO:0005515)	--	--	--	--	--	--
A0A5C2G127	IGL c33_light_IGKV2-30_IGKJ1 (Fragment)		600.4	764.3	542	699.8	590.4	1376.1	629.8	847.7	584.4	1.006975403	0.95604173	0.010028443	Nonsignificant	1.472806419	0.325087916	0.55856782	Nonsignificant	0.683711986	0.330809123	-0.548539377	Nonsignificant	1	Molecular Function:protein binding (GO:0005515)	--	--	--	--	--	--
A0A5C2G134	IGL c2842_light_IGKV1D-13_IGKJ4 (Fragment)		153.6	196.4	157.6	214.3	189.3	297.1	302.7	325.2	189.7	1.391449961	0.184813938	0.476589027	Nonsignificant	1.599684791	0.122132179	0.677787658	Nonsignificant	0.869827586	0.548955966	-0.201198631	Nonsignificant	1	Molecular Function:protein binding (GO:0005515)	--	--	--	--	--	--
A0A5C2G137	IGL c2869_light_IGKV1-12_IGKJ5 (Fragment)		93	126.9	180.2	177.6	243	158.4	144.8	161.6	178.4	1.413146713	0.226099051	0.498911254	Nonsignificant	1.245688578	0.32485115	0.31694344	Nonsignificant	1.134430177	0.522476915	0.181967815	Nonsignificant	1	Molecular Function:protein binding (GO:0005515)	--	--	--	--	--	--
A0A5C2G145	IGL c2694_light_IGKV3-20_IGKJ5 (Fragment)		434.1	588.6	460.6	695.8	1180.5	572.3	459.3	623.5	450.7	1.574597182	0.311336042	0.654982801	Nonsignificant	1.110024944	0.480737081	0.150592097	Nonsignificant	1.418524142	0.393217079	0.504390704	Nonsignificant	1	Molecular Function:protein binding (GO:0005515)	--	--	--	--	--	--
A0A5C2G158	IGL c3028_light_IGKV1-5_IGKJ4 (Fragment)		513.4	556.5	403.4	575.7	450.7	575.7	379.5	591.7	509.7	0.954252359	0.775110294	-0.067557247	Nonsignificant	1.138328921	0.279866315	0.186917486	Nonsignificant	0.83829229	0.252582621	-0.254474734	Nonsignificant	1	Molecular Function:protein binding (GO:0005515)	--	--	--	--	--	--
A0A5C2G163	IGL c2290_light_IGKV1D-13_IGKJ1 (Fragment)		185.2	196.2	229.1	181.7	424.8	183.5	233.2	205	267.3	1.375429975	0.41066807	0.459882692	Nonsignificant	1.074201474	0.631281091	0.103264607	Nonsignificant	1.28042086	0.501207038	0.356618086	Nonsignificant	1	Molecular Function:protein binding (GO:0005515)	--	--	--	--	--	--
A0A5C2G167	IGL c3011_light_IGKV1-5_IGKJ2 (Fragment)		56.6	64.5	99.1	63.4	70.6	71	61.5	98.6	82.5	0.887829246	0.595460788	-0.171645861	Nonsignificant	1.144868302	0.532863821	0.195181649	Nonsignificant	0.775485918	0.131108778	-0.366827511	Nonsignificant	1	Molecular Function:protein binding (GO:0005515)	--	--	--	--	--	--
A0A5C2G170	IGL c1922_light_IGKV1-9_IGKJ4 (Fragment)		414.3	399.6	432.4	393.6	576.5	467.3	389.5	627.8	503.9	1.090909091	0.604031064	0.125530882	Nonsignificant	1.282997673	0.131765864	0.359518554	Nonsignificant	0.850281426	0.369711824	-0.233987672	Nonsignificant	1	Molecular Function:protein binding (GO:0005515)	--	--	--	--	--	--
A0A5C2G172	IGL c73_light_IGKV2D-28_IGKJ5 (Fragment)		100.9	92.5	67.4	105.3	54.6	83.5	63.1	109	91.3	0.85506135	0.541876094	-0.225900159	Nonsignificant	1.088190184	0.577496713	0.12193072	Nonsignificant	0.785764623	0.331424283	-0.347830879	Nonsignificant	1	Molecular Function:protein binding (GO:0005515)	--	--	--	--	--	--
A0A5C2G173	IGL c2300_light_IGKV1D-13_IGKJ4 (Fragment)		218.7	284.6	173.7	264.3	255.7	243.4	165.4	251.9	153.3	1.012407681	0.953515426	0.017790358	Nonsignificant	0.958050222	0.843934952	-0.06182681	Nonsignificant	1.056737589	0.797229385	0.079617168	Nonsignificant	1	Molecular Function:protein binding (GO:0005515)	--	--	--	--	--	--
A0A5C2G175	IGL c3048_light_IGKV1-39_IGKJ2 (Fragment)		311.2	338.9	342	469.1	589.8	388.2	368.3	370	492.3	1.438564661	0.148830646	0.524630069	Nonsignificant	1.260457615	0.145022026	0.333947606	Nonsignificant	1.141303479	0.482720324	0.190682463	Nonsignificant	1	Molecular Function:protein binding (GO:0005515)	--	--	--	--	--	--
A0A5C2G180	IGL c83_light_IGKV3-11_IGKJ2 (Fragment)		354.8	435.4	543.3	472.1	845.8	509.5	424.7	699.4	587.4	1.306786652	0.421462952	0.386023623	Nonsignificant	1.347056618	0.117672188	0.42981049	Nonsignificant	0.970105216	0.909920438	-0.043786866	Nonsignificant	1	Molecular Function:protein binding (GO:0005515)	--	--	--	--	--	--
A0A5C2G185	IGL c2892_light_IGKV4-1_IGKJ2 (Fragment)		155.4	140.9	174	149.8	124.3	136.5	104.8	249.4	124.8	0.805655964	0.138992897	-0.311764192	Nonsignificant	1.085902615	0.770148059	0.118894727	Nonsignificant	0.741922851	0.386629129	-0.430658919	Nonsignificant	1	Molecular Function:protein binding (GO:0005515)	--	--	--	--	--	--
A0A5C2G199	IGL c3068_light_IGKV1-9_IGKJ3 (Fragment)		137.3	146.2	157.2	178.1	182.1	179.8	114.9	196.2	166.9	1.078057636	0.655606357	0.10843431	Nonsignificant	1.231903789	0.035429463	0.300889587	Significant	0.875115122	0.414598351	-0.192455277	Nonsignificant	1	Molecular Function:protein binding (GO:0005515)	--	--	--	--	--	--
A0A5C2G1A6	IGL c1715_light_IGKV1-27_IGKJ1 (Fragment)		166.1	180.9	129.2	219.2	281.2	219	222	208.5	312.2	1.51700966	0.035263791	0.601230272	Significant	1.553338933	0.099695917	0.635372655	Nonsignificant	0.97661214	0.890044355	-0.034142383	Nonsignificant	1	Molecular Function:protein binding (GO:0005515)	--	--	--	--	--	--
A0A5C2G1A7	IGL c2236_light_IGKV1D-13_IGKJ4 (Fragment)		310.7	232.5	112.2	184.8	207	219.8	121.6	208.7	154.6	0.783338419	0.512288009	-0.352292377	Nonsignificant	0.889685688	0.724845905	-0.16863235	Nonsignificant	0.880466472	0.516944838	-0.183660027	Nonsignificant	1	Molecular Function:protein binding (GO:0005515)	--	--	--	--	--	--
A0A5C2G1A8	IGL c2330_light_IGKV3-20_IGKJ3 (Fragment)		338.2	288.8	466.2	469.3	644.7	428.9	161.5	282	180.5	1.166758141	0.71831622	0.222505534	Nonsignificant	0.815404318	0.497210991	-0.294412499	Nonsignificant	1.430895221	0.478918739	0.516918033	Nonsignificant	1	Molecular Function:protein binding (GO:0005515)	--	--	--	--	--	--
A0A5C2G1B2	IGL c3051_light_IGLV3-21_IGLJ1 (Fragment)		416.3	276.3	355.4	591.4	543.4	243.8	262.4	746.5	168.8	1.333206107	0.379148242	0.414899831	Nonsignificant	1.10601145	0.858971281	0.145366322	Nonsignificant	1.205417997	0.72745692	0.269533509	Nonsignificant	1	Molecular Function:protein binding (GO:0005515)	--	--	--	--	--	--
A0A5C2G1B8	IGL c1267_light_IGKV4-1_IGKJ4 (Fragment)		374.1	307.5	416.4	410.7	368.6	545.7	521.3	548.6	351	1.184517304	0.297813918	0.244299275	Nonsignificant	1.316302368	0.212766772	0.396490929	Nonsignificant	0.899882377	0.581306867	-0.152191654	Nonsignificant	1	Molecular Function:protein binding (GO:0005515)	--	--	--	--	--	--
A0A5C2G1C2	IGL c3061_light_IGKV3-11_IGKJ4 (Fragment)		157.2	171.3	203	180.5	196.8	244.7	151.6	279.4	204	0.995108184	0.965666093	-0.007074716	Nonsignificant	1.369896519	0.075070118	0.454066917	Nonsignificant	0.726411207	0.072633492	-0.461141634	Nonsignificant	1	Molecular Function:protein binding (GO:0005515)	--	--	--	--	--	--
A0A5C2G1C8	IGL c2774_light_IGKV1-39_IGKJ1 (Fragment)		82.4	88.6	62.4	88.7	72.2	73.6	74.7	93.5	69.9	1.009425878	0.942308056	0.013534978	Nonsignificant	1.015424165	0.916751891	0.022082498	Nonsignificant	0.994092827	0.961182332	-0.00854752	Nonsignificant	1	Molecular Function:protein binding (GO:0005515)	--	--	--	--	--	--
A0A5C2G1D2	IGL c2350_light_IGKV3-20_IGKJ3 (Fragment)		87	105.9	87.9	114.7	96.5	105.7	79.1	133.3	100.8	1.033831909	0.807317467	0.048001636	Nonsignificant	1.21011396	0.186942375	0.275142917	Nonsignificant	0.854326074	0.316386476	-0.227141281	Nonsignificant	1	Molecular Function:protein binding (GO:0005515)	--	--	--	--	--	--
A0A5C2G1D7	IGL c3108_light_IGLV3-19_IGLJ2 (Fragment)		52.1	89.7	81.8	71	81.6	40.5	46.4	33	47.8	0.889982111	0.624633711	-0.168151757	Nonsignificant	0.542486583	0.082374416	-0.882340638	Nonsignificant	1.640560594	0.116570911	0.71418888	Nonsignificant	1	Molecular Function:protein binding (GO:0005515)	--	--	--	--	--	--
A0A5C2G1D8	IGL c3081_light_IGKV3-15_IGKJ4 (Fragment)		752.3	854.7	789.7	885.3	1085.7	689.5	711.5	793	637.2	1.119247298	0.474780578	0.162528836	Nonsignificant	0.884424417	0.178003201	-0.17718924	Nonsignificant	1.26550927	0.218437128	0.339718076	Nonsignificant	1	Molecular Function:protein binding (GO:0005515)	--	--	--	--	--	--
A0A5C2G1D9	IGL c143_light_IGKV1D-39_IGKJ2 (Fragment)		332.5	506.6	473.1	526.5	894.5	488.2	437.7	437.7	716.6	1.416476147	0.323425587	0.502306307	Nonsignificant	1.251714678	0.347999625	0.323905744	Nonsignificant	1.131628615	0.68751271	0.178400563	Nonsignificant	1	Molecular Function:protein binding (GO:0005515)	--	--	--	--	--	--
A0A5C2G1E9	IGL c3118_light_IGKV3-15_IGKJ3 (Fragment)		248.8	373	405.1	328.6	476.4	296.3	233.8	249.7	303	1.011588275	0.965380187	0.016622221	Nonsignificant	0.826760152	0.340570047	-0.274459239	Nonsignificant	1.223557126	0.467012021	0.29108146	Nonsignificant	1	Molecular Function:protein binding (GO:0005515)	--	--	--	--	--	--
A0A5C2G1F0	IGL c153_light_IGKV3-20_IGKJ1 (Fragment)		412.8	521.1	444.6	446.9	1095.1	498.2	330.7	512.5	370.2	1.358505622	0.561133489	0.442020536	Nonsignificant	1.001741023	0.989258987	0.002509581	Nonsignificant	1.356144543	0.563966869	0.439510955	Nonsignificant	1	Molecular Function:protein binding (GO:0005515)	--	--	--	--	--	--
A0A5C2G1F4	IGL c1765_light_IGKV2-28_IGKJ1 (Fragment)		53.7	36.4	58.1	35.3	239	42.9	38.2	54.7	28.8	2.108636977	0.502335957	1.076310742	Nonsignificant	0.852901484	0.508058844	-0.229548984	Nonsignificant	2.472310127	0.455006975	1.305859726	Nonsignificant	1	Molecular Function:protein binding (GO:0005515)	--	--	--	--	--	--
A0A5C2G1H3	IGL c1317_light_IGKV1-5_IGKJ1 (Fragment)		35.4	41.4	93.5	40.7	67.6	44.5	51.7	30.2	46.8	0.939518497	0.875967403	-0.09000653	Nonsignificant	0.713446858	0.474692111	-0.487122121	Nonsignificant	1.316872428	0.252814417	0.397115591	Nonsignificant	1	Molecular Function:protein binding (GO:0005515)	--	--	--	--	--	--
A0A5C2G1H9	IGL c2982_light_IGKV4-1_IGKJ1 (Fragment)		997	776	852.4	1161	1002.1	810.8	767.2	745.7	975.9	1.116134684	0.493116312	0.158511128	Nonsignificant	0.964576826	0.758900281	-0.052031945	Nonsignificant	1.157123677	0.387623998	0.210543073	Nonsignificant	1	Molecular Function:protein binding (GO:0005515)	--	--	--	--	--	--
A0A5C2G1I5	IGL c3019_light_IGKV3-20_IGKJ1 (Fragment)		85.8	79.4	68.6	70.4	48.6	79.2	62.9	82.6	89.1	0.778015398	0.104295877	-0.362129387	Nonsignificant	1.073139435	0.393894033	0.101837541	Nonsignificant	0.724990036	0.051665713	-0.463966928	Nonsignificant	1	Molecular Function:protein binding (GO:0005515)	--	--	--	--	--	--
A0A5C2G1I8	IGL c2992_light_IGLV3-25_IGLJ2 (Fragment)		131.1	233	65.8	70.3	409.2	118.3	82.2	132.4	67.2	1.306582926	0.743169014	0.385798693	Nonsignificant	0.739474296	0.534747039	-0.435428094	Nonsignificant	1.766907833	0.542115944	0.821226786	Nonsignificant	1	Molecular Function:protein binding (GO:0005515)	--	--	--	--	--	--
A0A5C2G1J0	IGL c1337_light_IGKV1D-39_IGKJ2 (Fragment)		100.6	121.4	138.9	136.1	102.2	161.6	93.7	146.8	136.2	0.919922416	0.602688211	-0.120415902	Nonsignificant	1.2319202	0.114164881	0.300908805	Nonsignificant	0.746738641	0.081713559	-0.421324707	Nonsignificant	1	Molecular Function:protein binding (GO:0005515)	--	--	--	--	--	--
A0A5C2G1J3	IGL c3029_light_IGLV3-21_IGLJ2 (Fragment)		32.4	75.1	106	200.9	198.1	64	49.5	99.6	35.6	2.100702576	0.254623222	1.070871915	Nonsignificant	0.933021077	0.874350354	-0.100018422	Nonsignificant	2.251506024	0.232975682	1.170890338	Nonsignificant	1	Molecular Function:protein binding (GO:0005515)	--	--	--	--	--	--
A0A5C2G1L4	IGL c3161_light_IGKV2-30_IGKJ1 (Fragment)		142.7	125	112.8	124.4	71.6	146.5	80.9	167.1	109.3	0.727726675	0.156281281	-0.4585314	Nonsignificant	1.111432326	0.511384146	0.152420107	Nonsignificant	0.65476472	0.106907317	-0.610951507	Nonsignificant	1	Molecular Function:protein binding (GO:0005515)	--	--	--	--	--	--
A0A5C2G1L7	IGL c1835_light_IGKV1-5_IGKJ1 (Fragment)		30.9	36	30.7	40.6	27	30.3	21.4	42.9	37.1	0.911885246	0.671317607	-0.133075812	Nonsignificant	1.130122951	0.374287542	0.176479738	Nonsignificant	0.806890299	0.362711239	-0.30955555	Nonsignificant	1	Molecular Function:protein binding (GO:0005515)	--	--	--	--	--	--
A0A5C2G1M0	IGL c233_light_IGLV3-19_IGLJ2 (Fragment)		64.9	123.2	76.2	58.8	133.8	57.3	74.7	35.4	55.3	1.011350738	0.974207963	0.016283413	Nonsignificant	0.559969731	0.150314922	-0.836579249	Nonsignificant	1.806081081	0.217684522	0.852862662	Nonsignificant	1	Molecular Function:protein binding (GO:0005515)	--	--	--	--	--	--
A0A5C2G1M2	IGL c3171_light_IGLV5-45_IGLJ2 (Fragment)		382	279.5	328	217.9	319.8	251.6	165.8	412.4	142.8	0.710965134	0.163914993	-0.492149284	Nonsignificant	0.815361294	0.527730829	-0.294488623	Nonsignificant	0.871963312	0.727249	-0.19766066	Nonsignificant	1	Molecular Function:protein binding (GO:0005515)	pre-B lymphocyte gene	--	--	--	--	--
A0A5C2G1M4	IGL c1367_light_IGKV3-20_IGKJ2 (Fragment)		263.7	237.9	191.9	275	447.4	354.5	214.3	1072	240.4	1.350684932	0.366564568	0.433691183	Nonsignificant	2.403604903	0.338570123	1.26519977	Nonsignificant	0.561941328	0.45127515	-0.831508587	Nonsignificant	1	Molecular Function:protein binding (GO:0005515)	--	--	--	--	--	--
A0A5C2G1N6	IGL c3052_light_IGKV3-20_IGKJ1 (Fragment)		374.3	401.6	512.8	674.4	627.9	582.8	441.5	482.3	638.5	1.353146582	0.157007673	0.43631813	Nonsignificant	1.321952355	0.091060925	0.402670181	Nonsignificant	1.023597089	0.883037742	0.033647949	Nonsignificant	1	Molecular Function:protein binding (GO:0005515)	--	--	--	--	--	--
A0A5C2G1N8	IGL c2376_light_IGKV1-39_IGKJ2 (Fragment)		95.7	119.4	95.1	157.1	124.4	175.3	105.8	139.9	138.1	1.248549323	0.226135583	0.320252815	Nonsignificant	1.46131528	0.037441	0.547267475	Significant	0.854401059	0.319997865	-0.22701466	Nonsignificant	1	Molecular Function:protein binding (GO:0005515)	--	--	--	--	--	--
A0A5C2G1P1	IGL c1387_light_IGKV4-1_IGKJ4 (Fragment)		310.5	190.7	333.9	267.6	308.5	403.1	250.7	315.5	266.1	0.990061071	0.957802493	-0.014410576	Nonsignificant	1.179140223	0.451436624	0.237735293	Nonsignificant	0.839646593	0.321895334	-0.252145869	Nonsignificant	1	Molecular Function:protein binding (GO:0005515)	--	--	--	--	--	--
A0A5C2G1P2	IGL c3208_light_IGLV8-61_IGLJ3 (Fragment)		1674.8	1424.1	1882.8	1323.2	1470	1884.2	1347.4	847.1	1022.1	0.831162053	0.158967186	-0.266798306	Nonsignificant	0.753437582	0.33243625	-0.408440098	Nonsignificant	1.103159802	0.727352331	0.141641792	Nonsignificant	1	Molecular Function:protein binding (GO:0005515)	--	--	--	--	--	--
A0A5C2G1P5	IGL c3062_light_IGKV3-15_IGKJ2 (Fragment)		87.8	85.8	146.6	101.4	151.1	114.4	127.6	93.6	104.5	1.187070581	0.466300777	0.247405717	Nonsignificant	0.97595253	0.911632594	-0.035117118	Nonsignificant	1.21632	0.253654306	0.282522835	Nonsignificant	1	Molecular Function:protein binding (GO:0005515)	--	--	--	--	--	--
A0A5C2G1P8	IGL c263_light_IGKV3-20_IGKJ1 (Fragment)		114	109.1	140.8	123.8	236.1	109.3	106.9	102.3	103.4	1.282769992	0.489466768	0.35926251	Nonsignificant	0.865622424	0.236562208	-0.208190223	Nonsignificant	1.481904762	0.338247782	0.567452732	Nonsignificant	1	Molecular Function:protein binding (GO:0005515)	--	--	--	--	--	--
A0A5C2G1Q2	IGL c2834_light_IGLV1-40_IGLJ3 (Fragment)		104.5	105.9	108.6	91.7	108	93.9	133.4	107.9	127.2	1.044200627	0.736381428	0.06239893	Nonsignificant	1.031347962	0.763649119	0.04453116	Nonsignificant	1.012462006	0.934200724	0.01786777	Nonsignificant	1	Molecular Function:protein binding (GO:0005515)	--	--	--	--	--	--
A0A5C2G1T6	IGL c2874_light_IGKV3-15_IGKJ2 (Fragment)		231.4	303.3	212.5	262.4	430.7	381.2	242	397.6	459.8	1.251472163	0.415944203	0.323626201	Nonsignificant	1.657655246	0.011532768	0.729143991	Significant	0.754965283	0.226865019	-0.40551779	Nonsignificant	1	Molecular Function:protein binding (GO:0005515)	--	--	--	--	--	--
A0A5C2G1U4	IGL c2426_light_IGKV1-5_IGKJ1 (Fragment)		206.4	222.4	193.7	229.3	1344.2	224.6	280.7	233.2	221.4	2.978634538	0.3758004	1.574651124	Nonsignificant	1.091084337	0.137231668	0.125762622	Nonsignificant	2.729976443	0.393822405	1.448888502	Nonsignificant	1	Molecular Function:protein binding (GO:0005515)	--	--	--	--	--	--
A0A5C2G1U7	IGL c3139_light_IGKV1-5_IGKJ4 (Fragment)		92.3	116.3	95.6	109.9	149.8	106.1	127.7	107.3	136.7	1.273504274	0.125729718	0.348803801	Nonsignificant	1.150887574	0.293305267	0.202746909	Nonsignificant	1.106540988	0.462178905	0.146056892	Nonsignificant	1	Molecular Function:protein binding (GO:0005515)	--	--	--	--	--	--
A0A5C2G1W4	IGL c2540_light_IGKV3-20_IGKJ1 (Fragment)		213	180.1	107.4	80.7	236.3	74.4	92.5	66.8	80.6	0.818181818	0.638883849	-0.289506617	Nonsignificant	0.443156843	0.09437746	-1.174110704	Nonsignificant	1.84625789	0.337287337	0.884604086	Nonsignificant	1	Molecular Function:protein binding (GO:0005515)	--	--	--	--	--	--
A0A5C2G1W6	IGL c2446_light_IGKV2-30_IGKJ2 (Fragment)		95.3	96.7	83.1	79.6	63.4	107.9	77.2	103.7	102.9	0.800436205	0.052484546	-0.321141671	Nonsignificant	1.143220647	0.079677991	0.193103877	Nonsignificant	0.700158983	0.017792735	-0.514245548	Significant	1	Molecular Function:protein binding (GO:0005515)	--	--	--	--	--	--
A0A5C2G1W7	IGL c3159_light_IGKV3-15_IGKJ1 (Fragment)		257.7	222	274.8	329.9	543.6	296.2	223.6	320.3	351.6	1.454075547	0.348370856	0.540102227	Nonsignificant	1.283101392	0.033357878	0.359635178	Significant	1.133250697	0.694331237	0.180467049	Nonsignificant	1	Molecular Function:protein binding (GO:0005515)	--	--	--	--	--	--
A0A5C2G1X9	IGL c343_light_IGKV3-20_IGKJ1 (Fragment)		109.1	161.3	151.9	167.5	596.4	242.7	124.8	134.5	114.4	2.104428132	0.41050129	1.073428241	Nonsignificant	1.16410135	0.632832099	0.219216669	Nonsignificant	1.807770545	0.475343715	0.854211572	Nonsignificant	1	Molecular Function:protein binding (GO:0005515)	--	--	--	--	--	--
A0A5C2G1Y0	IGL c2924_light_IGKV3-20_IGKJ2 (Fragment)		62.5	67.8	54.6	101.3	42.6	69.2	54.5	60.2	63.1	1.073012439	0.827170081	0.101666801	Nonsignificant	1.041103299	0.619156101	0.058113221	Nonsignificant	1.030649351	0.923070408	0.04355358	Nonsignificant	1	Molecular Function:protein binding (GO:0005515)	--	--	--	--	--	--
A0A5C2G1Y1	IGL c1955_light_IGKV4-1_IGKJ1 (Fragment)		254.8	249.6	217.1	263.1	304.5	263.6	270.6	287	334.8	1.161746362	0.088924581	0.216295127	Nonsignificant	1.227165627	0.103436963	0.295329979	Nonsignificant	0.946690761	0.562888571	-0.079034852	Nonsignificant	1	Molecular Function:protein binding (GO:0005515)	--	--	--	--	--	--
A0A5C2G1Z4	IGL c3189_light_IGLV1-51_IGLJ3 (Fragment)		306.5	400.8	412.7	521.4	752.4	383.9	381.2	483.3	380.7	1.477678571	0.236246374	0.563332485	Nonsignificant	1.114196429	0.420782935	0.156003597	Nonsignificant	1.326228063	0.336632629	0.407328888	Nonsignificant	1	Molecular Function:protein binding (GO:0005515)	--	--	--	--	--	--
A0A5C2G1Z6	IGL c3162_light_IGKV1-39_IGKJ4 (Fragment)		87.5	92.6	98.9	112.1	537.7	90.2	97.8	101.7	117.4	2.679569892	0.392215794	1.422001447	Nonsignificant	1.108602151	0.33143235	0.148741711	Nonsignificant	2.417070805	0.417936057	1.273259736	Nonsignificant	1	Molecular Function:protein binding (GO:0005515)	--	--	--	--	--	--
A0A5C2G1Z7	IGL c2570_light_IGKV2D-29_IGKJ4 (Fragment)		144.7	173.8	181.6	167.2	138.1	211.8	205.8	221.2	207.2	1.021995601	0.880841592	0.031388986	Nonsignificant	1.280143971	0.040356917	0.356306072	Significant	0.798344267	0.154392054	-0.324917086	Nonsignificant	1	Molecular Function:protein binding (GO:0005515)	--	--	--	--	--	--
A0A5C2G206	IGL c2486_light_IGKV1-27_IGKJ1 (Fragment)		239	297.6	283.5	305.7	447.2	289.4	314.1	243.2	297.1	1.301060846	0.206953683	0.379688434	Nonsignificant	1.01170589	0.901983557	0.016789949	Nonsignificant	1.28600699	0.220135839	0.362898485	Nonsignificant	1	Molecular Function:protein binding (GO:0005515)	--	--	--	--	--	--
A0A5C2G207	IGL c1507_light_IGLV3-21_IGLJ3 (Fragment)		268.9	190.8	179.1	224.8	241.7	209.7	188.7	347.2	185.9	1.025673137	0.875708334	0.036571044	Nonsignificant	1.16280526	0.588124761	0.217609503	Nonsignificant	0.882067851	0.626835735	-0.181038458	Nonsignificant	1	Molecular Function:protein binding (GO:0005515)	--	--	--	--	--	--
A0A5C2G214	IGL c3182_light_IGLV3-19_IGLJ2 (Fragment)		33.2	59.2	32.6	39.6	30.9	43.8	26.3	29.4	28.9	0.7744	0.405155075	-0.368849142	Nonsignificant	0.8168	0.50012621	-0.291945229	Nonsignificant	0.948090108	0.792142891	-0.076903914	Nonsignificant	1	Molecular Function:protein binding (GO:0005515)	--	--	--	--	--	--
A0A5C2G219	IGL c1862_light_IGKV1-5_IGKJ2 (Fragment)		479.3	573	573.6	597.1	866.3	666.5	577.6	695.7	694	1.255304754	0.272795538	0.328037654	Nonsignificant	1.264653423	0.035457285	0.33874207	Significant	0.992607723	0.961676692	-0.010704415	Nonsignificant	1	Molecular Function:protein binding (GO:0005515)	--	--	--	--	--	--
A0A5C2G225	IGL c2600_light_IGKV1-5_IGKJ1 (Fragment)		121.9	151.9	127.9	137.6	153.5	205.7	140.3	175.6	142.8	1.073935773	0.410025577	0.102907715	Nonsignificant	1.304705004	0.139939007	0.383723648	Nonsignificant	0.823125358	0.226302812	-0.280815932	Nonsignificant	1	Molecular Function:protein binding (GO:0005515)	--	--	--	--	--	--
A0A5C2G229	IGL c2506_light_IGKV1-33_IGKJ4 (Fragment)		278.8	209	302	264.5	472	225.6	232.3	298.2	287.6	1.226639656	0.519309429	0.294711497	Nonsignificant	1.027348696	0.851505306	0.038925935	Nonsignificant	1.193985704	0.563107485	0.255785562	Nonsignificant	1	Molecular Function:protein binding (GO:0005515)	--	--	--	--	--	--
A0A5C2G239	IGL c2516_light_IGLV2-23_IGLJ2 (Fragment)		293	331.9	407.7	302.1	256.8	407.6	316	568.4	482.4	0.847278714	0.260568914	-0.23909147	Nonsignificant	1.412357157	0.074767476	0.498104963	Nonsignificant	0.599904004	0.038932588	-0.737196433	Significant	1	Molecular Function:protein binding (GO:0005515)	--	--	--	--	--	--
A0A5C2G247	IGL c2994_light_IGKV4-1_IGKJ1 (Fragment)		283.4	344.4	647.5	417.8	495.6	318.3	485.9	369.8	411.1	1.097232024	0.751469684	0.133868634	Nonsignificant	0.861914844	0.657855224	-0.214382756	Nonsignificant	1.273016739	0.051660681	0.34825139	Nonsignificant	1	Molecular Function:protein binding (GO:0005515)	--	--	--	--	--	--
A0A5C2G248	IGL c2025_light_IGKV3-15_IGKJ1 (Fragment)		151.4	202.8	301.3	237.5	495.9	243.5	154.5	219.6	226.6	1.35453852	0.5431015	0.437801421	Nonsignificant	1.052173913	0.820883689	0.073373186	Nonsignificant	1.287371321	0.58654363	0.364428235	Nonsignificant	1	Molecular Function:protein binding (GO:0005515)	--	--	--	--	--	--
A0A5C2G251	IGL c1547_light_IGLV2-14_IGLJ1 (Fragment)		548.9	432.4	534.9	411	411.1	539.9	388.5	337.3	358.1	0.798443477	0.103613183	-0.324737814	Nonsignificant	0.814734204	0.291052598	-0.295598619	Nonsignificant	0.980004857	0.910222083	-0.029139195	Nonsignificant	1	Molecular Function:protein binding (GO:0005515)	--	--	--	--	--	--
A0A5C2G252	IGL c2526_light_IGKV1-17_IGKJ1 (Fragment)		5368.1	3344	3544.1	3606.5	6561.8	3405.3	2906.6	3724	2749.9	1.066798845	0.845491614	0.093288168	Nonsignificant	0.806057342	0.349088848	-0.31104562	Nonsignificant	1.32347761	0.444345725	0.404333788	Nonsignificant	1	Molecular Function:protein binding (GO:0005515)	--	--	--	--	--	--
A0A5C2G261	IGL c1557_light_IGLV1-40_IGLJ3 (Fragment)		34.7	30.9	79.6	33.3	105.4	38.3	95.7	36.3	74	1.614325069	0.346989635	0.690931116	Nonsignificant	1.023415978	0.957385635	0.033392663	Nonsignificant	1.577388964	0.344919934	0.657538454	Nonsignificant	1	Molecular Function:protein binding (GO:0005515)	--	--	--	--	--	--
A0A5C2G264	IGL c3361_light_IGKV3-11_IGKJ3 (Fragment)		121.1	183	178.5	150.5	387.4	156.7	162.9	235.6	209.7	1.452134273	0.446989104	0.538174859	Nonsignificant	1.247409863	0.264704376	0.318935571	Nonsignificant	1.164119601	0.716351072	0.219239288	Nonsignificant	1	Molecular Function:protein binding (GO:0005515)	--	--	--	--	--	--
A0A5C2G266	IGL c3378_light_IGKV1D-33_IGKJ2 (Fragment)		125.5	222.4	187.5	170	167.7	198.3	144.1	197.4	214.4	0.899887934	0.598572923	-0.152182745	Nonsignificant	1.139521853	0.473713954	0.188428592	Nonsignificant	0.789706605	0.016988396	-0.340611337	Significant	1	Molecular Function:protein binding (GO:0005515)	--	--	--	--	--	--
A0A5C2G270	IGL c2045_light_IGLV2-23_IGLJ3 (Fragment)		89.5	38.1	90.1	86.2	82.1	189.3	102	266.1	188.4	1.241616904	0.420951288	0.312220104	Nonsignificant	2.957280661	0.013904019	1.564271169	Significant	0.419850885	0.034406552	-1.252051065	Significant	1	Molecular Function:protein binding (GO:0005515)	--	--	--	--	--	--
A0A5C2G283	IGL c3381_light_IGKV3-20_IGKJ1 (Fragment)		116.1	120.6	74.2	110.5	84.5	126	90.8	128.3	117.3	0.919266645	0.650779953	-0.1214447	Nonsignificant	1.195239627	0.302807896	0.257299885	Nonsignificant	0.769106566	0.050945354	-0.378744585	Nonsignificant	1	Molecular Function:protein binding (GO:0005515)	--	--	--	--	--	--
A0A5C2G290	IGL c2065_light_IGKV3-15_IGKJ1 (Fragment)		311.8	467.5	533.4	402.3	429.9	340	383.1	378.1	328.2	0.925801783	0.672885032	-0.111224754	Nonsignificant	0.797059496	0.30766527	-0.327240678	Nonsignificant	1.161521552	0.050508659	0.216015924	Nonsignificant	1	Molecular Function:protein binding (GO:0005515)	--	--	--	--	--	--
A0A5C2G291	IGL c453_light_IGKV3-11_IGKJ5 (Fragment)		118.1	108.9	97.4	427.2	408.4	156.6	110	137.8	136	2.914919852	0.181024603	1.543456216	Nonsignificant	1.32675709	0.016843293	0.407904258	Significant	2.197026022	0.236232144	1.135551958	Nonsignificant	1	Molecular Function:protein binding (GO:0005515)	--	--	--	--	--	--
A0A5C2G294	IGL c1587_light_IGKV3-20_IGKJ4 (Fragment)		65.5	89	97.6	77.2	99.1	81.7	107.5	135.1	107.5	1.125743752	0.467661933	0.170878471	Nonsignificant	1.286394288	0.268283068	0.363332906	Nonsignificant	0.875115634	0.501276606	-0.192454434	Nonsignificant	1	Molecular Function:protein binding (GO:0005515)	--	--	--	--	--	--
A0A5C2G2A0	IGL c2690_light_IGKV1D-13_IGKJ2 (Fragment)		248.1	386.4	266.4	355.9	331.4	318.5	317.9	362	332.2	1.115773116	0.510438894	0.158043696	Nonsignificant	1.124098124	0.485290902	0.168767976	Nonsignificant	0.992594055	0.890259101	-0.01072428	Nonsignificant	1	Molecular Function:protein binding (GO:0005515)	--	--	--	--	--	--
A0A5C2G2A9	IGL c3411_light_IGKV2-28_IGKJ1 (Fragment)		155.4	102.3	254.6	106.4	106	180.4	213.8	126.9	394.8	0.831934413	0.643678759	-0.265458299	Nonsignificant	1.370486043	0.544706469	0.454687636	Nonsignificant	0.607036035	0.385555915	-0.720145935	Nonsignificant	1	Molecular Function:protein binding (GO:0005515)	--	--	--	--	--	--
A0A5C2G2D7	IGL c2606_light_IGKV2-30_IGKJ1 (Fragment)		115.7	124.1	80.2	113	29.6	110.8	57.4	127	85.9	0.625	0.24508602	-0.678071905	Nonsignificant	1.0115625	0.948694459	0.01658546	Nonsignificant	0.61785604	0.230828002	-0.694657366	Nonsignificant	1	Molecular Function:protein binding (GO:0005515)	--	--	--	--	--	--
A0A5C2G2E8	IGL c3332_light_IGKV1-5_IGKJ1 (Fragment)		36	48.9	38.3	69.5	43.1	41.3	24.8	41.6	44.3	1.11525974	0.755799355	0.157379748	Nonsignificant	1.032467532	0.772274757	0.046096415	Nonsignificant	1.080188679	0.818040909	0.111283334	Nonsignificant	1	Molecular Function:protein binding (GO:0005515)	--	--	--	--	--	--
A0A5C2G2F5	IGL c2626_light_IGKV1-39_IGKJ2 (Fragment)		363.7	521.5	567.5	465.7	715.1	364.2	337.2	367.1	587.4	1.044950781	0.874349764	0.063434991	Nonsignificant	0.907757968	0.667600424	-0.139620406	Nonsignificant	1.151133692	0.648036556	0.203055397	Nonsignificant	1	Molecular Function:protein binding (GO:0005515)	--	--	--	--	--	--
A0A5C2G2G6	IGL c3471_light_IGLV1-47_IGLJ3 (Fragment)		412	371	469.6	518.5	562.2	375.1	411.2	476.3	345.3	1.191042631	0.22036572	0.252225053	Nonsignificant	0.955372825	0.72426817	-0.065864255	Nonsignificant	1.246678366	0.176674117	0.318089308	Nonsignificant	1	Molecular Function:protein binding (GO:0005515)	--	--	--	--	--	--
A0A5C2G2G9	IGL c1597_light_IGKV3-15_IGKJ2 (Fragment)		604.6	459	615.8	647.8	1073.4	562.3	452.8	842.5	578.5	1.294509944	0.46659981	0.372406048	Nonsignificant	1.180957485	0.398857119	0.239957028	Nonsignificant	1.096152877	0.776741694	0.13244902	Nonsignificant	1	Molecular Function:protein binding (GO:0005515)	--	--	--	--	--	--
A0A5C2G2H6	IGL c1607_light_IGKV4-1_IGKJ2 (Fragment)		2448.7	2155.3	2422.9	2671.2	2684.9	2720.4	2224.2	2603.7	2713.4	1.078754501	0.369293452	0.109366578	Nonsignificant	1.143818754	0.054053048	0.193858465	Nonsignificant	0.943116641	0.421675558	-0.084491886	Nonsignificant	1	Molecular Function:protein binding (GO:0005515)	--	--	--	--	--	--
A0A5C2G2H7	IGL c3124_light_IGLV7-43_IGLJ3 (Fragment)		116	140.5	76.3	327.5	126.5	188.7	76.9	114.9	63.2	1.595252404	0.482343412	0.673784708	Nonsignificant	1.102163462	0.799958204	0.140338205	Nonsignificant	1.44738277	0.567023408	0.533446503	Nonsignificant	1	Molecular Function:protein binding (GO:0005515)	--	--	--	--	--	--
A0A5C2G2I3	IGL c3362_light_IGLV2-11_IGLJ2 (Fragment)		72.9	60.6	137.1	79.2	160.6	68.8	75.9	76.5	56.3	1.166666667	0.70176479	0.222392421	Nonsignificant	0.745011086	0.436481804	-0.4246662	Nonsignificant	1.565972222	0.301954671	0.647058622	Nonsignificant	1	Molecular Function:protein binding (GO:0005515)	--	--	--	--	--	--
A0A5C2G2I7	IGL c2800_light_IGKV3-11_IGKJ5 (Fragment)		359.7	555.4	637.9	571.6	973.4	423.1	337.7	482.5	332.2	1.212298777	0.629079814	0.277745301	Nonsignificant	0.797037991	0.341329988	-0.327279603	Nonsignificant	1.521005009	0.366641516	0.605024904	Nonsignificant	1	Molecular Function:protein binding (GO:0005515)	--	--	--	--	--	--
A0A5C2G2I8	IGL c2666_light_IGKV3-15_IGKJ2 (Fragment)		62.5	71.6	105.7	69.3	122	62.8	46.9	88	67.2	0.993327773	0.984745452	-0.009658246	Nonsignificant	0.909090909	0.664443471	-0.137503524	Nonsignificant	1.09266055	0.797334596	0.127845278	Nonsignificant	1	Molecular Function:protein binding (GO:0005515)	--	--	--	--	--	--
A0A5C2G2J8	IGL c1627_light_IGKV1D-39_IGKJ1 (Fragment)		80.8	158.9	120.7	147.8	179.7	179.1	153.8	184.2	156.6	1.335460599	0.208583549	0.417337412	Nonsignificant	1.442563818	0.129882938	0.528635144	Nonsignificant	0.925754953	0.37771983	-0.111297732	Nonsignificant	1	Molecular Function:protein binding (GO:0005515)	--	--	--	--	--	--
A0A5C2G2K6	IGL c1637_light_IGKV1-9_IGKJ3 (Fragment)		198.3	131.8	425.4	182.4	609.6	221.1	142.2	145.8	126.3	1.236532098	0.752976573	0.30629969	Nonsignificant	0.652812707	0.4332388	-0.615258956	Nonsignificant	1.894160584	0.430206181	0.921558645	Nonsignificant	1	Molecular Function:protein binding (GO:0005515)	--	--	--	--	--	--
A0A5C2G2K9	IGL c3511_light_IGKV1-9_IGKJ4 (Fragment)		100.9	127.8	145	123.4	127.7	140.5	124.8	154	180	1.005887075	0.959732333	0.008468352	Nonsignificant	1.269735082	0.12467895	0.344527524	Nonsignificant	0.792202318	0.103428795	-0.336059172	Nonsignificant	1	Molecular Function:protein binding (GO:0005515)	--	--	--	--	--	--
A0A5C2G2L5	IGL c3164_light_IGKV3D-15_IGKJ1 (Fragment)		308.1	394.5	423.4	386.5	741.5	325.6	320.4	329.9	365.8	1.286323268	0.501198417	0.363253255	Nonsignificant	0.907015986	0.425578526	-0.140800117	Nonsignificant	1.4181925	0.389947963	0.504053372	Nonsignificant	1	Molecular Function:protein binding (GO:0005515)	--	--	--	--	--	--
A0A5C2G2M0	IGL c2287_light_IGLV2-14_IGLJ2 (Fragment)		117.6	108.2	96	142.6	65.5	90.8	69.5	324.4	66.1	0.862647607	0.620270539	-0.213156758	Nonsignificant	1.495649472	0.584798862	0.580772097	Nonsignificant	0.576771245	0.501258623	-0.793928855	Nonsignificant	1	Molecular Function:protein binding (GO:0005515)	--	--	--	--	--	--
A0A5C2G2M4	IGL c1657_light_IGKV1-12_IGKJ3 (Fragment)		767.1	859.2	800.7	849.5	777.8	909	695.2	893.7	905.6	0.956942728	0.547533973	-0.063495512	Nonsignificant	1.115904409	0.069423972	0.158213447	Nonsignificant	0.857549016	0.100543237	-0.221708959	Nonsignificant	1	Molecular Function:protein binding (GO:0005515)	--	--	--	--	--	--
A0A5C2G2N2	IGL c3531_light_IGKV3-20_IGKJ3 (Fragment)		123.8	124.5	90	111.7	73.4	113.4	91.3	137.8	116.2	0.817026308	0.263602064	-0.291545561	Nonsignificant	1.086018327	0.524429863	0.119048449	Nonsignificant	0.752313555	0.095741595	-0.410594011	Nonsignificant	1	Molecular Function:protein binding (GO:0005515)	--	--	--	--	--	--
A0A5C2G2N4	IGL c3412_light_IGKV3-11_IGKJ4 (Fragment)		60.3	64.4	46.5	54.5	45.7	65.4	43.7	75.2	61.9	0.840537383	0.238949098	-0.25061611	Nonsignificant	1.182827103	0.20168774	0.242239206	Nonsignificant	0.710617284	0.020774952	-0.492855316	Significant	1	Molecular Function:protein binding (GO:0005515)	--	--	--	--	--	--
A0A5C2G2P0	IGL c2860_light_IGLV2-14_IGLJ2 (Fragment)		319.3	334.1	355.7	401.4	337.7	391.5	304.4	349.9	333.4	1.034089783	0.734906821	0.04836145	Nonsignificant	1.065107522	0.352089326	0.090999076	Nonsignificant	0.970878303	0.772788681	-0.042637626	Nonsignificant	1	Molecular Function:protein binding (GO:0005515)	--	--	--	--	--	--
A0A5C2G2R1	IGL c3204_light_IGLV3-21_IGLJ2 (Fragment)		35.3	36.3	111.2	51.4	52.9	37.2	34.3	44.7	42.8	0.758205689	0.620821323	-0.399338813	Nonsignificant	0.682166302	0.521942814	-0.551804605	Nonsignificant	1.111467522	0.528192869	0.152465792	Nonsignificant	1	Molecular Function:protein binding (GO:0005515)	--	--	--	--	--	--
A0A5C2G2R3	IGL c633_light_IGKV3-20_IGKJ4 (Fragment)		125.6	180	311.5	210.3	379.2	205.8	151.6	186.3	171.8	1.20093988	0.663150889	0.26416393	Nonsignificant	0.91379031	0.780095029	-0.130064952	Nonsignificant	1.314240113	0.478643758	0.394228882	Nonsignificant	1	Molecular Function:protein binding (GO:0005515)	--	--	--	--	--	--
A0A5C2G2R9	IGL c2245_light_IGKV2-30_IGKJ1 (Fragment)		52.1	67.6	50.3	54.4	78	74.4	57	67.6	62.5	1.114117647	0.52714549	0.155901584	Nonsignificant	1.202941176	0.164179772	0.266566097	Nonsignificant	0.926161369	0.586561332	-0.110664512	Nonsignificant	1	Molecular Function:protein binding (GO:0005515)	--	--	--	--	--	--
A0A5C2G2S0	IGL c2890_light_IGLV1-44_IGLJ2 (Fragment)		371.7	374.1	359	368.7	487.6	400.9	351.4	492.6	340.3	1.09313903	0.507582321	0.1284769	Nonsignificant	1.116763215	0.434072386	0.159323327	Nonsignificant	0.978845842	0.894490302	-0.030846426	Nonsignificant	1	Molecular Function:protein binding (GO:0005515)	--	--	--	--	--	--
A0A5C2G2S6	IGL c1717_light_IGKV1D-39_IGKJ4 (Fragment)		81.3	107.8	82.2	93	66.6	102.3	81	98.1	131.4	0.886841135	0.426928487	-0.173252405	Nonsignificant	1.223000369	0.214748246	0.290424839	Nonsignificant	0.725135624	0.084955443	-0.463677244	Nonsignificant	1	Molecular Function:protein binding (GO:0005515)	--	--	--	--	--	--
A0A5C2G2T1	IGL c653_light_IGKV1-17_IGKJ1 (Fragment)		171.9	175.1	170.1	228.4	293.2	182.6	169.3	246.8	188.7	1.336105202	0.246695785	0.418033607	Nonsignificant	1.195320054	0.241171905	0.25739696	Nonsignificant	1.117780294	0.595219908	0.160636647	Nonsignificant	1	Molecular Function:protein binding (GO:0005515)	--	--	--	--	--	--
A0A5C2G2T4	IGL c1727_light_IGKV1D-39_IGKJ4 (Fragment)		80.6	83.4	65.7	84.9	57.4	87.3	56.4	93.9	75.5	0.865041358	0.405854652	-0.209158984	Nonsignificant	1.117544623	0.306865378	0.160332439	Nonsignificant	0.774055317	0.165050027	-0.369491423	Nonsignificant	1	Molecular Function:protein binding (GO:0005515)	--	--	--	--	--	--
A0A5C2G2T6	IGL c2265_light_IGLV1-51_IGLJ1 (Fragment)		372.5	300.8	396.6	410.4	688.8	323.2	380.7	279.5	372.8	1.383213384	0.296417888	0.468023734	Nonsignificant	0.911767455	0.469640013	-0.133262181	Nonsignificant	1.51706817	0.223874103	0.601285915	Nonsignificant	1	Molecular Function:protein binding (GO:0005515)	--	--	--	--	--	--
A0A5C2G2T8	IGL c2910_light_IGLV7-46_IGLJ3 (Fragment)		98.4	131.9	118.3	202.4	135.5	150	106.6	103.4	54.6	1.275100402	0.379672766	0.35061085	Nonsignificant	0.883534137	0.680538544	-0.178642219	Nonsignificant	1.443181818	0.314013807	0.529253068	Nonsignificant	1	Molecular Function:protein binding (GO:0005515)	--	--	--	--	--	--
A0A5C2G2U0	IGL c3588_light_IGKV3-11_IGKJ4 (Fragment)		33.1	38	134.4	61.7	36.5	57.5	27.2	66.6	38.8	0.610218978	0.508880535	-0.712601046	Nonsignificant	0.79270073	0.712649243	-0.33515179	Nonsignificant	0.769797422	0.398524012	-0.377449256	Nonsignificant	1	Molecular Function:protein binding (GO:0005515)	--	--	--	--	--	--
A0A5C2G2V4	IGL c2285_light_IGLV2-14_IGLJ1 (Fragment)		295.6	212.2	248	332.8	342.4	248.2	240.4	250.2	327.1	1.211431596	0.264246834	0.276712944	Nonsignificant	1.092220164	0.548388234	0.127263697	Nonsignificant	1.109145972	0.512269007	0.149449248	Nonsignificant	1	Molecular Function:protein binding (GO:0005515)	--	--	--	--	--	--
A0A5C2G2V5	IGL c3244_light_IGKV2D-40_IGKJ2 (Fragment)		1332.7	1199.8	1469.5	1203.9	1606.6	1716.7	918.4	1359.6	1008.9	0.93175912	0.703664756	-0.101971059	Nonsignificant	1.020789605	0.908330732	0.029685543	Nonsignificant	0.912782728	0.698927701	-0.131656602	Nonsignificant	1	Molecular Function:protein binding (GO:0005515)	--	--	--	--	--	--
A0A5C2G2W0	IGL c3482_light_IGKV1-5_IGKJ4 (Fragment)		67.5	89.7	79.3	90.8	77.9	78.5	88.1	88.8	70.3	1.085835095	0.428756742	0.118805019	Nonsignificant	1.004651163	0.967153715	0.006694653	Nonsignificant	1.080808081	0.394158791	0.112110366	Nonsignificant	1	Molecular Function:protein binding (GO:0005515)	--	--	--	--	--	--
A0A5C2G2W4	IGL c2295_light_IGKV3-15_IGKJ3 (Fragment)		156.1	192	166.9	191.3	201.6	184.8	173.2	159.5	187.2	1.099223301	0.27903636	0.136484491	Nonsignificant	1.032038835	0.712023434	0.045497259	Nonsignificant	1.065098777	0.396153288	0.090987232	Nonsignificant	1	Molecular Function:protein binding (GO:0005515)	--	--	--	--	--	--
A0A5C2G2X3	IGL c1767_light_IGKV3-20_IGKJ3 (Fragment)		145.9	176.7	153.1	191.6	132.8	195.4	136.2	178.2	163.2	0.968257305	0.828159386	-0.046537614	Nonsignificant	1.128442296	0.196498203	0.174332646	Nonsignificant	0.85804769	0.319654182	-0.22087026	Nonsignificant	1	Molecular Function:protein binding (GO:0005515)	--	--	--	--	--	--
A0A5C2G2X8	IGL c3628_light_IGLV1-47_IGLJ3 (Fragment)		176.8	145.8	230.2	148.7	290.2	169.6	271.3	359.1	218.4	1.284732272	0.374369452	0.361467745	Nonsignificant	1.351483357	0.379325162	0.434543746	Nonsignificant	0.950609022	0.873235588	-0.073076002	Nonsignificant	1	Molecular Function:protein binding (GO:0005515)	--	--	--	--	--	--
A0A5C2G2Y5	IGL c3638_light_IGKV4-1_IGKJ5 (Fragment)		395.3	307.6	368.6	543.7	348	388.7	409	492.1	384.6	1.21390574	0.3206591	0.2796564	Nonsignificant	1.180961269	0.219270665	0.239961651	Nonsignificant	1.027896317	0.872081791	0.039694749	Nonsignificant	1	Molecular Function:protein binding (GO:0005515)	--	--	--	--	--	--
A0A5C2G2Y8	IGL c3529_light_IGKV3-20_IGKJ1 (Fragment)		36.1	41.8	38.7	51.2	49.5	47	46.7	48.4	35.2	1.264150943	0.009267074	0.338168736	Significant	1.120068611	0.386137189	0.163587108	Nonsignificant	1.12863706	0.31175107	0.174581628	Nonsignificant	1	Molecular Function:protein binding (GO:0005515)	--	--	--	--	--	--
A0A5C2G2Z7	IGL c2970_light_IGLV2-14_IGLJ2 (Fragment)		99.3	58.9	70.2	56.8	57.7	87.2	55.2	40.8	58.7	0.742994746	0.245170217	-0.428576086	Nonsignificant	0.817425569	0.485709438	-0.290840723	Nonsignificant	0.908944831	0.71583521	-0.137735363	Nonsignificant	1	Molecular Function:protein binding (GO:0005515)	--	--	--	--	--	--
A0A5C2G318	IGL c3542_light_IGLV2-11_IGLJ1 (Fragment)		48.9	78.9	49.5	54.5	97.6	61	74.7	117.1	50	1.279187817	0.360948834	0.355228104	Nonsignificant	1.286520023	0.517515614	0.36347391	Nonsignificant	0.994300745	0.98676233	-0.008245806	Nonsignificant	1	Molecular Function:protein binding (GO:0005515)	--	--	--	--	--	--
A0A5C2G319	IGL c2866_light_IGLV1-40_IGLJ2 (Fragment)		340.8	369.9	400.5	537	325.8	483.7	457.8	467.8	387.3	1.188444924	0.375761353	0.249075047	Nonsignificant	1.204823614	0.109365594	0.268821952	Nonsignificant	0.986405736	0.935156119	-0.019746905	Nonsignificant	1	Molecular Function:protein binding (GO:0005515)	--	--	--	--	--	--
A0A5C2G320	IGL c3661_light_IGLV2-14_IGLJ2 (Fragment)		214.9	218.4	310.3	267.5	175.6	232.3	180.2	311.3	189.7	0.838219473	0.406265777	-0.254600058	Nonsignificant	0.986148467	0.945763923	-0.020123231	Nonsignificant	0.849993182	0.475785896	-0.234476827	Nonsignificant	1	Molecular Function:protein binding (GO:0005515)	--	--	--	--	--	--
A0A5C2G324	IGL c3314_light_IGKV3-11_IGKJ2 (Fragment)		1240.8	1329.5	1627.6	1588.7	1919.9	1452.4	1546.7	1368.4	1448.9	1.20424498	0.160588111	0.268128909	Nonsignificant	1.01710379	0.858903796	0.024466906	Nonsignificant	1.183994192	0.150737138	0.243662003	Nonsignificant	1	Molecular Function:protein binding (GO:0005515)	--	--	--	--	--	--
A0A5C2G334	IGL c2365_light_IGLV2-14_IGLJ2 (Fragment)		57.4	74.9	66.8	82.5	62.5	71.5	62.2	106.4	61	1.040683074	0.765350455	0.057530782	Nonsignificant	1.199899548	0.442179185	0.262913633	Nonsignificant	0.867308497	0.540359239	-0.205382851	Nonsignificant	1	Molecular Function:protein binding (GO:0005515)	--	--	--	--	--	--
A0A5C2G336	IGL c3681_light_IGKV5-2_IGKJ2 (Fragment)		138.3	54.8	86	67	72.3	77.4	75.5	103.4	79.3	0.769616625	0.472076881	-0.377788131	Nonsignificant	0.931924042	0.824769642	-0.101715725	Nonsignificant	0.825836217	0.206803383	-0.276072406	Nonsignificant	1	Molecular Function:protein binding (GO:0005515)	--	--	--	--	--	--
A0A5C2G351	IGL c3354_light_IGKV3-20_IGKJ1 (Fragment)		311.7	371.8	346.7	366.7	510.9	409.8	264.4	443.4	333.6	1.108522617	0.65813762	0.148638206	Nonsignificant	1.152009319	0.249939258	0.204152387	Nonsignificant	0.962251432	0.862164201	-0.055514181	Nonsignificant	1	Molecular Function:protein binding (GO:0005515)	--	--	--	--	--	--
A0A5C2G367	IGL c3718_light_IGKV1D-39_IGKJ4 (Fragment)		165.1	204.8	277.4	222.2	786.6	227.7	227.9	131.8	254.1	1.910551522	0.404452228	0.933989163	Nonsignificant	0.947937587	0.832137208	-0.077136021	Nonsignificant	2.015482399	0.382978678	1.011125184	Nonsignificant	1	Molecular Function:protein binding (GO:0005515)	--	--	--	--	--	--
A0A5C2G376	IGL c3569_light_IGKV1-5_IGKJ1 (Fragment)		890.9	705.3	644.7	608.7	1029.9	590.8	503.1	573.6	834.6	0.955732072	0.864570266	-0.065321862	Nonsignificant	0.8920523	0.512702423	-0.164799798	Nonsignificant	1.071385693	0.810272338	0.099477936	Nonsignificant	1	Molecular Function:protein binding (GO:0005515)	--	--	--	--	--	--
A0A5C2G377	IGL c3721_light_IGLV1-44_IGLJ3 (Fragment)		142.1	126.1	166.3	117.6	181.5	152.9	181.6	139.1	132.1	1.106329114	0.570032817	0.145780626	Nonsignificant	0.976064442	0.809554948	-0.034951694	Nonsignificant	1.13345909	0.473416118	0.180732321	Nonsignificant	1	Molecular Function:protein binding (GO:0005515)	--	--	--	--	--	--
A0A5C2G380	IGL c813_light_IGLV1-47_IGLJ3 (Fragment)		51.4	66.8	72.3	63.9	67.9	81.3	254.2	78.5	76.9	2.026246719	0.408367106	1.01880985	Nonsignificant	1.242519685	0.127595268	0.313268708	Nonsignificant	1.630756232	0.511043483	0.705541141	Nonsignificant	1	Molecular Function:protein binding (GO:0005515)	--	--	--	--	--	--
A0A5C2G388	IGL c2946_light_IGKV1-16_IGKJ5 (Fragment)		113	153.3	84.6	109.6	71.4	118.5	69	183	77.7	0.712453691	0.24210257	-0.489131853	Nonsignificant	1.080649758	0.811108727	0.111899016	Nonsignificant	0.6592827	0.295691687	-0.601030869	Nonsignificant	1	Molecular Function:protein binding (GO:0005515)	--	--	--	--	--	--
A0A5C2G389	IGL c3731_light_IGKV1D-39_IGKJ1 (Fragment)		335.7	359.5	311.2	356.7	373.1	670.1	309.5	471.9	316.4	1.032690779	0.668654806	0.046408329	Nonsignificant	1.449125596	0.277836785	0.535182639	Nonsignificant	0.71263028	0.304351617	-0.48877431	Nonsignificant	1	Molecular Function:protein binding (GO:0005515)	--	--	--	--	--	--
A0A5C2G390	IGL c3041_light_IGLV3-25_IGLJ2 (Fragment)		289.9	725.9	336.1	425.4	221.8	289.3	278.3	279.2	278.4	0.684592056	0.421870823	-0.546683544	Nonsignificant	0.626451661	0.347597499	-0.674724905	Nonsignificant	1.092809068	0.708208506	0.128041361	Nonsignificant	1	Molecular Function:protein binding (GO:0005515)	--	--	--	--	--	--
A0A5C2G392	IGL c3070_light_IGLV1-47_IGLJ2 (Fragment)		89.1	140.1	323.2	252.1	369.3	179.9	273.3	234.2	118.5	1.619659667	0.248646559	0.695690697	Nonsignificant	0.964156408	0.938593726	-0.052660891	Nonsignificant	1.679872324	0.070422362	0.748351588	Nonsignificant	1	Molecular Function:protein binding (GO:0005515)	--	--	--	--	--	--
A0A5C2G393	IGL c3579_light_IGKV1-8_IGKJ1 (Fragment)		483	406.1	336.5	465.4	818.4	1367.3	379.1	436.4	1135.5	1.35680483	0.393906498	0.440213211	Nonsignificant	2.398172324	0.175393007	1.261935329	Nonsignificant	0.565766195	0.267646365	-0.821722118	Nonsignificant	1	Molecular Function:protein binding (GO:0005515)	--	--	--	--	--	--
A0A5C2G3A4	IGL c2966_light_IGKV1-12_IGKJ1 (Fragment)		370.1	413.8	346	377.6	394.4	447.3	368.2	454.9	477	1.009115851	0.883547394	0.013091812	Nonsignificant	1.220638995	0.036164887	0.287636585	Significant	0.826711137	0.0026744	-0.274544773	Significant	1	Molecular Function:protein binding (GO:0005515)	--	--	--	--	--	--
A0A5C2G3A7	IGL c3758_light_IGKV3-15_IGKJ2 (Fragment)		55.6	60.7	49.6	56.5	69.2	44.5	48.8	53.7	45.8	1.051838457	0.699361149	0.07291315	Nonsignificant	0.867992767	0.166217169	-0.204245075	Nonsignificant	1.211805556	0.224918391	0.277158225	Nonsignificant	1	Molecular Function:protein binding (GO:0005515)	--	--	--	--	--	--
A0A5C2G3B3	IGL c3642_light_IGLV1-40_IGLJ1 (Fragment)		232.5	219.9	223.4	219.3	265.2	177.7	245.4	245.7	239.2	1.08005327	0.306203261	0.11110247	Nonsignificant	0.980467594	0.858960837	-0.028458147	Nonsignificant	1.101569574	0.436712818	0.139560618	Nonsignificant	1	Molecular Function:protein binding (GO:0005515)	--	--	--	--	--	--
A0A5C2G3E1	IGL c3791_light_IGKV6-21_IGKJ2 (Fragment)		195.5	107.5	141.6	123.2	161.9	105.2	75.1	103.4	120.3	0.810166442	0.476696332	-0.303709767	Nonsignificant	0.739766082	0.268900001	-0.43485894	Nonsignificant	1.095165704	0.720869374	0.131149173	Nonsignificant	1	Molecular Function:protein binding (GO:0005515)	--	--	--	--	--	--
A0A5C2G3F3	IGL c3016_light_IGLV3-1_IGLJ2 (Fragment)		353.1	251.7	283.2	351.2	266.7	294.7	330.5	293	226.3	1.068018018	0.636098288	0.094935986	Nonsignificant	0.916666667	0.549047576	-0.125530882	Nonsignificant	1.165110565	0.258602912	0.220466868	Nonsignificant	1	Molecular Function:protein binding (GO:0005515)	--	--	--	--	--	--
A0A5C2G3F5	IGL c3649_light_IGLV3-21_IGLJ2 (Fragment)		143.6	197.6	234.4	206.4	173.1	175.2	161.2	131.6	159.9	0.939367616	0.721006027	-0.090238236	Nonsignificant	0.810806115	0.306472754	-0.302571125	Nonsignificant	1.158560103	0.255727562	0.212332889	Nonsignificant	1	Molecular Function:protein binding (GO:0005515)	--	--	--	--	--	--
A0A5C2G3F9	IGL c3692_light_IGKV1D-39_IGKJ1 (Fragment)		713.7	371.5	404.9	367.9	685.9	342.1	360.4	352.8	345.6	0.949063821	0.876588381	-0.075422988	Nonsignificant	0.698275284	0.302644642	-0.518132188	Nonsignificant	1.359154253	0.365395859	0.442709199	Nonsignificant	1	Molecular Function:protein binding (GO:0005515)	--	--	--	--	--	--
A0A5C2G3G8	IGL c3702_light_IGKV1-5_IGKJ1 (Fragment)		176.5	216.6	155.1	289.9	220.3	308.7	132.1	279.3	215.9	1.171652682	0.574458117	0.228544968	Nonsignificant	1.466435607	0.069508201	0.552313722	Nonsignificant	0.798979973	0.380474666	-0.323768754	Nonsignificant	1	Molecular Function:protein binding (GO:0005515)	--	--	--	--	--	--
A0A5C2G3H4	IGL c3831_light_IGLV1-44_IGLJ3 (Fragment)		532.4	731.6	395	620.8	664.3	564.5	385.1	793.2	479	1.006751055	0.978590967	0.009706984	Nonsignificant	1.107112719	0.68447789	0.146802115	Nonsignificant	0.909348288	0.686492657	-0.137095131	Nonsignificant	1	Molecular Function:protein binding (GO:0005515)	--	--	--	--	--	--
A0A5C2G3J4	IGL c2007_light_IGKV1D-39_IGKJ1 (Fragment)		30	34.3	39.6	34.2	82.1	36.1	33.4	42	38	1.44080847	0.443971409	0.526878567	Nonsignificant	1.117420597	0.294069275	0.160172318	Nonsignificant	1.289405685	0.559280599	0.366706249	Nonsignificant	1	Molecular Function:protein binding (GO:0005515)	--	--	--	--	--	--
A0A5C2G3J8	IGL c3494_light_IGKV1-5_IGKJ1 (Fragment)		806.1	923.5	813.3	919	1077.3	918.2	716.3	816.1	722.9	1.06673483	0.652000775	0.093201595	Nonsignificant	0.966298321	0.698863893	-0.04945944	Nonsignificant	1.103939443	0.523969607	0.142661035	Nonsignificant	1	Molecular Function:protein binding (GO:0005515)	--	--	--	--	--	--
A0A5C2G3L2	IGL c3752_light_IGKV4-1_IGKJ1 (Fragment)		514.8	466.2	611	570.9	576	514.6	617.3	596.5	532.1	1.108165829	0.308961651	0.148173787	Nonsignificant	1.032160804	0.750555525	0.045667751	Nonsignificant	1.073636806	0.250936666	0.102506036	Nonsignificant	1	Molecular Function:protein binding (GO:0005515)	--	--	--	--	--	--
A0A5C2G3L6	IGL c3878_light_IGKV1-5_IGKJ1 (Fragment)		165	220.7	241.9	186.8	279.6	235.2	257.1	291	291.6	1.152804334	0.428296527	0.205147664	Nonsignificant	1.303059273	0.101578942	0.381902711	Nonsignificant	0.884690633	0.409941517	-0.176755046	Nonsignificant	1	Molecular Function:protein binding (GO:0005515)	--	--	--	--	--	--
A0A5C2G3M1	IGL c2545_light_IGKV3-20_IGKJ4 (Fragment)		887.7	954.7	836.5	939.9	1102.6	888.3	664.8	980.7	716.2	1.010601366	0.948722642	0.015214035	Nonsignificant	0.965022957	0.738898182	-0.051364831	Nonsignificant	1.047230388	0.801524442	0.066578867	Nonsignificant	1	Molecular Function:protein binding (GO:0005515)	--	--	--	--	--	--
A0A5C2G3N5	IGL c3901_light_IGKV4-1_IGKJ1 (Fragment)		146.8	190	254	161.6	214.3	109.4	132	140.1	104.9	0.859681787	0.523608099	-0.218125352	Nonsignificant	0.59986459	0.114593225	-0.737291222	Nonsignificant	1.433126411	0.155143665	0.51916587	Nonsignificant	1	Molecular Function:protein binding (GO:0005515)	--	--	--	--	--	--
A0A5C2G3Q0	IGL c3544_light_IGKV3-20_IGKJ2 (Fragment)		99.3	120.7	129.2	145.8	117.9	140.3	110	153.7	113.2	1.070160367	0.593057041	0.097827005	Nonsignificant	1.166093929	0.268508504	0.221684002	Nonsignificant	0.917730845	0.526877336	-0.123856998	Nonsignificant	1	Molecular Function:protein binding (GO:0005515)	--	--	--	--	--	--
A0A5C2G3Q1	IGL c3921_light_IGLV1-51_IGLJ2 (Fragment)		179.4	153.6	128.4	154.5	210.1	147	137.7	145.9	105.4	1.08864326	0.636059027	0.122531271	Nonsignificant	0.863242306	0.354760794	-0.212162524	Nonsignificant	1.261109716	0.262750062	0.334693795	Nonsignificant	1	Molecular Function:protein binding (GO:0005515)	--	--	--	--	--	--
A0A5C2G3Q3	IGL c2575_light_IGKV1D-13_IGKJ5 (Fragment)		41.2	46.3	42.1	50.7	35.2	56.3	32.3	53.5	46	0.912037037	0.579271264	-0.132835683	Nonsignificant	1.202160494	0.086105437	0.265629515	Nonsignificant	0.758664955	0.146771679	-0.398465198	Nonsignificant	1	Molecular Function:protein binding (GO:0005515)	--	--	--	--	--	--
A0A5C2G3Q4	IGL c3802_light_IGKV1-5_IGKJ1 (Fragment)		55	54.6	58.4	63.6	163.8	54	54.7	48.4	116.1	1.679166667	0.390463805	0.747745433	Nonsignificant	1.300595238	0.519105495	0.379172047	Nonsignificant	1.291075515	0.638671189	0.368573386	Nonsignificant	1	Molecular Function:protein binding (GO:0005515)	--	--	--	--	--	--
A0A5C2G3Q6	IGL c3769_light_IGKV1-16_IGKJ1 (Fragment)		97.3	85.5	91.8	74.3	95.2	147.5	94.8	119.7	102.9	0.962490896	0.686537406	-0.055155201	Nonsignificant	1.347778587	0.126227016	0.43058351	Nonsignificant	0.714131316	0.095031126	-0.485738711	Nonsignificant	1	Molecular Function:protein binding (GO:0005515)	--	--	--	--	--	--
A0A5C2G3R6	IGL c3779_light_IGKV3-20_IGKJ3 (Fragment)		281.9	290	351.1	359.9	1130.4	377.7	266.4	384.8	259.7	1.903250271	0.416934554	0.928465284	Nonsignificant	1.107475623	0.523714653	0.147274943	Nonsignificant	1.718548229	0.466248409	0.78119034	Nonsignificant	1	Molecular Function:protein binding (GO:0005515)	--	--	--	--	--	--
A0A5C2G3R9	IGL c3941_light_IGKV3-11_IGKJ3 (Fragment)		105.2	126.3	111.9	138.4	263.9	154.4	113.9	152.9	111	1.503203262	0.34039967	0.588040102	Nonsignificant	1.218112988	0.214693102	0.284647959	Nonsignificant	1.234042553	0.561324048	0.303392143	Nonsignificant	1	Molecular Function:protein binding (GO:0005515)	--	--	--	--	--	--
A0A5C2G3S4	IGL c3822_light_IGLV1-47_IGLJ2 (Fragment)		110.4	132.7	161.9	136.2	275.4	171.9	203.3	256.6	180.4	1.518271605	0.217252389	0.602429899	Nonsignificant	1.50345679	0.110839746	0.588283405	Nonsignificant	1.009853835	0.969276567	0.014146494	Nonsignificant	1	Molecular Function:protein binding (GO:0005515)	--	--	--	--	--	--
A0A5C2G3T4	IGL c3958_light_IGKV3-20_IGKJ1 (Fragment)		502.7	419.4	391.2	523.8	613.2	615.3	403.7	419.2	456.4	1.173151603	0.351433998	0.230389461	Nonsignificant	1.135231859	0.450518379	0.182986982	Nonsignificant	1.033402643	0.855416467	0.047402478	Nonsignificant	1	Molecular Function:protein binding (GO:0005515)	--	--	--	--	--	--
A0A5C2G3T8	IGL c3799_light_IGKV4-1_IGKJ2 (Fragment)		900.6	810.6	939.7	863.9	812.1	746.3	904.7	872.6	932.7	0.973518428	0.64536326	-0.038719807	Nonsignificant	0.962541024	0.649737728	-0.055080065	Nonsignificant	1.011404609	0.884294674	0.016360258	Nonsignificant	1	Molecular Function:protein binding (GO:0005515)	--	--	--	--	--	--
A0A5C2G3U2	IGL c2117_light_IGKV1D-39_IGKJ1 (Fragment)		357.4	411.1	593.9	421.9	532.9	426.1	349	505.7	387.9	0.956987669	0.838457772	-0.06342776	Nonsignificant	0.96865825	0.869797011	-0.045940333	Nonsignificant	0.987951807	0.938349978	-0.017487427	Nonsignificant	1	Molecular Function:protein binding (GO:0005515)	--	--	--	--	--	--
A0A5C2G3U8	IGL c3672_light_IGKV3-15_IGKJ4 (Fragment)		1807.2	358.9	254.5	246.8	313.8	322.3	255.7	301	363.3	0.337230439	0.397628806	-1.568193334	Nonsignificant	0.407584896	0.440812713	-1.294827504	Nonsignificant	0.827386986	0.112481177	-0.27336583	Nonsignificant	1	Molecular Function:protein binding (GO:0005515)	--	--	--	--	--	--
A0A5C2G3U9	IGL c3971_light_IGKV3-20_IGKJ4 (Fragment)		296	247.1	230.8	221.3	227.4	395.8	237.2	245.1	298.2	0.886290218	0.270436477	-0.174148904	Nonsignificant	1.213464272	0.34335267	0.279131632	Nonsignificant	0.730380151	0.194768	-0.453280536	Nonsignificant	1	Molecular Function:protein binding (GO:0005515)	--	--	--	--	--	--
A0A5C2G3V4	IGL c3852_light_IGLV2-23_IGLJ2 (Fragment)		76.9	90.1	283.5	258.6	112.8	139.4	157.9	194.3	85	1.174916759	0.760254254	0.232558548	Nonsignificant	0.929411765	0.895415318	-0.105610188	Nonsignificant	1.264150943	0.531251843	0.338168736	Nonsignificant	1	Molecular Function:protein binding (GO:0005515)	--	--	--	--	--	--
A0A5C2G3X2	IGL c3872_light_IGKV3-15_IGKJ2 (Fragment)		712.2	805.4	916.9	775.1	1086.3	833.9	750.7	771.7	1056.4	1.072951325	0.662662844	0.101584629	Nonsignificant	1.093448347	0.513998852	0.128885071	Nonsignificant	0.981254696	0.910361153	-0.027300442	Nonsignificant	1	Molecular Function:protein binding (GO:0005515)	--	--	--	--	--	--
A0A5C2G3Y2	IGL c3882_light_IGKV1-5_IGKJ5 (Fragment)		538.6	688	350.8	515.3	585.6	329.7	307.7	666.6	698.3	0.892988462	0.684277	-0.16328656	Nonsignificant	1.07429948	0.811540345	0.103396226	Nonsignificant	0.831228609	0.549105727	-0.266682786	Nonsignificant	1	Molecular Function:protein binding (GO:0005515)	--	--	--	--	--	--
A0A5C2G3Y9	IGL c3892_light_IGKV1-39_IGKJ1 (Fragment)		149	210.7	139.4	191.6	166.8	201.8	146.5	206.6	186.3	1.011620918	0.944823163	0.016668774	Nonsignificant	1.191544781	0.287588034	0.252833172	Nonsignificant	0.848999496	0.134354625	-0.236164398	Nonsignificant	1	Molecular Function:protein binding (GO:0005515)	--	--	--	--	--	--
A0A5C2G3Z2	IGL c3270_light_IGLV3-19_IGLJ2 (Fragment)		111.7	110.5	144.7	115.2	129.3	73.7	133	69.5	68	1.028890706	0.795662041	0.04108974	Nonsignificant	0.575633688	0.040863534	-0.79677707	Significant	1.787405303	0.005565795	0.83786681	Significant	1	Molecular Function:protein binding (GO:0005515)	--	--	--	--	--	--
A0A5C2G403	IGL c2187_light_IGKV4-1_IGKJ2 (Fragment)		437.5	525.3	325.4	307.3	336.7	340.9	381.5	413.6	489.7	0.796072039	0.266173387	-0.329029105	Nonsignificant	0.965843813	0.84942722	-0.050138186	Nonsignificant	0.824224401	0.228204043	-0.27889092	Nonsignificant	1	Molecular Function:protein binding (GO:0005515)	--	--	--	--	--	--
A0A5C2G410	IGL c4031_light_IGKV3-15_IGKJ1 (Fragment)		64.4	75	62.1	116.6	227.5	83.7	60.1	187	86	2.005955335	0.302807583	1.004289483	Nonsignificant	1.770223325	0.267218934	0.823931377	Nonsignificant	1.133165125	0.805828042	0.180358106	Nonsignificant	1	Molecular Function:protein binding (GO:0005515)	--	--	--	--	--	--
A0A5C2G420	IGL c3869_light_IGKV2D-40_IGKJ2 (Fragment)		1233	1259.5	1457.3	1466.1	1408.4	1157.2	1047.4	1526.3	1051.1	0.992936351	0.954037623	-0.010226853	Nonsignificant	0.945516229	0.685981977	-0.080825874	Nonsignificant	1.050152627	0.764641021	0.070599021	Nonsignificant	1	Molecular Function:protein binding (GO:0005515)	--	--	--	--	--	--
A0A5C2G429	IGL c3310_light_IGKV3-20_IGKJ2 (Fragment)		63.5	71	68.2	60.4	63.8	90.2	65.4	90.3	98.8	0.935372472	0.183217444	-0.096387125	Nonsignificant	1.377898372	0.002635427	0.462469485	Significant	0.678839957	0.002621531	-0.558856609	Significant	1	Molecular Function:protein binding (GO:0005515)	--	--	--	--	--	--
A0A5C2G440	IGL c3320_light_IGKV1-5_IGKJ1 (Fragment)		302.7	321.2	217.2	204.2	270.3	177.6	179.8	250.8	346.8	0.77790988	0.213531438	-0.362325065	Nonsignificant	0.92165022	0.729384001	-0.117708765	Nonsignificant	0.844040248	0.521672199	-0.2446163	Nonsignificant	1	Molecular Function:protein binding (GO:0005515)	--	--	--	--	--	--
A0A5C2G445	IGL c1073_light_IGKV1-5_IGKJ2 (Fragment)		30.6	49.4	51.8	66.9	172.5	43.9	115.9	108.9	52.8	2.695751138	0.128771788	1.430687318	Nonsignificant	1.559939302	0.351273931	0.641489894	Nonsignificant	1.72811284	0.254936501	0.789197424	Nonsignificant	1	Molecular Function:protein binding (GO:0005515)	--	--	--	--	--	--
A0A5C2G451	IGL c2715_light_IGKV1-27_IGKJ1 (Fragment)		550	397.7	733.7	349.8	375.6	522.4	302.3	354.2	322.7	0.611216843	0.148504226	-0.710243795	Nonsignificant	0.713274652	0.247377794	-0.48747039	Nonsignificant	0.856916535	0.459580932	-0.222773405	Nonsignificant	1	Molecular Function:protein binding (GO:0005515)	--	--	--	--	--	--
A0A5C2G453	IGL c4078_light_IGKV3-20_IGKJ2 (Fragment)		102.9	89	75	90.8	57.2	95	54.3	110.7	78.4	0.757961783	0.213237156	-0.399802986	Nonsignificant	1.064443612	0.666409507	0.090099526	Nonsignificant	0.712073214	0.146272508	-0.489902512	Nonsignificant	1	Molecular Function:protein binding (GO:0005515)	--	--	--	--	--	--
A0A5C2G455	IGL c1083_light_IGKV1-5_IGKJ1 (Fragment)		105.7	118.1	79.5	135.8	67.4	116.1	70.5	126.8	87.5	0.902406858	0.720054996	-0.148150063	Nonsignificant	1.089350478	0.609884087	0.123468189	Nonsignificant	0.828389831	0.5072267	-0.271618252	Nonsignificant	1	Molecular Function:protein binding (GO:0005515)	--	--	--	--	--	--
A0A5C2G461	IGL c2725_light_IGLV1-40_IGLJ1 (Fragment)		100.9	107.4	147.5	137	138.6	108.2	115.5	145.9	142.1	1.099213041	0.524410138	0.136471025	Nonsignificant	1.113546936	0.51616669	0.15516237	Nonsignificant	0.987127713	0.910978268	-0.018691344	Nonsignificant	1	Molecular Function:protein binding (GO:0005515)	--	--	--	--	--	--
A0A5C2G466	IGL c3972_light_IGLV3-21_IGLJ2 (Fragment)		86.7	265.2	107.3	197.7	107	136.6	90.4	182.7	66.1	0.860409408	0.76419051	-0.216904796	Nonsignificant	0.839285714	0.731350998	-0.25276607	Nonsignificant	1.025168656	0.949056168	0.035861275	Nonsignificant	1	Molecular Function:protein binding (GO:0005515)	--	--	--	--	--	--
A0A5C2G472	IGL c2735_light_IGKV2-30_IGKJ3 (Fragment)		115.9	36.5	31.9	40.6	29.8	39.2	31.9	37.7	37.9	0.55507325	0.421933007	-0.849249926	Nonsignificant	0.62289745	0.485008622	-0.682933429	Nonsignificant	0.891114983	0.334207791	-0.166316497	Nonsignificant	1	Molecular Function:protein binding (GO:0005515)	--	--	--	--	--	--
A0A5C2G480	IGL c4101_light_IGLV3-19_IGLJ2 (Fragment)		812.6	874.2	954.2	959	1774.9	780.7	1124.1	611.2	848.6	1.460810299	0.242928273	0.546768842	Nonsignificant	0.848352897	0.194489767	-0.237263575	Nonsignificant	1.721937068	0.154863515	0.784032417	Nonsignificant	1	Molecular Function:protein binding (GO:0005515)	--	--	--	--	--	--
A0A5C2G481	IGL c2745_light_IGKV1-6_IGKJ1 (Fragment)		692.5	626	716.8	652.8	1255.6	634.1	958.4	747.6	701	1.408539282	0.250541637	0.494199798	Nonsignificant	1.02328895	0.730648631	0.033213582	Nonsignificant	1.376482451	0.270034548	0.460986217	Nonsignificant	1	Molecular Function:protein binding (GO:0005515)	--	--	--	--	--	--
A0A5C2G482	IGL c4108_light_IGLV2-14_IGLJ1 (Fragment)		85.7	48.9	48.5	79.6	46.3	44.6	40.5	160.4	38.7	0.908793009	0.764209188	-0.137976358	Nonsignificant	1.330966685	0.66754618	0.41247446	Nonsignificant	0.68280673	0.588651357	-0.550450818	Nonsignificant	1	Molecular Function:protein binding (GO:0005515)	--	--	--	--	--	--
A0A5C2G486	IGL c3734_light_IGLV3-21_IGLJ2 (Fragment)		338.7	510.2	448.4	625.3	502.3	349.8	399.4	290.8	350.5	1.177060048	0.408276579	0.235187921	Nonsignificant	0.763971325	0.168319944	-0.388409606	Nonsignificant	1.54071234	0.101237751	0.623597527	Nonsignificant	1	Molecular Function:protein binding (GO:0005515)	--	--	--	--	--	--
A0A5C2G489	IGL c4111_light_IGLV3-19_IGLJ2 (Fragment)		65.7	74.1	64.3	76.7	55.3	69	88.1	70.6	59	1.078392945	0.641944245	0.108882963	Nonsignificant	0.973052425	0.719559617	-0.03941056	Nonsignificant	1.108257805	0.543561707	0.148293522	Nonsignificant	1	Molecular Function:protein binding (GO:0005515)	--	--	--	--	--	--
A0A5C2G494	IGL c3296_light_IGKV1D-13_IGKJ4 (Fragment)		216.9	268.9	214.3	262.7	232	282	230.2	266.1	291.1	1.035423511	0.714100521	0.050220982	Nonsignificant	1.198685902	0.105972136	0.261453671	Nonsignificant	0.863798856	0.047645328	-0.211232689	Nonsignificant	1	Molecular Function:protein binding (GO:0005515)	--	--	--	--	--	--
A0A5C2G499	IGL c4121_light_IGKV4-1_IGKJ5 (Fragment)		87.1	95.7	93.9	102.7	95.7	147.5	85.4	110.8	105.3	1.025659559	0.704149535	0.036551945	Nonsignificant	1.314058547	0.155793125	0.394029556	Nonsignificant	0.780528053	0.172497988	-0.35747761	Nonsignificant	1	Molecular Function:protein binding (GO:0005515)	--	--	--	--	--	--
A0A5C2G4B7	IGL c3316_light_IGLV3-1_IGLJ1 (Fragment)		49	49.1	65.1	58.6	157.5	62.8	116	78.8	63.6	2.034926471	0.184998872	1.024976666	Nonsignificant	1.257352941	0.134017832	0.330389674	Nonsignificant	1.618421053	0.27643542	0.694586992	Nonsignificant	1	Molecular Function:protein binding (GO:0005515)	--	--	--	--	--	--
A0A5C2G4C1	IGL c2317_light_IGKV3-20_IGKJ1 (Fragment)		897.1	989.8	1107.2	1216.6	2752.2	1044	1068.2	1047.3	1267.5	1.68230854	0.332961676	0.750442324	Nonsignificant	1.121806219	0.275369454	0.165823486	Nonsignificant	1.49964273	0.408078461	0.584618838	Nonsignificant	1	Molecular Function:protein binding (GO:0005515)	--	--	--	--	--	--
A0A5C2G4C4	IGL c3410_light_IGKV2D-28_IGKJ4 (Fragment)		1238.9	978.4	880.3	1028.9	910.5	998.1	806.9	1085.2	1135.3	0.886589618	0.411855801	-0.173661627	Nonsignificant	1.0390625	0.751202202	0.055282436	Nonsignificant	0.853259181	0.119118553	-0.228944062	Nonsignificant	1	Molecular Function:protein binding (GO:0005515)	--	--	--	--	--	--
A0A5C2G4C7	IGL c1153_light_IGLV7-46_IGLJ3 (Fragment)		29	35.7	28.7	82.2	41.6	60.8	17.8	71.7	12	1.516059957	0.483363375	0.60032681	Nonsignificant	1.547109208	0.451806689	0.629575038	Nonsignificant	0.979930796	0.972415683	-0.029248227	Nonsignificant	1	Molecular Function:protein binding (GO:0005515)	--	--	--	--	--	--
A0A5C2G4C8	IGL c4151_light_IGKV4-1_IGKJ2 (Fragment)		233.1	164.5	222.6	224.6	258.4	176.1	208.6	257.9	260.9	1.115124153	0.416195437	0.157204343	Nonsignificant	1.120445018	0.518852625	0.164071855	Nonsignificant	0.995251115	0.974246897	-0.006867512	Nonsignificant	1	Molecular Function:protein binding (GO:0005515)	--	--	--	--	--	--
A0A5C2G4D1	IGL c3420_light_IGLV3-1_IGLJ2 (Fragment)		172.4	271.7	288.8	298.7	263.9	200.9	240.4	294	189.9	1.095647428	0.602750024	0.131783623	Nonsignificant	0.93437031	0.76034389	-0.097933663	Nonsignificant	1.17260514	0.366630828	0.229717286	Nonsignificant	1	Molecular Function:protein binding (GO:0005515)	--	--	--	--	--	--
A0A5C2G4D2	IGL c2795_light_IGKV3D-15_IGKJ2 (Fragment)		400.1	477.7	494	771.9	833.2	646.6	466.5	573.5	1237.9	1.510132672	0.169606003	0.594675303	Nonsignificant	1.791806386	0.225701258	0.841414755	Nonsignificant	0.842799024	0.626513191	-0.246739452	Nonsignificant	1	Molecular Function:protein binding (GO:0005515)	--	--	--	--	--	--
A0A5C2G4D3	IGL c4042_light_IGKV1-27_IGKJ1 (Fragment)		73.2	86.5	83.4	150.5	79.3	105.6	76.1	95.4	116.4	1.258329905	0.480609835	0.331510214	Nonsignificant	1.305635541	0.033816104	0.384752235	Significant	0.963768116	0.890939572	-0.053242021	Nonsignificant	1	Molecular Function:protein binding (GO:0005515)	--	--	--	--	--	--
A0A5C2G4E0	IGL c4052_light_IGLV2-14_IGLJ2 (Fragment)		77.1	87.4	334.2	85.9	86.4	98.8	73.2	76.3	68.5	0.492279928	0.421018799	-1.022449178	Nonsignificant	0.488470022	0.418269916	-1.03365807	Nonsignificant	1.007799672	0.953931914	0.011208891	Nonsignificant	1	Molecular Function:protein binding (GO:0005515)	--	--	--	--	--	--
A0A5C2G4F4	IGL c2357_light_IGKV1-5_IGKJ1 (Fragment)		325.8	451.3	478.9	508.2	705.9	481.8	380.6	432.3	406.3	1.269665605	0.365403402	0.344448581	Nonsignificant	1.051273885	0.709179968	0.072138579	Nonsignificant	1.207740079	0.43760478	0.272310001	Nonsignificant	1	Molecular Function:protein binding (GO:0005515)	--	--	--	--	--	--
A0A5C2G4F7	IGL c3450_light_IGKV1-39_IGKJ1 (Fragment)		192.4	192.3	219.4	215.1	317.6	230.7	216.9	286.6	231.7	1.240854163	0.286232052	0.311333566	Nonsignificant	1.23986095	0.103233957	0.310178332	Nonsignificant	1.000801068	0.996179995	0.001155234	Nonsignificant	1	Molecular Function:protein binding (GO:0005515)	--	--	--	--	--	--
A0A5C2G4G0	IGL c2825_light_IGKV3-20_IGKJ1 (Fragment)		51.5	50.9	52	33.5	67.4	58	72.9	90.2	62.8	1.125647668	0.652065086	0.17075533	Nonsignificant	1.366580311	0.200579846	0.450570246	Nonsignificant	0.823696682	0.480342748	-0.279814917	Nonsignificant	1	Molecular Function:protein binding (GO:0005515)	--	--	--	--	--	--
A0A5C2G4G4	IGL c3824_light_IGKV3-11_IGKJ2 (Fragment)		397.1	454.4	423.2	476.1	599.6	492.3	443.6	514.1	475.1	1.191888287	0.222232159	0.253249022	Nonsignificant	1.162234251	0.032072525	0.216900877	Nonsignificant	1.025514681	0.818352413	0.036348145	Nonsignificant	1	Molecular Function:protein binding (GO:0005515)	--	--	--	--	--	--
A0A5C2G4H2	IGL c4092_light_IGKV4-1_IGKJ4 (Fragment)		185.1	203.1	211.7	169.3	154.9	213.6	152.2	167.4	174.4	0.794132355	0.016096908	-0.332548618	Significant	0.92582097	0.429936545	-0.111194854	Nonsignificant	0.857760173	0.200706917	-0.221353764	Nonsignificant	1	Molecular Function:protein binding (GO:0005515)	--	--	--	--	--	--
A0A5C2G4I3	IGL c2397_light_IGKV3-15_IGKJ1 (Fragment)		89.3	67	48.2	55.9	51	64.8	47	65.2	55.6	0.752567237	0.289680027	-0.410107612	Nonsignificant	0.907579462	0.653562975	-0.139904133	Nonsignificant	0.829202586	0.062018038	-0.270203479	Nonsignificant	1	Molecular Function:protein binding (GO:0005515)	--	--	--	--	--	--
A0A5C2G4J4	IGL c1173_light_IGKV1-39_IGKJ2 (Fragment)		608.6	923.3	871.3	1003.4	1708.7	715	682.9	665.5	603.8	1.412699734	0.391771815	0.498454857	Nonsignificant	0.825690746	0.285824322	-0.276326559	Nonsignificant	1.710930807	0.26006717	0.774781416	Nonsignificant	1	Molecular Function:protein binding (GO:0005515)	--	--	--	--	--	--
A0A5C2G4K3	IGL c2427_light_IGKV1-9_IGKJ2 (Fragment)		143.1	181.1	168.3	152.4	128.4	105.5	135.9	134.1	139.3	0.846091371	0.141408327	-0.241114625	Nonsignificant	0.769340102	0.069171493	-0.378306585	Nonsignificant	1.09976247	0.383719517	0.13719196	Nonsignificant	1	Molecular Function:protein binding (GO:0005515)	--	--	--	--	--	--
A0A5C2G4L2	IGL c1203_light_IGKV1D-13_IGKJ1 (Fragment)		49.1	59.1	45.7	74.4	52	66.8	45.2	53.1	62.5	1.115009747	0.588643786	0.157056321	Nonsignificant	1.185185185	0.171151277	0.245112498	Nonsignificant	0.940789474	0.736888728	-0.088056177	Nonsignificant	1	Molecular Function:protein binding (GO:0005515)	--	--	--	--	--	--
A0A5C2G4M3	IGL c4162_light_IGLV6-57_IGLJ3 (Fragment)		436.4	352.2	368.1	392.8	405.7	360.5	342.3	454.4	342.8	0.986253998	0.878101864	-0.019968851	Nonsignificant	1.000864528	0.994241487	0.001246712	Nonsignificant	0.98540209	0.895698232	-0.021215563	Nonsignificant	1	Molecular Function:protein binding (GO:0005515)	pre-B lymphocyte gene	--	--	--	--	--
A0A5C2G4N5	IGL c3396_light_IGLV2-14_IGLJ3 (Fragment)		192.7	211.2	161.7	199.3	168.2	193.2	139.9	142.4	182.5	0.897100424	0.437058556	-0.156658601	Nonsignificant	0.916018388	0.49600735	-0.126551537	Nonsignificant	0.979347616	0.884814857	-0.030107064	Nonsignificant	1	Molecular Function:protein binding (GO:0005515)	--	--	--	--	--	--
A0A5C2G4P7	IGL c3510_light_IGLV2-14_IGLJ2 (Fragment)		123.3	125.7	102.7	103.8	96.9	85.9	96	87.9	102.3	0.843616719	0.117014736	-0.245340408	Nonsignificant	0.785044072	0.054091872	-0.349154447	Nonsignificant	1.074610648	0.319958328	0.103814039	Nonsignificant	1	Molecular Function:protein binding (GO:0005515)	--	--	--	--	--	--
A0A5C2G4R6	IGL c2507_light_IGKV1D-39_IGKJ1 (Fragment)		630.8	785.6	781.1	896.7	1120.2	925.8	861.5	1045.7	948.4	1.309852105	0.088841547	0.389403926	Nonsignificant	1.328737201	0.022016263	0.410055796	Significant	0.985787184	0.886991846	-0.020651869	Nonsignificant	1	Molecular Function:protein binding (GO:0005515)	--	--	--	--	--	--
A0A5C2G4R7	IGL c3426_light_IGKV1-27_IGKJ1 (Fragment)		50.4	66.9	72.9	55.1	84.7	65.9	59.9	52.4	80.6	1.049947424	0.795678336	0.070317087	Nonsignificant	1.045741325	0.797707917	0.06452603	Nonsignificant	1.004022122	0.983709153	0.005791057	Nonsignificant	1	Molecular Function:protein binding (GO:0005515)	--	--	--	--	--	--
A0A5C2G4S3	IGL c1283_light_IGKV1-12_IGKJ1 (Fragment)		149.8	158.1	192.4	163.2	258.4	175.9	117.3	179.6	181.7	1.077153708	0.791394826	0.107224134	Nonsignificant	1.073755747	0.445515893	0.102665852	Nonsignificant	1.003164557	0.990361764	0.004558282	Nonsignificant	1	Molecular Function:protein binding (GO:0005515)	--	--	--	--	--	--
A0A5C2G4T0	IGL c2925_light_IGLV3-1_IGLJ3 (Fragment)		120.4	150.3	198.5	294.8	221.8	97.6	154.3	141.2	80.2	1.429880648	0.240079498	0.51589473	Nonsignificant	0.679880648	0.16398041	-0.556646589	Nonsignificant	2.103134796	0.084494903	1.07254132	Nonsignificant	1	Molecular Function:protein binding (GO:0005515)	--	--	--	--	--	--
A0A5C2G4U0	IGL c1303_light_IGLV5-45_IGLJ3 (Fragment)		780	496.6	354	438	329.1	599.5	358.4	525.6	416.7	0.690236723	0.309476205	-0.534836863	Nonsignificant	0.945541518	0.843098087	-0.080787287	Nonsignificant	0.72999092	0.103622904	-0.454049576	Nonsignificant	1	Molecular Function:protein binding (GO:0005515)	pre-B lymphocyte gene	--	--	--	--	--
A0A5C2G4U3	IGL c3456_light_IGKV4-1_IGKJ1 (Fragment)		333.5	314.2	229.3	318.1	354	375.2	236.8	406.9	314.8	1.036374002	0.83280945	0.051544731	Nonsignificant	1.250741163	0.157004912	0.322783259	Nonsignificant	0.828607895	0.231102175	-0.271238529	Nonsignificant	1	Molecular Function:protein binding (GO:0005515)	--	--	--	--	--	--
A0A5C2G4U8	IGL c4169_light_IGKV2-28_IGKJ3 (Fragment)		104.7	120	112.8	122.4	118.2	141.4	91.1	144.1	135.2	0.982814815	0.869672115	-0.02500849	Nonsignificant	1.246518519	0.010047655	0.317904316	Significant	0.788447825	0.085311148	-0.342912806	Nonsignificant	1	Molecular Function:protein binding (GO:0005515)	--	--	--	--	--	--
A0A5C2G4V3	IGL c2557_light_IGKV1-12_IGKJ4 (Fragment)		205.2	162.9	122.9	223.6	132.1	601.6	132.9	189.5	218.4	0.995112016	0.984495229	-0.007069161	Nonsignificant	2.056008147	0.322041207	1.039845981	Nonsignificant	0.484001981	0.320121019	-1.046915142	Nonsignificant	1	Molecular Function:protein binding (GO:0005515)	--	--	--	--	--	--
A0A5C2G4V4	IGL c3570_light_IGLV3-19_IGLJ3 (Fragment)		26.2	30.6	40.2	25.4	62.7	46.3	38.7	16.9	11.5	1.307216495	0.466810788	0.386498093	Nonsignificant	0.770103093	0.573371581	-0.376876504	Nonsignificant	1.697456493	0.321510068	0.763374597	Nonsignificant	1	Molecular Function:protein binding (GO:0005515)	--	--	--	--	--	--
A0A5C2G4Z6	IGL c4004_light_IGLV1-40_IGLJ2 (Fragment)		78.5	115.1	178.3	124.4	176.9	76.9	290.8	123.6	115.7	1.592094649	0.282575304	0.670926106	Nonsignificant	0.850228556	0.609016683	-0.23407738	Nonsignificant	1.87254902	0.195424724	0.905003486	Nonsignificant	1	Molecular Function:protein binding (GO:0005515)	--	--	--	--	--	--
A0A5C2G500	IGL c3630_light_IGLV2-8_IGLJ3 (Fragment)		597.7	309.9	473	481	339.6	435.5	583.8	528.3	432	1.017238882	0.945726363	0.024658512	Nonsignificant	1.011009706	0.958787016	0.015796848	Nonsignificant	1.006161341	0.972998417	0.008861664	Nonsignificant	1	Molecular Function:protein binding (GO:0005515)	--	--	--	--	--	--
A0A5C2G505	IGL c3506_light_IGKV3-20_IGKJ1 (Fragment)		189	144.4	164.2	144.9	180	165.2	216.4	167.3	216.5	1.087821543	0.587568006	0.121441903	Nonsignificant	1.10329582	0.466133072	0.141819664	Nonsignificant	0.985974499	0.927928713	-0.020377761	Nonsignificant	1	Molecular Function:protein binding (GO:0005515)	--	--	--	--	--	--
A0A5C2G540	IGH c86_heavy__IGHV4-31_IGHD3-22_IGHJ4 (Fragment)		284.2	304.5	416.1	410.6	631.6	388.3	290.9	343.9	251.2	1.326731688	0.393726461	0.407876636	Nonsignificant	0.978702229	0.907342182	-0.031058109	Nonsignificant	1.35560301	0.367831196	0.438934745	Nonsignificant	1	Molecular Function:protein binding (GO:0005515)	immunoglobulin heavy chain	--	ko04020 Calcium signaling pathway ko04064 NF-kappa B signaling pathway ko04072 Phospholipase D signaling pathway ko04145 Phagosome ko04151 PI3K-Akt signaling pathway ko04640 Hematopoietic cell lineage ko04650 Natural killer cell mediated cytotoxicity ko04662 B cell receptor signaling pathway ko04664 Fc epsilon RI signaling pathway ko04666 Fc gamma R-mediated phagocytosis ko04672 Intestinal immune…	--	--	--
A0A5C2G541	IGL c1423_light_IGKV3-11_IGKJ4 (Fragment)		366.7	485.9	334.1	365.4	635.4	379.3	254.3	333.8	247.1	1.05763883	0.865355305	0.08084705	Nonsignificant	0.809134575	0.280403221	-0.305548424	Nonsignificant	1.307123516	0.483135208	0.386395474	Nonsignificant	1	Molecular Function:protein binding (GO:0005515)	--	--	--	--	--	--
A0A5C2G542	IGH c10_heavy__IGHV5-51_IGHD5-18_IGHJ6 (Fragment)		1024.1	1534.4	1220.4	1129	1210.4	790	874.1	1180.3	935.9	0.85037974	0.361086594	-0.233820869	Nonsignificant	0.769059779	0.199925764	-0.378832351	Nonsignificant	1.105739454	0.53878775	0.145011482	Nonsignificant	1	Molecular Function:protein binding (GO:0005515)	--	--	--	--	--	--
A0A5C2G556	IGH c30_heavy__IGHV5-51_IGHD3-3_IGHJ4 (Fragment)		254.8	386.3	323.1	351.6	432.9	359.8	251.9	360.4	303.6	1.07488073	0.730348335	0.104176586	Nonsignificant	1.061812902	0.671951983	0.086529577	Nonsignificant	1.012307091	0.945416761	0.017647009	Nonsignificant	1	Molecular Function:protein binding (GO:0005515)	--	--	--	--	--	--
A0A5C2G563	IGH c40_heavy__IGHV3-33_IGHD5-18_IGHJ4 (Fragment)		640.9	837.7	755.7	777.4	1261.9	745.9	685.4	878.1	858.7	1.219487088	0.462031324	0.286274482	Nonsignificant	1.11117576	0.310686961	0.152087032	Nonsignificant	1.097474524	0.699497994	0.13418745	Nonsignificant	1	Molecular Function:protein binding (GO:0005515)	immunoglobulin heavy chain	--	ko04020 Calcium signaling pathway ko04064 NF-kappa B signaling pathway ko04072 Phospholipase D signaling pathway ko04145 Phagosome ko04151 PI3K-Akt signaling pathway ko04640 Hematopoietic cell lineage ko04650 Natural killer cell mediated cytotoxicity ko04662 B cell receptor signaling pathway ko04664 Fc epsilon RI signaling pathway ko04666 Fc gamma R-mediated phagocytosis ko04672 Intestinal immune…	--	--	--
A0A5C2G564	IGL c4084_light_IGLV2-23_IGLJ2 (Fragment)		140.3	114.7	84.7	142.1	74.8	212.9	149.6	138.7	160.1	1.078893141	0.773193394	0.10955198	Nonsignificant	1.506329114	0.109974952	0.591037015	Nonsignificant	0.716239984	0.210273015	-0.481485035	Nonsignificant	1	Molecular Function:protein binding (GO:0005515)	--	--	--	--	--	--
A0A5C2G568	IGH c129_heavy__IGHV1-69_IGHD2-2_IGHJ6 (Fragment)		174.1	165.2	228.8	183.1	221	243.5	175.4	243.9	264.6	1.02006689	0.884431093	0.028663758	Nonsignificant	1.323710614	0.07790251	0.404587759	Nonsignificant	0.770611702	0.036874466	-0.375924001	Significant	1	Molecular Function:protein binding (GO:0005515)	--	--	--	--	--	--
A0A5C2G569	IGH c50_heavy__IGHV3-21_IGHD3-22_IGHJ5 (Fragment)		207.2	184.4	200.5	271.8	704.4	212.9	206.8	248.6	241.2	1.997973315	0.334343763	0.998537315	Nonsignificant	1.186792771	0.055850755	0.247068045	Nonsignificant	1.683506475	0.413119154	0.75146927	Nonsignificant	1	Molecular Function:protein binding (GO:0005515)	immunoglobulin heavy chain	--	ko04020 Calcium signaling pathway ko04064 NF-kappa B signaling pathway ko04072 Phospholipase D signaling pathway ko04145 Phagosome ko04151 PI3K-Akt signaling pathway ko04640 Hematopoietic cell lineage ko04650 Natural killer cell mediated cytotoxicity ko04662 B cell receptor signaling pathway ko04664 Fc epsilon RI signaling pathway ko04666 Fc gamma R-mediated phagocytosis ko04672 Intestinal immune…	--	--	--
A0A5C2G571	IGL c4094_light_IGLV1-51_IGLJ2 (Fragment)		83.8	89.8	85.3	96.6	81.6	82.9	88.3	158.5	98.8	1.029354963	0.631391334	0.041740568	Nonsignificant	1.314020857	0.36000822	0.393988176	Nonsignificant	0.783362728	0.397935397	-0.352247608	Nonsignificant	1	Molecular Function:protein binding (GO:0005515)	--	--	--	--	--	--
A0A5C2G572	IGL c3015_light_IGKV3-20_IGKJ1 (Fragment)		1180.8	1183.9	1698.4	1378	2771.6	1241.7	1258	1298.1	1253.8	1.330904974	0.460053543	0.412407567	Nonsignificant	0.933671335	0.65420679	-0.099013304	Nonsignificant	1.425453395	0.383428845	0.511420872	Nonsignificant	1	Molecular Function:protein binding (GO:0005515)	--	--	--	--	--	--
A0A5C2G575	IGL c1473_light_IGKV1-39_IGKJ2 (Fragment)		160.4	213.3	191.7	257.7	299.5	243.6	216.4	303.3	213.2	1.368234878	0.082653676	0.452315912	Nonsignificant	1.344357977	0.118121657	0.426917351	Nonsignificant	1.017760821	0.905878069	0.02539856	Nonsignificant	1	Molecular Function:protein binding (GO:0005515)	--	--	--	--	--	--
A0A5C2G584	IGL c2737_light_IGKV1-12_IGKJ1 (Fragment)		38.3	44.4	43.2	85.5	28.1	53.8	45.8	42.4	47.2	1.266084194	0.57884543	0.340373346	Nonsignificant	1.138999206	0.217395561	0.187766741	Nonsignificant	1.111576011	0.785055009	0.152606605	Nonsignificant	1	Molecular Function:protein binding (GO:0005515)	--	--	--	--	--	--
A0A5C2G586	IGH c149_heavy__IGHV3-20_IGHD3-10_IGHJ6 (Fragment)		180.1	124.4	101.9	130.2	103.7	119.6	114.5	93.6	98.6	0.857283465	0.499381403	-0.222155778	Nonsignificant	0.767224409	0.306772259	-0.382279474	Nonsignificant	1.117382938	0.332500516	0.160123696	Nonsignificant	1	Molecular Function:protein binding (GO:0005515)	--	--	--	--	--	--
A0A5C2G589	IGL c4114_light_IGLV3-19_IGLJ2 (Fragment)		36.1	41.4	42.8	40.3	47.6	53	37.7	41.6	35.9	1.044056525	0.652199156	0.062199822	Nonsignificant	1.08478803	0.580788867	0.117413164	Nonsignificant	0.962452107	0.796480537	-0.055213343	Nonsignificant	1	Molecular Function:protein binding (GO:0005515)	--	--	--	--	--	--
A0A5C2G593	IGL c1493_light_IGKV1-39_IGKJ4 (Fragment)		437.2	551.5	541.2	486.5	1152.4	558.4	519	444.5	721	1.410484345	0.436770059	0.496190654	Nonsignificant	1.126805674	0.519863045	0.172238733	Nonsignificant	1.251754742	0.583068984	0.323951921	Nonsignificant	1	Molecular Function:protein binding (GO:0005515)	--	--	--	--	--	--
A0A5C2G597	IGL c4124_light_IGLV1-51_IGLJ2 (Fragment)		257.6	310.4	354.4	331.6	285	358.9	314.4	573.9	239.6	1.009323504	0.932594093	0.013388655	Nonsignificant	1.27103209	0.488182291	0.346000455	Nonsignificant	0.794097578	0.498004628	-0.3326118	Nonsignificant	1	Molecular Function:protein binding (GO:0005515)	--	--	--	--	--	--
A0A5C2G5A2	IGL c1503_light_IGKV1-9_IGKJ2 (Fragment)		197	220.8	177.2	238.2	223	313.5	151.6	224.5	169.3	1.029915966	0.854198441	0.042526629	Nonsignificant	1.188739496	0.471254685	0.249432593	Nonsignificant	0.866393327	0.566958711	-0.206905964	Nonsignificant	1	Molecular Function:protein binding (GO:0005515)	--	--	--	--	--	--
A0A5C2G5A8	IGL c2777_light_IGLV2-14_IGLJ1 (Fragment)		159.6	179.5	165.2	495.4	198.5	326.9	233.1	1065.8	221.5	1.838191553	0.271403302	0.878287114	Nonsignificant	3.200872497	0.298265191	1.67846521	Nonsignificant	0.57427828	0.486517188	-0.800178096	Nonsignificant	1	Molecular Function:protein binding (GO:0005515)	--	--	--	--	--	--
A0A5C2G5A9	IGH c176_heavy__IGHV3-21_IGHD3-16_IGHJ5 (Fragment)		888	586.9	345	456.5	416.9	450.5	308.6	473.8	411.8	0.649486236	0.307006031	-0.622629144	Nonsignificant	0.734161218	0.412637503	-0.445831189	Nonsignificant	0.884664322	0.370158717	-0.176797954	Nonsignificant	1	Molecular Function:protein binding (GO:0005515)	immunoglobulin heavy chain	--	ko04020 Calcium signaling pathway ko04064 NF-kappa B signaling pathway ko04072 Phospholipase D signaling pathway ko04145 Phagosome ko04151 PI3K-Akt signaling pathway ko04640 Hematopoietic cell lineage ko04650 Natural killer cell mediated cytotoxicity ko04662 B cell receptor signaling pathway ko04664 Fc epsilon RI signaling pathway ko04666 Fc gamma R-mediated phagocytosis ko04672 Intestinal immune…	--	--	--
A0A5C2G5C8	IGH c196_heavy__IGHV4-31_IGHD3-9_IGHJ4 (Fragment)		175.7	196.3	458.5	229.9	361.7	234.9	170.5	216.5	175	0.917639976	0.843804943	-0.123999853	Nonsignificant	0.754244431	0.534806814	-0.406895956	Nonsignificant	1.216634738	0.513166772	0.282896103	Nonsignificant	1	Molecular Function:protein binding (GO:0005515)	immunoglobulin heavy chain	--	ko04020 Calcium signaling pathway ko04064 NF-kappa B signaling pathway ko04072 Phospholipase D signaling pathway ko04145 Phagosome ko04151 PI3K-Akt signaling pathway ko04640 Hematopoietic cell lineage ko04650 Natural killer cell mediated cytotoxicity ko04662 B cell receptor signaling pathway ko04664 Fc epsilon RI signaling pathway ko04666 Fc gamma R-mediated phagocytosis ko04672 Intestinal immune…	--	--	--
A0A5C2G5D9	IGH c206_heavy__IGHV1-2_IGHD5-18_IGHJ6 (Fragment)		434.5	444.7	441.3	445.2	452.1	504.6	428.4	503.9	484.5	1.003937902	0.836783975	0.005670035	Nonsignificant	1.130632336	0.005343786	0.177129864	Nonsignificant	0.887943737	0.004494976	-0.171459829	Nonsignificant	1	Molecular Function:protein binding (GO:0005515)	--	--	--	--	--	--
A0A5C2G5E5	IGH c216_heavy__IGHV4-59_IGHD3-16_IGHJ5 (Fragment)		660.4	595.4	763.3	741.2	1168.9	539.1	590.7	685.4	534.3	1.238571641	0.455099192	0.308677319	Nonsignificant	0.871081175	0.280715077	-0.199120927	Nonsignificant	1.421878554	0.287137829	0.507798246	Nonsignificant	1	Molecular Function:protein binding (GO:0005515)	immunoglobulin heavy chain	--	ko04020 Calcium signaling pathway ko04064 NF-kappa B signaling pathway ko04072 Phospholipase D signaling pathway ko04145 Phagosome ko04151 PI3K-Akt signaling pathway ko04640 Hematopoietic cell lineage ko04650 Natural killer cell mediated cytotoxicity ko04662 B cell receptor signaling pathway ko04664 Fc epsilon RI signaling pathway ko04666 Fc gamma R-mediated phagocytosis ko04672 Intestinal immune…	--	--	--
A0A5C2G5F1	IGH c150_heavy__IGHV4-31_IGHD2-15_IGHJ6 (Fragment)		98.5	111.1	111.6	148.8	123.9	124.9	87.3	110.8	100	1.120797011	0.547648976	0.164525014	Nonsignificant	1.045143213	0.601845994	0.063700644	Nonsignificant	1.072386059	0.705983689	0.10082437	Nonsignificant	1	Molecular Function:protein binding (GO:0005515)	immunoglobulin heavy chain	--	ko04020 Calcium signaling pathway ko04064 NF-kappa B signaling pathway ko04072 Phospholipase D signaling pathway ko04145 Phagosome ko04151 PI3K-Akt signaling pathway ko04640 Hematopoietic cell lineage ko04650 Natural killer cell mediated cytotoxicity ko04662 B cell receptor signaling pathway ko04664 Fc epsilon RI signaling pathway ko04666 Fc gamma R-mediated phagocytosis ko04672 Intestinal immune…	--	--	--
A0A5C2G5F3	IGH c226_heavy__IGHV4-28_IGHD3-3_IGHJ4 (Fragment)		96.9	64	158.8	70.4	163.3	56.8	151.7	63.3	93.9	1.205505161	0.616019745	0.269637828	Nonsignificant	0.669377541	0.335305727	-0.579107947	Nonsignificant	1.800934579	0.180270418	0.848745775	Nonsignificant	1	Molecular Function:protein binding (GO:0005515)	immunoglobulin heavy chain	--	ko04020 Calcium signaling pathway ko04064 NF-kappa B signaling pathway ko04072 Phospholipase D signaling pathway ko04145 Phagosome ko04151 PI3K-Akt signaling pathway ko04640 Hematopoietic cell lineage ko04650 Natural killer cell mediated cytotoxicity ko04662 B cell receptor signaling pathway ko04664 Fc epsilon RI signaling pathway ko04666 Fc gamma R-mediated phagocytosis ko04672 Intestinal immune…	--	--	--
A0A5C2G5G1	IGL c1563_light_IGLV2-14_IGLJ1 (Fragment)		35.7	59.2	39.2	187.9	42.7	53.4	48.2	149.3	45	2.079045488	0.417227469	1.055921324	Nonsignificant	1.847129008	0.375385341	0.885284631	Nonsignificant	1.125555107	0.868005398	0.170636693	Nonsignificant	1	Molecular Function:protein binding (GO:0005515)	--	--	--	--	--	--
A0A5C2G5G5	IGL c3095_light_IGLV1-51_IGLJ3 (Fragment)		89.5	82.9	133.7	66.7	75.3	82.3	141.3	78.6	104.9	0.925514538	0.804317656	-0.111672443	Nonsignificant	0.868343679	0.508494604	-0.20366194	Nonsignificant	1.065838977	0.833115843	0.091989497	Nonsignificant	1	Molecular Function:protein binding (GO:0005515)	--	--	--	--	--	--
A0A5C2G5I6	IGL c2887_light_IGKV4-1_IGKJ1 (Fragment)		45.8	56.9	154.5	104.7	51.8	91.4	63.5	90.3	60.2	0.855365474	0.767301713	-0.225387119	Nonsignificant	0.940513219	0.898625778	-0.088479873	Nonsignificant	0.909466722	0.723959134	-0.136907246	Nonsignificant	1	Molecular Function:protein binding (GO:0005515)	--	--	--	--	--	--
A0A5C2G5J4	IGL c3840_light_IGLV7-46_IGLJ2 (Fragment)		1133.1	1029.6	1383.3	1491.5	1028	1713.6	1335.9	1315.5	1060.9	1.087253243	0.582957554	0.120688012	Nonsignificant	1.153412296	0.462593773	0.205908307	Nonsignificant	0.942640587	0.756368713	-0.085220295	Nonsignificant	1	Molecular Function:protein binding (GO:0005515)	--	--	--	--	--	--
A0A5C2G5J5	IGL c1613_light_IGLV3-1_IGLJ2 (Fragment)		458	608.6	502.9	576.1	479.5	492	501.6	543.7	444.9	0.992163109	0.942993291	-0.011350779	Nonsignificant	0.943357757	0.610683369	-0.084123095	Nonsignificant	1.051735783	0.56575708	0.072772316	Nonsignificant	1	Molecular Function:protein binding (GO:0005515)	--	--	--	--	--	--
A0A5C2G5L7	IGL c3870_light_IGKV1-33_IGKJ3 (Fragment)		1264.2	1317.6	1243.8	1395.4	2044.3	1231.7	1089	1266.9	1177.6	1.183788164	0.493067743	0.243410937	Nonsignificant	0.960947302	0.219132099	-0.057470778	Nonsignificant	1.231897068	0.419294844	0.300881715	Nonsignificant	1	Molecular Function:protein binding (GO:0005515)	--	--	--	--	--	--
A0A5C2G5M5	IGL c3155_light_IGKV1-33_IGKJ4 (Fragment)		135.4	267.5	230.8	166.6	185.8	151	161.8	222.9	191.6	0.811424964	0.41883191	-0.301470405	Nonsignificant	0.892378097	0.644500732	-0.164272991	Nonsignificant	0.90928382	0.505263526	-0.137197414	Nonsignificant	1	Molecular Function:protein binding (GO:0005515)	--	--	--	--	--	--
A0A5C2G5M8	IGL c2947_light_IGKV4-1_IGKJ5 (Fragment)		161.7	73	89.9	73.8	64	86	87.7	120.8	145.7	0.694701171	0.348204641	-0.525535566	Nonsignificant	1.085951941	0.789705313	0.118960258	Nonsignificant	0.639716312	0.120604556	-0.644495824	Nonsignificant	1	Molecular Function:protein binding (GO:0005515)	--	--	--	--	--	--
A0A5C2G5N3	IGL c4214_light_IGKV1D-39_IGKJ1 (Fragment)		650	478.1	545.3	590.4	673	525.3	530	532.1	603.8	1.07171029	0.572422194	0.099914963	Nonsignificant	0.992709454	0.946721242	-0.010556563	Nonsignificant	1.079581026	0.424724466	0.110471526	Nonsignificant	1	Molecular Function:protein binding (GO:0005515)	--	--	--	--	--	--
A0A5C2G5N4	IGL c3746_light_IGKV2D-29_IGKJ3 (Fragment)		79.6	91	71.5	97.7	62.2	81.9	59.1	191.1	161.6	0.904584882	0.613777983	-0.14467221	Nonsignificant	1.795125981	0.184874271	0.844085095	Nonsignificant	0.503911643	0.146789095	-0.988757305	Nonsignificant	1	Molecular Function:protein binding (GO:0005515)	--	--	--	--	--	--
A0A5C2G5N5	IGL c3890_light_IGLV2-11_IGLJ3 (Fragment)		269.9	344.7	216.8	466.8	299.2	391.1	337.9	369.3	278.8	1.327760404	0.227769174	0.408994834	Nonsignificant	1.24993986	0.243092597	0.321858683	Nonsignificant	1.06225943	0.744721187	0.087136151	Nonsignificant	1	Molecular Function:protein binding (GO:0005515)	--	--	--	--	--	--
A0A5C2G5P5	IGH c276_heavy__IGHV1-46_IGHD5-12_IGHJ4 (Fragment)		24.4	31.1	27.2	31.5	363.5	30.3	66.1	27.1	30.2	5.575574365	0.353938074	2.479120431	Nonsignificant	1.059250302	0.511954544	0.08304354	Nonsignificant	5.26369863	0.358856931	2.396076891	Nonsignificant	1	Molecular Function:protein binding (GO:0005515)	--	--	--	--	--	--
A0A5C2G5Q2	IGH c279_heavy__IGHV1-2_IGHD5-12_IGHJ4 (Fragment)		466.4	703.8	217.2	214.5	600.8	651.5	252.3	263.3	513.7	0.769496901	0.599053077	-0.378012579	Nonsignificant	1.029623757	0.943351138	0.042117247	Nonsignificant	0.747357368	0.512371093	-0.420129826	Nonsignificant	1	Molecular Function:protein binding (GO:0005515)	--	--	--	--	--	--
A0A5C2G5Q7	IGH c280_heavy__IGHV1-18_IGHD1-26_IGHJ5 (Fragment)		175.8	106	68.7	95.1	57.3	94.7	63.6	100.5	84.3	0.616262482	0.287753024	-0.698383132	Nonsignificant	0.79743224	0.530691944	-0.326566161	Nonsignificant	0.772808587	0.204256893	-0.371816971	Nonsignificant	1	Molecular Function:protein binding (GO:0005515)	--	--	--	--	--	--
A0A5C2G5S3	IGL c3786_light_IGLV1-44_IGLJ1 (Fragment)		617.1	642	989.1	708.6	890.9	571.7	616.9	704.2	592.1	0.985855351	0.945548575	-0.020552111	Nonsignificant	0.830886932	0.405803884	-0.267275928	Nonsignificant	1.186509636	0.289889336	0.246723817	Nonsignificant	1	Molecular Function:protein binding (GO:0005515)	--	--	--	--	--	--
A0A5C2G5T3	IGL c3796_light_IGKV4-1_IGKJ2 (Fragment)		649.5	675.1	634.1	680.2	627.2	901.5	592.7	1027.5	725.2	0.970082197	0.539721831	-0.043821099	Nonsignificant	1.355082453	0.115615657	0.438380638	Nonsignificant	0.715884259	0.093248198	-0.482201737	Nonsignificant	1	Molecular Function:protein binding (GO:0005515)	--	--	--	--	--	--
A0A5C2G5T6	IGL c1723_light_IGKV3-15_IGKJ1 (Fragment)		412.3	531.5	365.1	407.8	265.8	501.5	372.6	572	487	0.79929712	0.252899718	-0.323196204	Nonsignificant	1.192222477	0.230198917	0.253653478	Nonsignificant	0.670426145	0.035742797	-0.576849682	Significant	1	Molecular Function:protein binding (GO:0005515)	--	--	--	--	--	--
A0A5C2G5T8	IGH c319_heavy__IGHV3-43_IGHD7-27_IGHJ6 (Fragment)		43.3	45.1	57.2	70.9	63.9	70.5	58.3	54.9	55.4	1.326236264	0.051367584	0.407337809	Nonsignificant	1.241758242	0.157842733	0.312384322	Nonsignificant	1.068030973	0.553255935	0.094953487	Nonsignificant	1	Molecular Function:protein binding (GO:0005515)	--	--	--	--	--	--
A0A5C2G5T9	IGL c3037_light_IGKV3-20_IGKJ2 (Fragment)		230.5	463.3	312.4	297.7	444.8	264	316.8	261.8	264	1.052772809	0.841692343	0.074194132	Nonsignificant	0.784933413	0.400973008	-0.349357822	Nonsignificant	1.341225627	0.19113021	0.423551954	Nonsignificant	1	Molecular Function:protein binding (GO:0005515)	--	--	--	--	--	--
A0A5C2G5U0	IGL c3960_light_IGKV2D-28_IGKJ3 (Fragment)		144.2	131.5	97.7	118.6	63.4	163.7	90.8	150.4	98.6	0.730583824	0.189036316	-0.452878283	Nonsignificant	1.105249063	0.620575531	0.144371511	Nonsignificant	0.661012842	0.144324229	-0.597249794	Nonsignificant	1	Molecular Function:protein binding (GO:0005515)	--	--	--	--	--	--
A0A5C2G5U3	IGH c77_heavy__IGHV3-73_IGHD3-16_IGHJ6 (Fragment)		288.9	490.9	292.1	296	240.8	291.7	291.7	304	262.3	0.772926579	0.348443988	-0.371596717	Nonsignificant	0.800447803	0.398010098	-0.321120767	Nonsignificant	0.965617716	0.675419395	-0.05047595	Nonsignificant	1	Molecular Function:protein binding (GO:0005515)	--	--	--	--	--	--
A0A5C2G5V5	IGH c329_heavy__IGHV1-69_IGHD3-10_IGHJ4 (Fragment)		239.9	293.7	253.3	252.1	394.4	414.4	238	365.9	296.2	1.124031008	0.588942193	0.168681835	Nonsignificant	1.368026433	0.088763884	0.452096106	Nonsignificant	0.821644217	0.357502835	-0.283414271	Nonsignificant	--	--	--	--	--	--	--	--
A0A5C2G5V9	IGH c356_heavy__IGHV3-43_IGHD3-9_IGHJ3 (Fragment)		471.6	546.7	466.2	549.5	752.1	570.6	449.4	617.3	537.4	1.179521724	0.426437994	0.23820199	Nonsignificant	1.162209498	0.083287215	0.21687015	Nonsignificant	1.01489596	0.933393742	0.02133184	Nonsignificant	1	Molecular Function:protein binding (GO:0005515)	--	--	--	--	--	--
A0A5C2G5W3	IGH c350_heavy__IGHV3-23_IGHD6-19_IGHJ5 (Fragment)		395.8	448.8	535.5	467.5	724.5	547.9	511.6	553.3	423.4	1.234403304	0.313601285	0.303813829	Nonsignificant	1.104702558	0.458804445	0.143657975	Nonsignificant	1.117407845	0.553827173	0.160155854	Nonsignificant	1	Molecular Function:protein binding (GO:0005515)	immunoglobulin heavy chain	--	ko04020 Calcium signaling pathway ko04064 NF-kappa B signaling pathway ko04072 Phospholipase D signaling pathway ko04145 Phagosome ko04151 PI3K-Akt signaling pathway ko04640 Hematopoietic cell lineage ko04650 Natural killer cell mediated cytotoxicity ko04662 B cell receptor signaling pathway ko04664 Fc epsilon RI signaling pathway ko04666 Fc gamma R-mediated phagocytosis ko04672 Intestinal immune…	--	--	--
A0A5C2G5X7	IGL c3846_light_IGKV3-20_IGKJ1 (Fragment)		148.2	125.6	201.5	126.9	153.2	229.2	156.1	153.2	115.2	0.917736167	0.633802241	-0.123848632	Nonsignificant	1.046917736	0.864064821	0.066148084	Nonsignificant	0.876607717	0.608740042	-0.189996715	Nonsignificant	1	Molecular Function:protein binding (GO:0005515)	--	--	--	--	--	--
A0A5C2G5Y0	IGH c360_heavy__IGHV3-33_IGHD3-22_IGHJ6 (Fragment)		143.7	109	109.7	160	93.8	145	80.1	238.7	151.7	0.921357616	0.751277595	-0.118166862	Nonsignificant	1.477373068	0.187367288	0.563034184	Nonsignificant	0.623645872	0.162780474	-0.681201046	Nonsignificant	1	Molecular Function:protein binding (GO:0005515)	--	--	--	--	--	--
A0A5C2G5Y6	IGH c369_heavy__IGHV4-39_IGHD1-7_IGHJ4 (Fragment)		239.7	181.6	145.9	172.7	209.8	261.9	118.2	191.2	161.8	0.882757405	0.592320923	-0.179911077	Nonsignificant	1.08409732	0.71389408	0.116494274	Nonsignificant	0.814278745	0.394421011	-0.296405351	Nonsignificant	1	Molecular Function:protein binding (GO:0005515)	immunoglobulin heavy chain	--	ko04020 Calcium signaling pathway ko04064 NF-kappa B signaling pathway ko04072 Phospholipase D signaling pathway ko04145 Phagosome ko04151 PI3K-Akt signaling pathway ko04640 Hematopoietic cell lineage ko04650 Natural killer cell mediated cytotoxicity ko04662 B cell receptor signaling pathway ko04664 Fc epsilon RI signaling pathway ko04666 Fc gamma R-mediated phagocytosis ko04672 Intestinal immune…	--	--	--
A0A5C2G5Z2	IGH c376_heavy__IGHV3-11_IGHD6-19_IGHJ5 (Fragment)		74.9	76.1	53.9	129.6	62.5	76.8	45.5	92.8	54.4	1.159590044	0.717506526	0.213614852	Nonsignificant	1.093216203	0.660278269	0.128578748	Nonsignificant	1.060714286	0.882557832	0.085036104	Nonsignificant	1	Molecular Function:protein binding (GO:0005515)	--	--	--	--	--	--
A0A5C2G5Z6	IGL c3225_light_IGKV1D-39_IGKJ2 (Fragment)		301.1	349.9	254.8	274.3	387.2	257.8	204.5	317	267.7	0.956060941	0.838943469	-0.064825514	Nonsignificant	0.930117024	0.562150417	-0.104515853	Nonsignificant	1.027893175	0.899878847	0.039690339	Nonsignificant	1	Molecular Function:protein binding (GO:0005515)	--	--	--	--	--	--
A0A5C2G5Z9	IGL c4040_light_IGKV3-20_IGKJ2 (Fragment)		142.4	149.1	129.5	122.3	145.6	144.1	88.6	175.1	99.9	0.846793349	0.323486161	-0.239918157	Nonsignificant	0.995486936	0.97987867	-0.006525712	Nonsignificant	0.850632307	0.491389492	-0.233392445	Nonsignificant	1	Molecular Function:protein binding (GO:0005515)	--	--	--	--	--	--
A0A5C2G600	IGH c386_heavy__IGHV3-30_IGHD3-22_IGHJ4 (Fragment)		214.2	333.3	306.4	268	358	245.9	258.3	305.4	268.5	1.035601358	0.843410204	0.050468763	Nonsignificant	0.960065581	0.795568448	-0.058795136	Nonsignificant	1.078677726	0.592862986	0.109263899	Nonsignificant	1	Molecular Function:protein binding (GO:0005515)	--	--	--	--	--	--
A0A5C2G601	IGL c3097_light_IGKV2D-29_IGKJ2 (Fragment)		858.6	718.6	621.9	852.5	928.6	697.7	645	1095	584.3	1.103224046	0.527665155	0.141725808	Nonsignificant	1.08089673	0.751289543	0.112228694	Nonsignificant	1.020656289	0.931792585	0.029497114	Nonsignificant	1	Molecular Function:protein binding (GO:0005515)	--	--	--	--	--	--
A0A5C2G603	IGH c400_heavy__IGHV4-39_IGHD3-3_IGHJ4 (Fragment)		474.1	528.8	673	618.8	709.1	512.7	464.5	540.8	478.4	1.069514888	0.697897688	0.096956565	Nonsignificant	0.914076019	0.508717908	-0.129613943	Nonsignificant	1.170050264	0.347849255	0.226570508	Nonsignificant	1	Molecular Function:protein binding (GO:0005515)	immunoglobulin heavy chain	--	ko04020 Calcium signaling pathway ko04064 NF-kappa B signaling pathway ko04072 Phospholipase D signaling pathway ko04145 Phagosome ko04151 PI3K-Akt signaling pathway ko04640 Hematopoietic cell lineage ko04650 Natural killer cell mediated cytotoxicity ko04662 B cell receptor signaling pathway ko04664 Fc epsilon RI signaling pathway ko04666 Fc gamma R-mediated phagocytosis ko04672 Intestinal immune…	--	--	--
A0A5C2G607	IGH c117_heavy__IGHV3-11_IGHD6-13_IGHJ4 (Fragment)		155.7	250.9	312.2	435.9	208.4	292.5	158.5	346	152.9	1.116861436	0.790829471	0.159450208	Nonsignificant	1.101001669	0.758970325	0.138816656	Nonsignificant	1.014404852	0.972563415	0.020633551	Nonsignificant	1	Molecular Function:protein binding (GO:0005515)	immunoglobulin heavy chain	--	ko04020 Calcium signaling pathway ko04064 NF-kappa B signaling pathway ko04072 Phospholipase D signaling pathway ko04145 Phagosome ko04151 PI3K-Akt signaling pathway ko04640 Hematopoietic cell lineage ko04650 Natural killer cell mediated cytotoxicity ko04662 B cell receptor signaling pathway ko04664 Fc epsilon RI signaling pathway ko04666 Fc gamma R-mediated phagocytosis ko04672 Intestinal immune…	--	--	--
A0A5C2G608	IGH c2_heavy__IGHV2-5_IGHD1-7_IGHJ5 (Fragment)		55.8	76.2	62.3	70.5	94.1	67.5	103.7	82.4	75.9	1.380854349	0.114022766	0.465561154	Nonsignificant	1.162120432	0.236014997	0.216759585	Nonsignificant	1.188219663	0.287539715	0.248801568	Nonsignificant	1	Molecular Function:protein binding (GO:0005515)	immunoglobulin heavy chain	--	ko04020 Calcium signaling pathway ko04064 NF-kappa B signaling pathway ko04072 Phospholipase D signaling pathway ko04145 Phagosome ko04151 PI3K-Akt signaling pathway ko04640 Hematopoietic cell lineage ko04650 Natural killer cell mediated cytotoxicity ko04662 B cell receptor signaling pathway ko04664 Fc epsilon RI signaling pathway ko04666 Fc gamma R-mediated phagocytosis ko04672 Intestinal immune…	--	--	--
A0A5C2G614	IGH c410_heavy__IGHV3-20_IGHD3-10_IGHJ6 (Fragment)		173.4	149.5	212.6	350.7	227.6	228.5	179.8	359.5	209.5	1.415686275	0.279980285	0.50150159	Nonsignificant	1.489262372	0.196987193	0.574597944	Nonsignificant	0.950595611	0.859147609	-0.073096354	Nonsignificant	1	Molecular Function:protein binding (GO:0005515)	--	--	--	--	--	--
A0A5C2G620	IGL c3245_light_IGLV2-14_IGLJ2 (Fragment)		398.9	271.1	318.3	290.6	244.7	548.4	219.9	158.2	178.9	0.764140443	0.162475073	-0.388090276	Nonsignificant	0.895983001	0.816420402	-0.158456734	Nonsignificant	0.852851496	0.765985824	-0.229633542	Nonsignificant	1	Molecular Function:protein binding (GO:0005515)	--	--	--	--	--	--
A0A5C2G636	IGL c4080_light_IGKV3-15_IGKJ4 (Fragment)		44.7	71.8	75.5	74.7	118.3	64	40	64.2	58.6	1.213541667	0.621639816	0.279223644	Nonsignificant	0.972916667	0.87593773	-0.039611856	Nonsignificant	1.24732334	0.567093291	0.3188355	Nonsignificant	1	Molecular Function:protein binding (GO:0005515)	--	--	--	--	--	--
A0A5C2G641	IGH c440_heavy__IGHV3-30_IGHD2-2_IGHJ4 (Fragment)		121.8	125.9	109.8	169.9	536.2	435.5	129.8	178.2	121.4	2.338181818	0.342714293	1.225387119	Nonsignificant	2.056223776	0.322451404	1.03999728	Nonsignificant	1.137124201	0.846054015	0.185389839	Nonsignificant	1	Molecular Function:protein binding (GO:0005515)	--	--	--	--	--	--
A0A5C2G644	IGH c147_heavy__IGHV1-69_IGHD3-9_IGHJ1 (Fragment)		130.5	174.6	161.8	179.2	121.9	192.6	130.2	165.7	145.4	0.92375241	0.623161846	-0.114421873	Nonsignificant	1.078817734	0.552411677	0.109451142	Nonsignificant	0.856263649	0.34778341	-0.223873015	Nonsignificant	1	Molecular Function:protein binding (GO:0005515)	--	--	--	--	--	--
A0A5C2G647	IGH c42_heavy__IGHV5-51_IGHD3-10_IGHJ4 (Fragment)		896	1033.1	1010.6	987.4	1140.1	997.2	1039.8	1478.5	1135.9	1.077422866	0.286510087	0.107584589	Nonsignificant	1.228560737	0.254015271	0.296969183	Nonsignificant	0.876979732	0.412393269	-0.189384594	Nonsignificant	1	Molecular Function:protein binding (GO:0005515)	--	--	--	--	--	--
A0A5C2G659	IGL c4110_light_IGLV1-51_IGLJ2 (Fragment)		204	192	276.3	214.1	360.2	205.3	355.9	566.9	277	1.383608508	0.211377906	0.46843579	Nonsignificant	1.560612822	0.373961976	0.642112658	Nonsignificant	0.886580252	0.765662625	-0.173676868	Nonsignificant	1	Molecular Function:protein binding (GO:0005515)	--	--	--	--	--	--
A0A5C2G660	IGH c62_heavy__IGHV1-2_IGHD5-18_IGHJ4 (Fragment)		58.8	69.2	60.2	55.4	42.3	69.4	63.3	96	67.7	0.855472901	0.28104936	-0.22520594	Nonsignificant	1.238575983	0.238953377	0.308682376	Nonsignificant	0.690690691	0.104629584	-0.533888316	Nonsignificant	1	Molecular Function:protein binding (GO:0005515)	--	--	--	--	--	--
A0A5C2G661	IGH c470_heavy__IGHV1-3_IGHD4-23_IGHJ4 (Fragment)		87.5	78.7	188.3	111.5	742.4	100.6	156.2	135.9	99.2	2.849365303	0.395064729	1.510640594	Nonsignificant	0.94696756	0.878933147	-0.07861309	Nonsignificant	3.00893655	0.383955678	1.589253685	Nonsignificant	1	Molecular Function:protein binding (GO:0005515)	--	--	--	--	--	--
A0A5C2G665	IGL c4120_light_IGKV2-30_IGKJ2 (Fragment)		466.1	309.8	325.6	396.5	386.4	377.8	405.9	463.4	409	1.079255561	0.618098478	0.110036526	Nonsignificant	1.13499773	0.439429648	0.182689413	Nonsignificant	0.950887858	0.501675714	-0.072652887	Nonsignificant	1	Molecular Function:protein binding (GO:0005515)	--	--	--	--	--	--
A0A5C2G675	IGH c486_heavy__IGHV4-39_IGHD3-22_IGHJ4 (Fragment)		600.5	609.2	484.6	586.6	803.2	541.9	437.6	606	459.3	1.078557516	0.726033749	0.109103113	Nonsignificant	0.948592339	0.645497973	-0.076139878	Nonsignificant	1.137008462	0.572462054	0.185242991	Nonsignificant	1	Molecular Function:protein binding (GO:0005515)	immunoglobulin heavy chain	--	ko04020 Calcium signaling pathway ko04064 NF-kappa B signaling pathway ko04072 Phospholipase D signaling pathway ko04145 Phagosome ko04151 PI3K-Akt signaling pathway ko04640 Hematopoietic cell lineage ko04650 Natural killer cell mediated cytotoxicity ko04662 B cell receptor signaling pathway ko04664 Fc epsilon RI signaling pathway ko04666 Fc gamma R-mediated phagocytosis ko04672 Intestinal immune…	--	--	--
A0A5C2G676	IGH c82_heavy__IGHV1-69_IGHD3-10_IGHJ6 (Fragment)		213.7	138.4	120.5	137.1	221	107.8	101.1	103.4	108.9	0.971646212	0.926848595	-0.041496987	Nonsignificant	0.67731697	0.216659705	-0.562096952	Nonsignificant	1.434551703	0.321663527	0.520599965	Nonsignificant	1	Molecular Function:protein binding (GO:0005515)	--	--	--	--	--	--
A0A5C2G679	IGL c3305_light_IGKV1-5_IGKJ1 (Fragment)		290.4	198.9	267.9	246.6	351.4	212.6	217.5	273.1	399.4	1.076994189	0.715097926	0.107010466	Nonsignificant	1.16891178	0.539098531	0.225166051	Nonsignificant	0.921364818	0.752994419	-0.118155585	Nonsignificant	1	Molecular Function:protein binding (GO:0005515)	--	--	--	--	--	--
A0A5C2G682	IGH c92_heavy__IGHV1-69_IGHD3-3_IGHJ6 (Fragment)		18.9	23.7	14.4	13.7	9.5	14.3	9.8	15	12.5	0.578947368	0.077555687	-0.788495895	Nonsignificant	0.733333333	0.193591839	-0.447458977	Nonsignificant	0.789473684	0.150426826	-0.341036918	Nonsignificant	1	Molecular Function:protein binding (GO:0005515)	--	--	--	--	--	--
A0A5C2G683	IGL c4150_light_IGLV3-19_IGLJ2 (Fragment)		58.9	61.4	76.9	152.7	94.1	99	72.8	61.3	55.9	1.620689655	0.225817041	0.696607857	Nonsignificant	1.096348884	0.698567619	0.132706971	Nonsignificant	1.47826087	0.294147406	0.563900885	Nonsignificant	1	Molecular Function:protein binding (GO:0005515)	--	--	--	--	--	--
A0A5C2G684	IGH c500_heavy__IGHV3-43_IGHD2-2_IGHJ6 (Fragment)		206.9	225.2	215.3	247.9	195	243.9	233.5	260.2	242.8	1.044794563	0.610701922	0.063219294	Nonsignificant	1.15369169	0.012795565	0.206257733	Nonsignificant	0.905609854	0.27222248	-0.143038438	Nonsignificant	1	Molecular Function:protein binding (GO:0005515)	--	--	--	--	--	--
A0A5C2G685	IGL c1913_light_IGKV1-5_IGKJ2 (Fragment)		173.1	191.5	163.3	237.7	200.9	223.8	153	248.6	191.7	1.120666793	0.484099007	0.164357386	Nonsignificant	1.25800341	0.092097476	0.331135833	Nonsignificant	0.890829694	0.465306143	-0.166778446	Nonsignificant	1	Molecular Function:protein binding (GO:0005515)	--	--	--	--	--	--
A0A5C2G686	IGH c506_heavy__IGHV3-43_IGHD2-15_IGHJ4 (Fragment)		201.8	204.2	211.4	215.3	216.4	203	170.1	334.2	157.4	0.97473275	0.767620086	-0.036921376	Nonsignificant	1.125040492	0.675429211	0.169976928	Nonsignificant	0.866397927	0.624161397	-0.206898304	Nonsignificant	1	Molecular Function:protein binding (GO:0005515)	immunoglobulin heavy chain	--	ko04020 Calcium signaling pathway ko04064 NF-kappa B signaling pathway ko04072 Phospholipase D signaling pathway ko04145 Phagosome ko04151 PI3K-Akt signaling pathway ko04640 Hematopoietic cell lineage ko04650 Natural killer cell mediated cytotoxicity ko04662 B cell receptor signaling pathway ko04664 Fc epsilon RI signaling pathway ko04666 Fc gamma R-mediated phagocytosis ko04672 Intestinal immune…	--	--	--
A0A5C2G689	IGH c197_heavy__IGHV4-59B_IGHD3-10_IGHJ5 (Fragment)		160.6	205.1	646.7	511.6	503	493.1	265.7	204.7	199.4	1.264618728	0.64464368	0.33870249	Nonsignificant	0.886210984	0.845890795	-0.174277887	Nonsignificant	1.426995096	0.37035022	0.512980377	Nonsignificant	1	Molecular Function:protein binding (GO:0005515)	immunoglobulin heavy chain	--	ko04020 Calcium signaling pathway ko04064 NF-kappa B signaling pathway ko04072 Phospholipase D signaling pathway ko04145 Phagosome ko04151 PI3K-Akt signaling pathway ko04640 Hematopoietic cell lineage ko04650 Natural killer cell mediated cytotoxicity ko04662 B cell receptor signaling pathway ko04664 Fc epsilon RI signaling pathway ko04666 Fc gamma R-mediated phagocytosis ko04672 Intestinal immune…	--	--	--
A0A5C2G690	IGL c4160_light_IGLV1-47_IGLJ1 (Fragment)		234.6	305.5	342.9	324.1	300.5	322	280.7	338.6	323.1	1.025254813	0.843554897	0.035982517	Nonsignificant	1.114043035	0.401672961	0.155804965	Nonsignificant	0.920300905	0.161157297	-0.119822448	Nonsignificant	1	Molecular Function:protein binding (GO:0005515)	--	--	--	--	--	--
A0A5C2G696	IGH c357_heavy__IGHV1-46_IGHD3-16_IGHJ6 (Fragment)		88.9	72.3	96.1	95.4	193.9	73.7	82.8	87.9	74.8	1.446171784	0.390089481	0.532238933	Nonsignificant	0.918771862	0.460464858	-0.122221422	Nonsignificant	1.574027073	0.326198954	0.654460355	Nonsignificant	1	Molecular Function:protein binding (GO:0005515)	--	--	--	--	--	--
A0A5C2G6A2	IGL c3896_light_IGKV3-20_IGKJ2 (Fragment)		488.1	696.4	547.1	696	704.1	745.3	403.4	621.9	436.7	1.041522292	0.849141089	0.058693717	Nonsignificant	1.041753292	0.837141974	0.059013659	Nonsignificant	0.999778258	0.999251441	-0.000319941	Nonsignificant	1	Molecular Function:protein binding (GO:0005515)	--	--	--	--	--	--
A0A5C2G6B6	IGH c217_heavy__IGHV3-33_IGHD6-19_IGHJ4 (Fragment)		396.1	555.7	1140	545.6	455.6	588.5	337.1	517.6	311.4	0.639783918	0.383355254	-0.644343366	Nonsignificant	0.677646046	0.43099424	-0.561396185	Nonsignificant	0.944126984	0.811004966	-0.082947181	Nonsignificant	1	Molecular Function:protein binding (GO:0005515)	immunoglobulin heavy chain	--	ko04020 Calcium signaling pathway ko04064 NF-kappa B signaling pathway ko04072 Phospholipase D signaling pathway ko04145 Phagosome ko04151 PI3K-Akt signaling pathway ko04640 Hematopoietic cell lineage ko04650 Natural killer cell mediated cytotoxicity ko04662 B cell receptor signaling pathway ko04664 Fc epsilon RI signaling pathway ko04666 Fc gamma R-mediated phagocytosis ko04672 Intestinal immune…	--	--	--
A0A5C2G6B9	IGH c132_heavy__IGHV1-18_IGHD1-26_IGHJ4 (Fragment)		313.2	389.6	349.2	285.8	507.5	328.7	267.9	227	546.1	1.008745247	0.972516953	0.012561876	Nonsignificant	1.047338403	0.878055666	0.066727663	Nonsignificant	0.963151207	0.91696601	-0.054165787	Nonsignificant	1	Molecular Function:protein binding (GO:0005515)	--	--	--	--	--	--
A0A5C2G6C0	IGH c459_heavy__IGHV4-31_IGHD3-9_IGHJ6 (Fragment)		446.6	439.6	370.5	464.2	669.5	405	356.8	470.4	406.9	1.186042811	0.488506544	0.246156085	Nonsignificant	1.020370812	0.805617119	0.029093537	Nonsignificant	1.162364501	0.531378873	0.217062549	Nonsignificant	1	Molecular Function:protein binding (GO:0005515)	immunoglobulin heavy chain	--	ko04020 Calcium signaling pathway ko04064 NF-kappa B signaling pathway ko04072 Phospholipase D signaling pathway ko04145 Phagosome ko04151 PI3K-Akt signaling pathway ko04640 Hematopoietic cell lineage ko04650 Natural killer cell mediated cytotoxicity ko04662 B cell receptor signaling pathway ko04664 Fc epsilon RI signaling pathway ko04666 Fc gamma R-mediated phagocytosis ko04672 Intestinal immune…	--	--	--
A0A5C2G6C6	IGL c3916_light_IGLV1-47_IGLJ3 (Fragment)		77.5	37.5	92.2	34.1	48.8	41.7	65.7	38	64.9	0.717181467	0.370396048	-0.479589887	Nonsignificant	0.697876448	0.339061639	-0.518956451	Nonsignificant	1.027662517	0.919697921	0.039366564	Nonsignificant	1	Molecular Function:protein binding (GO:0005515)	--	--	--	--	--	--
A0A5C2G6C8	IGH c227_heavy__IGHV1-2_IGHD3-22_IGHJ4 (Fragment)		282.7	520.5	365.2	239.1	364.8	707.3	172	251.1	302.2	0.664070524	0.221526331	-0.590591632	Nonsignificant	1.078911332	0.860620069	0.109576305	Nonsignificant	0.615500555	0.384285249	-0.700167937	Nonsignificant	1	Molecular Function:protein binding (GO:0005515)	--	--	--	--	--	--
A0A5C2G6D1	IGH c465_heavy__IGHV1-69_IGHD3-9_IGHJ6 (Fragment)		157	100	71.8	109	126.3	31.4	55.8	58.2	112.9	0.885340633	0.721873857	-0.17569546	Nonsignificant	0.615875912	0.291724381	-0.699288391	Nonsignificant	1.437530864	0.409242699	0.523592931	Nonsignificant	1	Molecular Function:protein binding (GO:0005515)	--	--	--	--	--	--
A0A5C2G6D4	IGL c4210_light_IGLV1-44_IGLJ2 (Fragment)		607.9	595.2	540.8	627.2	878.2	467.1	431.4	1063.7	405.5	1.110614141	0.66989145	0.15135767	Nonsignificant	1.110327427	0.78929261	0.150985179	Nonsignificant	1.000258224	0.999499105	0.000372491	Nonsignificant	1	Molecular Function:protein binding (GO:0005515)	--	--	--	--	--	--
A0A5C2G6D7	IGH c182_heavy__IGHV1-69_IGHD3-16_IGHJ4 (Fragment)		138.5	165.3	155.8	163.6	230.2	162.8	137.2	172	181.3	1.15535248	0.484398482	0.208333063	Nonsignificant	1.122932985	0.12764371	0.167271833	Nonsignificant	1.028870374	0.875329811	0.04106123	Nonsignificant	1	Molecular Function:protein binding (GO:0005515)	--	--	--	--	--	--
A0A5C2G6D8	IGL c3926_light_IGKV2-24_IGKJ1 (Fragment)		933	1020.1	940.3	990.2	828.4	1214.3	1015.8	1275.5	1192.9	0.979608765	0.782757943	-0.029722413	Nonsignificant	1.272793254	0.002243976	0.347998094	Significant	0.7696527	0.026597211	-0.377720507	Significant	1	Molecular Function:protein binding (GO:0005515)	--	--	--	--	--	--
A0A5C2G6E8	IGL c3365_light_IGKV3-20_IGKJ5 (Fragment)		206.6	293.6	265.7	277.4	275	335.9	244.5	302.4	257.3	1.040475258	0.737223046	0.057242659	Nonsignificant	1.169343256	0.276888956	0.22569849	Nonsignificant	0.889794551	0.286484948	-0.168455831	Nonsignificant	1	Molecular Function:protein binding (GO:0005515)	--	--	--	--	--	--
A0A5C2G6F5	IGH c247_heavy__IGHV4-39_IGHD1-26_IGHJ6 (Fragment)		492.2	503.9	663.6	659.1	853.3	622.9	621.4	549.6	577.7	1.285654034	0.160930376	0.362502469	Nonsignificant	1.054527927	0.650979366	0.076597302	Nonsignificant	1.219174951	0.21114974	0.285905167	Nonsignificant	1	Molecular Function:protein binding (GO:0005515)	immunoglobulin heavy chain	--	ko04020 Calcium signaling pathway ko04064 NF-kappa B signaling pathway ko04072 Phospholipase D signaling pathway ko04145 Phagosome ko04151 PI3K-Akt signaling pathway ko04640 Hematopoietic cell lineage ko04650 Natural killer cell mediated cytotoxicity ko04662 B cell receptor signaling pathway ko04664 Fc epsilon RI signaling pathway ko04666 Fc gamma R-mediated phagocytosis ko04672 Intestinal immune…	--	--	--
A0A5C2G6G1	IGL c3946_light_IGLV3-10_IGLJ3 (Fragment)		1605	1972.3	2573.9	2376.2	2542.3	1536.3	2560.6	1788.3	1469.4	1.215876577	0.254998146	0.281996789	Nonsignificant	0.779360125	0.245748863	-0.359637975	Nonsignificant	1.560095953	0.003027631	0.641634764	Significant	1	Molecular Function:protein binding (GO:0005515)	--	--	--	--	--	--
A0A5C2G6G3	IGH c596_heavy__IGHV4-61_IGHD3-10_IGHJ4 (Fragment)		158.5	224.9	356.5	246.1	786.1	165.9	173.7	179.4	202.1	1.62981484	0.511004532	0.704708072	Nonsignificant	0.739829707	0.385224444	-0.434734864	Nonsignificant	2.202959445	0.373681031	1.139442936	Nonsignificant	1	Molecular Function:protein binding (GO:0005515)	immunoglobulin heavy chain	--	ko04020 Calcium signaling pathway ko04064 NF-kappa B signaling pathway ko04072 Phospholipase D signaling pathway ko04145 Phagosome ko04151 PI3K-Akt signaling pathway ko04640 Hematopoietic cell lineage ko04650 Natural killer cell mediated cytotoxicity ko04662 B cell receptor signaling pathway ko04664 Fc epsilon RI signaling pathway ko04666 Fc gamma R-mediated phagocytosis ko04672 Intestinal immune…	--	--	--
A0A5C2G6G6	IGL c3247_light_IGKV1-9_IGKJ4 (Fragment)		74.9	107.5	54.3	90.6	73.2	101.4	65.5	100.4	83.1	0.968736798	0.895276011	-0.045823351	Nonsignificant	1.203633291	0.414659833	0.267395916	Nonsignificant	0.804843805	0.126471981	-0.313219267	Nonsignificant	1	Molecular Function:protein binding (GO:0005515)	--	--	--	--	--	--
A0A5C2G6H0	IGL c3956_light_IGLV1-40_IGLJ2 (Fragment)		519.9	563.8	521.7	664.1	434	653.1	472.8	717.8	615	0.978510029	0.887639009	-0.031341458	Nonsignificant	1.237012583	0.034286519	0.306860175	Significant	0.791026739	0.181512111	-0.338201633	Nonsignificant	1	Molecular Function:protein binding (GO:0005515)	--	--	--	--	--	--
A0A5C2G6H2	IGH c519_heavy__IGHV4-59_IGHD6-6_IGHJ4 (Fragment)		60.3	59.5	52.3	89.5	57.4	62.8	40.3	63.1	45.4	1.087739686	0.762121154	0.121333338	Nonsignificant	0.99535154	0.969524844	-0.006721946	Nonsignificant	1.092819615	0.758692951	0.128055283	Nonsignificant	1	Molecular Function:protein binding (GO:0005515)	immunoglobulin heavy chain	--	ko04020 Calcium signaling pathway ko04064 NF-kappa B signaling pathway ko04072 Phospholipase D signaling pathway ko04145 Phagosome ko04151 PI3K-Akt signaling pathway ko04640 Hematopoietic cell lineage ko04650 Natural killer cell mediated cytotoxicity ko04662 B cell receptor signaling pathway ko04664 Fc epsilon RI signaling pathway ko04666 Fc gamma R-mediated phagocytosis ko04672 Intestinal immune…	--	--	--
A0A5C2G6H5	IGH c192_heavy__IGHV3-74_IGHD5-18_IGHJ6 (Fragment)		213.2	253.5	186.1	262.1	238.5	245.6	207.3	267.8	178	1.084405637	0.508173636	0.116904518	Nonsignificant	1.059129902	0.72112304	0.082879546	Nonsignificant	1.023864623	0.871040701	0.034024972	Nonsignificant	1	Molecular Function:protein binding (GO:0005515)	--	--	--	--	--	--
A0A5C2G6H7	IGL c4_light_IGKV1-12_IGKJ3 (Fragment)		292.6	326.6	307.9	375.5	341.5	360.2	288.2	366	329.3	1.084241182	0.419819698	0.11668571	Nonsignificant	1.138496387	0.047820025	0.187129713	Nonsignificant	0.95234486	0.592696265	-0.070444002	Nonsignificant	1	Molecular Function:protein binding (GO:0005515)	--	--	--	--	--	--
A0A5C2G6J5	IGH c549_heavy__IGHV3-33_IGHD6-13_IGHJ4 (Fragment)		131	148.2	138.8	172.9	284.5	138.5	141.6	173.6	187.8	1.433014354	0.298116065	0.519053061	Nonsignificant	1.195933014	0.195840779	0.258136585	Nonsignificant	1.198239648	0.533176783	0.260916476	Nonsignificant	1	Molecular Function:protein binding (GO:0005515)	--	--	--	--	--	--
A0A5C2G6K5	IGL c3297_light_IGKV1D-39_IGKJ2 (Fragment)		325.1	226.5	307.2	321.2	537.1	199.2	240.3	144.5	138	1.279226828	0.468220656	0.355272101	Nonsignificant	0.560898929	0.032552743	-0.834187267	Significant	2.280672618	0.14034928	1.189459368	Nonsignificant	1	Molecular Function:protein binding (GO:0005515)	--	--	--	--	--	--
A0A5C2G6M6	IGH c242_heavy__IGHV3-11_IGHD6-13_IGHJ6 (Fragment)		814.7	601.5	359.9	609.8	467.3	670.2	432.2	874.4	863.7	0.849783233	0.581025508	-0.234833217	Nonsignificant	1.355948426	0.248829994	0.439302306	Nonsignificant	0.626707636	0.026615759	-0.674135523	Significant	1	Molecular Function:protein binding (GO:0005515)	--	--	--	--	--	--
A0A5C2G6M9	IGL c4016_light_IGKV1-9_IGKJ2 (Fragment)		443.4	281.2	300.2	253.3	364.3	285.2	156.8	1051.9	198.8	0.755659641	0.350761136	-0.404191523	Nonsignificant	1.49873146	0.596160804	0.583741907	Nonsignificant	0.504199492	0.449660869	-0.98793343	Nonsignificant	1	Molecular Function:protein binding (GO:0005515)	--	--	--	--	--	--
A0A5C2G6N7	IGL c74_light_IGLV2-14_IGLJ2 (Fragment)		64.9	32.8	33.8	41.2	57.1	32	37.7	27	24	1.034220532	0.908881807	0.048543852	Nonsignificant	0.631178707	0.262119136	-0.663879558	Nonsignificant	1.638554217	0.082674936	0.71242341	Nonsignificant	1	Molecular Function:protein binding (GO:0005515)	--	--	--	--	--	--
A0A5C2G6N9	IGL c4026_light_IGKV3-15_IGKJ5 (Fragment)		93.3	90.2	43.4	119.4	76.2	78.3	52.6	103.2	53.3	1.093873953	0.793848211	0.129446506	Nonsignificant	1.0348171	0.909062717	0.049375799	Nonsignificant	1.057069847	0.863793565	0.080070707	Nonsignificant	1	Molecular Function:protein binding (GO:0005515)	--	--	--	--	--	--
A0A5C2G6P0	IGL c2093_light_IGKV1-39_IGKJ3 (Fragment)		186.6	222.3	167.8	227.9	130.1	252	174.2	225.7	218.6	0.92283683	0.677491649	-0.115852512	Nonsignificant	1.207386856	0.115490847	0.271888001	Nonsignificant	0.764325722	0.183998925	-0.387740513	Nonsignificant	1	Molecular Function:protein binding (GO:0005515)	--	--	--	--	--	--
A0A5C2G6P7	IGL c84_light_IGKV1-5_IGKJ1 (Fragment)		813.4	884.3	827.5	780.1	1042.6	770.8	833.9	759.1	894.5	1.052035482	0.644157202	0.073183364	Nonsignificant	0.96008237	0.538634971	-0.058769909	Nonsignificant	1.095776275	0.456156995	0.131953272	Nonsignificant	1	Molecular Function:protein binding (GO:0005515)	--	--	--	--	--	--
A0A5C2G6P9	IGL c38_light_IGLV3-21_IGLJ2 (Fragment)		411.2	557.2	683.1	823.9	766.5	453	417.5	636.5	389.4	1.215803815	0.479015624	0.281910451	Nonsignificant	0.895488949	0.622477005	-0.159252466	Nonsignificant	1.357698289	0.311117558	0.441162916	Nonsignificant	1	Molecular Function:protein binding (GO:0005515)	--	--	--	--	--	--
A0A5C2G6R1	IGH c272_heavy__IGHV5-51_IGHD2-15_IGHJ3 (Fragment)		126.5	82	85.4	124.8	120.2	153.5	105.4	212.5	114.8	1.192242259	0.320152819	0.253677416	Nonsignificant	1.635930589	0.146469074	0.710111537	Nonsignificant	0.728785358	0.263280362	-0.456434121	Nonsignificant	1	Molecular Function:protein binding (GO:0005515)	--	--	--	--	--	--
A0A5C2G6R5	IGL c3367_light_IGKV1-12_IGKJ5 (Fragment)		233.6	288.9	237.7	244.9	179.9	260.3	229.8	261.9	314	0.861089187	0.255416884	-0.215765423	Nonsignificant	1.099973691	0.369113376	0.137469018	Nonsignificant	0.782827075	0.084332145	-0.353234441	Nonsignificant	1	Molecular Function:protein binding (GO:0005515)	--	--	--	--	--	--
A0A5C2G6R8	IGL c3475_light_IGKV1D-33_IGKJ4 (Fragment)		229.9	299.8	293.5	355.3	403	401.1	240.7	396.8	362.9	1.213556851	0.354783671	0.279241696	Nonsignificant	1.4101069	0.020194511	0.495804537	Significant	0.86061337	0.379908307	-0.216562841	Nonsignificant	1	Molecular Function:protein binding (GO:0005515)	--	--	--	--	--	--
A0A5C2G6S0	IGH c282_heavy__IGHV3-23_IGHD3-10_IGHJ4 (Fragment)		56.8	66	51.1	54.7	40	83.2	57.5	67.2	57.3	0.875215641	0.359348808	-0.192289574	Nonsignificant	1.194364577	0.281224445	0.256243284	Nonsignificant	0.732787675	0.124513366	-0.448532857	Nonsignificant	1	Molecular Function:protein binding (GO:0005515)	immunoglobulin heavy chain	--	ko04020 Calcium signaling pathway ko04064 NF-kappa B signaling pathway ko04072 Phospholipase D signaling pathway ko04145 Phagosome ko04151 PI3K-Akt signaling pathway ko04640 Hematopoietic cell lineage ko04650 Natural killer cell mediated cytotoxicity ko04662 B cell receptor signaling pathway ko04664 Fc epsilon RI signaling pathway ko04666 Fc gamma R-mediated phagocytosis ko04672 Intestinal immune…	--	--	--
A0A5C2G6S1	IGL c114_light_IGKV2D-29_IGKJ1 (Fragment)		448.6	303.3	338.8	382.3	180.2	319.9	205.6	444.9	243.3	0.704226643	0.244329334	-0.505888284	Nonsignificant	0.924268818	0.727552519	-0.113615583	Nonsignificant	0.76192838	0.407950453	-0.392272701	Nonsignificant	1	Molecular Function:protein binding (GO:0005515)	--	--	--	--	--	--
A0A5C2G6T5	IGL c4066_light_IGLV3-21_IGLJ2 (Fragment)		155.9	288.5	310.6	549.9	461.5	232.9	695	316.9	156.9	2.26013245	0.023068676	1.176407321	Significant	0.93602649	0.821538101	-0.095378735	Nonsignificant	2.414603085	0.01992064	1.271786057	Significant	1	Molecular Function:protein binding (GO:0005515)	--	--	--	--	--	--
A0A5C2G6T6	IGH c8_heavy__IGHV3-74_IGHD1-26_IGHJ1 (Fragment)		629.4	603.9	573.7	723.6	562.1	706.4	598	824	555.6	1.042446043	0.661194026	0.059972712	Nonsignificant	1.154399557	0.35359378	0.207142652	Nonsignificant	0.903020134	0.510457798	-0.14716994	Nonsignificant	1	Molecular Function:protein binding (GO:0005515)	--	--	--	--	--	--
A0A5C2G6T7	IGL c88_light_IGLV2-14_IGLJ2 (Fragment)		97.1	114.8	99.3	150.8	99.3	110.3	112.1	320.1	99.2	1.163881748	0.390620317	0.218944486	Nonsignificant	1.701799486	0.417692003	0.767061062	Nonsignificant	0.683912387	0.521134355	-0.548116576	Nonsignificant	1	Molecular Function:protein binding (GO:0005515)	--	--	--	--	--	--
A0A5C2G6U0	IGL c47_light_IGKV2-28_IGKJ4 (Fragment)		336.7	187.3	150.5	175.9	145.3	193.4	141.2	322.7	323.1	0.685544848	0.339623153	-0.544677045	Nonsignificant	1.244180875	0.488020322	0.315196235	Nonsignificant	0.551000953	0.09260791	-0.85987328	Nonsignificant	1	Molecular Function:protein binding (GO:0005515)	--	--	--	--	--	--
A0A5C2G6V6	IGL c3417_light_IGKV1-39_IGKJ3 (Fragment)		593	398.4	932.7	526.6	1357.6	834.6	582.5	502.8	445.3	1.282001975	0.598352567	0.358398484	Nonsignificant	0.926511096	0.823976314	-0.110119841	Nonsignificant	1.383687665	0.498950987	0.468518325	Nonsignificant	1	Molecular Function:protein binding (GO:0005515)	--	--	--	--	--	--
A0A5C2G6V7	IGL c67_light_IGKV1-5_IGKJ1 (Fragment)		97.1	92.2	101	138.5	92.3	130.2	68.9	76.9	108.5	1.032380296	0.892720297	0.045974512	Nonsignificant	1.087151223	0.642136532	0.120552633	Nonsignificant	0.949619772	0.847059081	-0.074578121	Nonsignificant	1	Molecular Function:protein binding (GO:0005515)	--	--	--	--	--	--
A0A5C2G6W8	IGL c3437_light_IGKV3-15_IGKJ1 (Fragment)		781.7	902.2	828.3	908.2	1103	888.1	733.8	1001.7	825.3	1.092667781	0.549594838	0.127854825	Nonsignificant	1.080765863	0.347063889	0.112054011	Nonsignificant	1.011012486	0.938443982	0.015800814	Nonsignificant	1	Molecular Function:protein binding (GO:0005515)	--	--	--	--	--	--
A0A5C2G6X1	IGL c128_light_IGKV4-1_IGKJ3 (Fragment)		530.9	515	442.1	487.3	560.9	632	405.9	584.2	538.3	0.977217742	0.842030397	-0.033248038	Nonsignificant	1.179099462	0.082057107	0.237685421	Nonsignificant	0.828783129	0.143327234	-0.270933459	Nonsignificant	1	Molecular Function:protein binding (GO:0005515)	--	--	--	--	--	--
A0A5C2G6X7	IGL c184_light_IGLV3-21_IGLJ2 (Fragment)		209.2	325.2	331.2	555.5	358.7	273.3	318.8	285.8	325.1	1.424445471	0.235220361	0.510400395	Nonsignificant	1.021487985	0.894953853	0.030672235	Nonsignificant	1.394480887	0.250188744	0.47972816	Nonsignificant	1	Molecular Function:protein binding (GO:0005515)	--	--	--	--	--	--
A0A5C2G6Y2	IGL c3457_light_IGKV3-20_IGKJ5 (Fragment)		79.1	132.4	76.5	117.9	132.3	101	86	125.1	287.1	1.167361111	0.522366917	0.223250913	Nonsignificant	1.781944444	0.327253767	0.833452359	Nonsignificant	0.655105222	0.420323906	-0.610201446	Nonsignificant	1	Molecular Function:protein binding (GO:0005515)	--	--	--	--	--	--
A0A5C2G6Y8	IGL c148_light_IGLV2-18_IGLJ3 (Fragment)		755.3	456.8	538.2	467.3	429.5	574.4	612.2	367.4	490.5	0.862137919	0.494171627	-0.214009414	Nonsignificant	0.81831686	0.387020775	-0.289268518	Nonsignificant	1.053550234	0.770693714	0.075259104	Nonsignificant	1	Molecular Function:protein binding (GO:0005515)	--	--	--	--	--	--
A0A5C2G6Y9	IGL c2203_light_IGLV1-47_IGLJ1 (Fragment)		54.3	52.7	47	44.3	43.4	56.8	51.1	58.1	54.4	0.901298701	0.198853992	-0.149922783	Nonsignificant	1.099350649	0.133457205	0.136651622	Nonsignificant	0.819846426	0.036391084	-0.286574405	Significant	1	Molecular Function:protein binding (GO:0005515)	--	--	--	--	--	--
A0A5C2G703	IGL c168_light_IGKV1-12_IGKJ5 (Fragment)		144.2	133.4	116.6	148.3	91.2	115.1	90.2	107.8	123	0.836377473	0.385718163	-0.257773889	Nonsignificant	0.877473364	0.173869402	-0.188572763	Nonsignificant	0.953165655	0.807515678	-0.069201127	Nonsignificant	1	Molecular Function:protein binding (GO:0005515)	--	--	--	--	--	--
A0A5C2G711	IGL c224_light_IGKV3-11_IGKJ4 (Fragment)		771.1	1005.6	830.4	1330.3	1399.3	1048.9	743.6	1021.2	972.7	1.332208201	0.298085262	0.413819568	Nonsignificant	1.167120555	0.166567251	0.222953589	Nonsignificant	1.141448666	0.56230257	0.190865979	Nonsignificant	1	Molecular Function:protein binding (GO:0005515)	--	--	--	--	--	--
A0A5C2G716	IGH c427_heavy__IGHV3-74_IGHD7-27_IGHJ4 (Fragment)		2000.7	2566.6	1905.6	2184.3	2536.5	1829.9	1535.2	1772	1238.6	0.966491063	0.851098755	-0.049171703	Nonsignificant	0.747810101	0.123764025	-0.419256137	Nonsignificant	1.292428468	0.258499431	0.370084434	Nonsignificant	1	Molecular Function:protein binding (GO:0005515)	--	--	--	--	--	--
A0A5C2G719	IGL c234_light_IGKV3D-20_IGKJ1 (Fragment)		199.3	154.1	166.2	187.2	178.1	186.1	101	245.6	128	0.897421093	0.602104894	-0.156143001	Nonsignificant	1.07717475	0.742016263	0.107252317	Nonsignificant	0.833124888	0.516238362	-0.263395318	Nonsignificant	1	Molecular Function:protein binding (GO:0005515)	--	--	--	--	--	--
A0A5C2G723	IGH c392_heavy__IGHV4-59B_IGHD6-13_IGHJ5 (Fragment)		119.6	177	195.2	153.2	334.7	149	123.5	152.8	130	1.243188288	0.615790268	0.314044817	Nonsignificant	0.877999187	0.477468779	-0.187708492	Nonsignificant	1.415933302	0.460504351	0.501753309	Nonsignificant	1	Molecular Function:protein binding (GO:0005515)	immunoglobulin heavy chain	--	ko04020 Calcium signaling pathway ko04064 NF-kappa B signaling pathway ko04072 Phospholipase D signaling pathway ko04145 Phagosome ko04151 PI3K-Akt signaling pathway ko04640 Hematopoietic cell lineage ko04650 Natural killer cell mediated cytotoxicity ko04662 B cell receptor signaling pathway ko04664 Fc epsilon RI signaling pathway ko04666 Fc gamma R-mediated phagocytosis ko04672 Intestinal immune…	--	--	--
A0A5C2G736	IGL c254_light_IGKV3-15_IGKJ2 (Fragment)		326.2	352.2	300.7	399.3	350.7	407.5	261	397.9	292.8	1.032580942	0.823956788	0.046254876	Nonsignificant	1.121642325	0.399329353	0.165612695	Nonsignificant	0.920597341	0.62345516	-0.119357819	Nonsignificant	1	Molecular Function:protein binding (GO:0005515)	--	--	--	--	--	--
A0A5C2G752	IGL c4166_light_IGKV3-20_IGKJ4 (Fragment)		1034.5	797.7	740.7	904.4	1133.8	930.2	755	1099.6	1328.6	1.085623227	0.63387881	0.118523492	Nonsignificant	1.305297524	0.152363565	0.384378686	Nonsignificant	0.831705574	0.303261043	-0.265855194	Nonsignificant	1	Molecular Function:protein binding (GO:0005515)	--	--	--	--	--	--
A0A5C2G753	IGL c274_light_IGLV6-57_IGLJ3 (Fragment)		105.8	125.3	140.2	186.2	356	130.1	139.8	85.3	97.9	1.836789658	0.254156342	0.877186424	Nonsignificant	0.843792082	0.314872205	-0.245040545	Nonsignificant	2.176827322	0.198568135	1.12222697	Nonsignificant	1	Molecular Function:protein binding (GO:0005515)	pre-B lymphocyte gene	--	--	--	--	--
A0A5C2G758	IGL c2273_light_IGKV1-33_IGKJ2 (Fragment)		292.5	337.9	279.3	360	343.4	389.8	258.3	384.2	334.4	1.057161702	0.662941758	0.080196066	Nonsignificant	1.218423656	0.05702458	0.285015858	Nonsignificant	0.867647059	0.264682901	-0.204819792	Nonsignificant	1	Molecular Function:protein binding (GO:0005515)	--	--	--	--	--	--
A0A5C2G760	IGL c177_light_IGLV2-11_IGLJ3 (Fragment)		73.5	75	64.1	64.1	130.2	81.5	176.7	79.3	214	1.745061148	0.246581741	0.80327759	Nonsignificant	1.762935089	0.348540237	0.817979356	Nonsignificant	0.989861259	0.982896306	-0.014701766	Nonsignificant	1	Molecular Function:protein binding (GO:0005515)	--	--	--	--	--	--
A0A5C2G769	IGL c187_light_IGKV1-39_IGKJ5 (Fragment)		33.3	42.2	45.3	40.2	26.2	53	39	43.8	44.2	0.872516556	0.424274419	-0.196745588	Nonsignificant	1.167218543	0.226186116	0.223074708	Nonsignificant	0.74751773	0.102407309	-0.419820296	Nonsignificant	1	Molecular Function:protein binding (GO:0005515)	--	--	--	--	--	--
A0A5C2G771	IGH c168_heavy__IGHV1-69_IGHD5-12_IGHJ4 (Fragment)		945	872.7	618.5	1253.6	616.9	269.4	520.7	550.6	770.7	0.98152861	0.956354058	-0.026897774	Nonsignificant	0.652943108	0.193166651	-0.614970802	Nonsignificant	1.503237568	0.391407922	0.588073028	Nonsignificant	1	Molecular Function:protein binding (GO:0005515)	--	--	--	--	--	--
A0A5C2G773	IGH c452_heavy__IGHV3-7_IGHD3-3_IGHJ4 (Fragment)		210.9	255.9	188.9	258.7	283.9	299.6	237.8	371.4	275	1.190178435	0.165516107	0.251177883	Nonsignificant	1.442732957	0.058211356	0.528804289	Nonsignificant	0.824947146	0.187468447	-0.277626406	Nonsignificant	1	Molecular Function:protein binding (GO:0005515)	--	--	--	--	--	--
A0A5C2G774	IGL c4186_light_IGLV2-11_IGLJ1 (Fragment)		219	161.1	196.5	199	314.3	198.4	217.4	197.9	290.3	1.26725633	0.289073968	0.341708371	Nonsignificant	1.1907735	0.369868428	0.25189902	Nonsignificant	1.064229537	0.771097465	0.08980935	Nonsignificant	1	Molecular Function:protein binding (GO:0005515)	--	--	--	--	--	--
A0A5C2G779	IGL c304_light_IGLV3-19_IGLJ1 (Fragment)		167	394.3	177.1	108	189.1	120.3	117	79.9	147.6	0.560807151	0.279696233	-0.83442335	Nonsignificant	0.471018418	0.2161615	-1.08614462	Nonsignificant	1.190626797	0.534201156	0.25172127	Nonsignificant	1	Molecular Function:protein binding (GO:0005515)	--	--	--	--	--	--
A0A5C2G781	IGL c3567_light_IGKV1-39_IGKJ2 (Fragment)		50.1	58.6	63.8	67.8	96.7	70	56.7	50	47	1.282318841	0.305271241	0.358755024	Nonsignificant	0.968115942	0.837892512	-0.046748259	Nonsignificant	1.324550898	0.278252298	0.405503283	Nonsignificant	1	Molecular Function:protein binding (GO:0005515)	--	--	--	--	--	--
A0A5C2G787	IGL c207_light_IGKV1-9_IGKJ4 (Fragment)		141.4	116.9	114.2	128.7	118.5	150.6	113.8	196.9	131.3	0.969127517	0.719530432	-0.045241588	Nonsignificant	1.285369128	0.202621173	0.362182727	Nonsignificant	0.753968254	0.176055106	-0.407424315	Nonsignificant	1	Molecular Function:protein binding (GO:0005515)	--	--	--	--	--	--
A0A5C2G796	IGL c4132_light_IGKV4-1_IGKJ2 (Fragment)		97.5	105.1	247.1	124.6	100.1	109.9	95.1	205.8	98.8	0.711140761	0.468670587	-0.491792945	Nonsignificant	0.921725595	0.85396594	-0.117590782	Nonsignificant	0.771531966	0.453743435	-0.374202163	Nonsignificant	1	Molecular Function:protein binding (GO:0005515)	--	--	--	--	--	--
A0A5C2G7A1	IGL c334_light_IGLV2-23_IGLJ1 (Fragment)		145.9	195.4	312.8	534.6	453.1	286.9	167.6	260.3	167	1.766243694	0.270904244	0.820684409	Nonsignificant	1.091881975	0.76198542	0.126816919	Nonsignificant	1.617614114	0.316603281	0.69386749	Nonsignificant	1	Molecular Function:protein binding (GO:0005515)	--	--	--	--	--	--
A0A5C2G7A5	IGL c3575_light_IGKV2-30_IGKJ4 (Fragment)		146.4	142.4	147.7	143.7	199.5	150.7	125.2	159.4	204.4	1.073081329	0.681215536	0.101759422	Nonsignificant	1.178694158	0.257944691	0.237189423	Nonsignificant	0.910398445	0.612737584	-0.135430001	Nonsignificant	1	Molecular Function:protein binding (GO:0005515)	--	--	--	--	--	--
A0A5C2G7B3	IGL c3607_light_IGKV3-20_IGKJ3 (Fragment)		76	91.1	33.5	70.3	44.4	57.5	87.7	54.1	54.1	1.008973081	0.979039405	0.012887684	Nonsignificant	0.826021934	0.569668789	-0.275748003	Nonsignificant	1.221484611	0.433547037	0.288635687	Nonsignificant	1	Molecular Function:protein binding (GO:0005515)	--	--	--	--	--	--
A0A5C2G7C2	IGH c467_heavy__IGHV5-51_IGHD5-12_IGHJ4 (Fragment)		472	871.6	1041.1	848	1109.8	530.5	424.7	1058.7	464.2	0.999077452	0.997899003	-0.00133157	Nonsignificant	0.861072672	0.684868547	-0.215793094	Nonsignificant	1.16027077	0.709672463	0.214461524	Nonsignificant	1	Molecular Function:protein binding (GO:0005515)	--	--	--	--	--	--
A0A5C2G7D2	IGH c238_heavy__IGHV3-30_IGHD3-3_IGHJ6 (Fragment)		256.4	282.9	263.1	301.2	408.9	262.5	309.2	343.4	195.9	1.270314058	0.166681834	0.345185216	Nonsignificant	0.999252243	0.9967158	-0.001079188	Nonsignificant	1.271264655	0.260186868	0.346264405	Nonsignificant	1	Molecular Function:protein binding (GO:0005515)	--	--	--	--	--	--
A0A5C2G7D4	IGL c338_light_IGLV3-25_IGLJ1 (Fragment)		489.8	536.2	1029	1059.8	422.9	583.3	778.5	477	794.2	1.100340633	0.798933483	0.137950208	Nonsignificant	0.90243309	0.755190073	-0.148108126	Nonsignificant	1.219304395	0.558953813	0.286058334	Nonsignificant	1	Molecular Function:protein binding (GO:0005515)	--	--	--	--	--	--
A0A5C2G7D6	IGL c3605_light_IGKV1-39_IGKJ2 (Fragment)		66	65.6	52.6	92.1	55.2	142.6	54	162.3	62.4	1.092833876	0.70167045	0.128074111	Nonsignificant	1.99402823	0.181518972	0.995685835	Nonsignificant	0.548053362	0.204094702	-0.867611724	Nonsignificant	1	Molecular Function:protein binding (GO:0005515)	--	--	--	--	--	--
A0A5C2G7F8	IGL c368_light_IGLV2-11_IGLJ1 (Fragment)		264	254.6	300.4	269.7	206.3	339.8	250.9	346.5	224.8	0.887545788	0.265496034	-0.172106546	Nonsignificant	1.112454212	0.526454815	0.153745957	Nonsignificant	0.797826803	0.259130627	-0.325852504	Nonsignificant	1	Molecular Function:protein binding (GO:0005515)	--	--	--	--	--	--
A0A5C2G7G7	IGH c373_heavy__IGHV3-23_IGHD3-10_IGHJ4 (Fragment)		284.5	201.3	326.7	379.6	301.7	230.5	372.7	204.7	232.8	1.297230769	0.154355226	0.375435149	Nonsignificant	0.822153846	0.320073439	-0.28251971	Nonsignificant	1.577844311	0.024729954	0.657954859	Significant	1	Molecular Function:protein binding (GO:0005515)	--	--	--	--	--	--
A0A5C2G7G8	IGL c3635_light_IGLV3-10_IGLJ3 (Fragment)		451.1	491.8	506.2	523.9	600.4	458	500.9	511.1	399.1	1.121523704	0.18250511	0.165460113	Nonsignificant	0.944172245	0.511971295	-0.082878021	Nonsignificant	1.187838035	0.124813397	0.248338135	Nonsignificant	1	Molecular Function:protein binding (GO:0005515)	--	--	--	--	--	--
A0A5C2G7H0	IGL c297_light_IGKV3-11_IGKJ2 (Fragment)		279.3	413.3	438	457.1	500.2	457.1	316.4	496.2	247.8	1.126569963	0.555936025	0.171936911	Nonsignificant	1.062356271	0.812133103	0.087267668	Nonsignificant	1.060444592	0.812698125	0.084669243	Nonsignificant	1	Molecular Function:protein binding (GO:0005515)	--	--	--	--	--	--
A0A5C2G7H1	IGL c424_light_IGKV1D-17_IGKJ1 (Fragment)		172.9	56.9	41.7	60.1	67.3	56.3	45.9	51.6	45.1	0.638305709	0.513390246	-0.647680544	Nonsignificant	0.563535912	0.44116122	-0.827420545	Nonsignificant	1.132679739	0.409550674	0.179740002	Nonsignificant	1	Molecular Function:protein binding (GO:0005515)	--	--	--	--	--	--
A0A5C2G7I4	IGH c572_heavy__IGHV3-21_IGHD5-18_IGHJ5 (Fragment)		788.3	858.6	646.2	894.2	908.7	813.9	793	909.8	1036.8	1.132048319	0.251271437	0.178935538	Nonsignificant	1.203828878	0.157957159	0.26763033	Nonsignificant	0.940373121	0.510325125	-0.088694793	Nonsignificant	1	Molecular Function:protein binding (GO:0005515)	--	--	--	--	--	--
A0A5C2G7J1	IGL c317_light_IGLV2-23_IGLJ3 (Fragment)		185.1	145.6	442.5	352.4	186.5	170.9	332.4	293	150.8	1.126875323	0.77853836	0.172327906	Nonsignificant	0.79500776	0.645335443	-0.330959152	Nonsignificant	1.417439401	0.282204171	0.503287058	Nonsignificant	1	Molecular Function:protein binding (GO:0005515)	--	--	--	--	--	--
A0A5C2G7J2	IGH c582_heavy__IGHV4-59B_IGHD2-15_IGHJ1 (Fragment)		193.9	132.3	206.1	151.3	482.1	111.3	163.3	108.1	196.2	1.49671238	0.50348735	0.581797009	Nonsignificant	0.780762728	0.352937157	-0.357043912	Nonsignificant	1.916987488	0.362061679	0.938840921	Nonsignificant	1	Molecular Function:protein binding (GO:0005515)	immunoglobulin heavy chain	--	ko04020 Calcium signaling pathway ko04064 NF-kappa B signaling pathway ko04072 Phospholipase D signaling pathway ko04145 Phagosome ko04151 PI3K-Akt signaling pathway ko04640 Hematopoietic cell lineage ko04650 Natural killer cell mediated cytotoxicity ko04662 B cell receptor signaling pathway ko04664 Fc epsilon RI signaling pathway ko04666 Fc gamma R-mediated phagocytosis ko04672 Intestinal immune…	--	--	--
A0A5C2G7J5	IGL c418_light_IGLV1-51_IGLJ3 (Fragment)		1277.8	1585	1338.4	1468.5	2637	1298.6	1305.1	1422.4	1107.2	1.287870132	0.439432919	0.364987121	Nonsignificant	0.911215843	0.397216879	-0.134135264	Nonsignificant	1.413353534	0.334780625	0.499122385	Nonsignificant	1	Molecular Function:protein binding (GO:0005515)	--	--	--	--	--	--
A0A5C2G7L4	IGH c507_heavy__IGHV1-8_IGHD3-10_IGHJ5 (Fragment)		728.4	1009.3	834.3	801.5	880.1	773.4	692.2	768.7	712.4	0.922939347	0.543743208	-0.115692254	Nonsignificant	0.87655521	0.324521496	-0.190083133	Nonsignificant	1.052916389	0.550230188	0.074390879	Nonsignificant	1	Molecular Function:protein binding (GO:0005515)	--	--	--	--	--	--
A0A5C2G7L5	IGL c448_light_IGLV3-21_IGLJ3 (Fragment)		148.1	143.7	187.5	407.4	190.8	201.6	143.3	169.9	78.6	1.547047778	0.395007112	0.629517753	Nonsignificant	0.939077822	0.823388339	-0.090683375	Nonsignificant	1.647411686	0.361453342	0.720201128	Nonsignificant	1	Molecular Function:protein binding (GO:0005515)	--	--	--	--	--	--
A0A5C2G7M1	IGL c494_light_IGLV1-44_IGLJ2 (Fragment)		374.3	505	332.7	330.4	568.2	275.6	351.5	348.5	292.4	1.031435644	0.897743219	0.044653807	Nonsignificant	0.756188119	0.189170392	-0.403182913	Nonsignificant	1.363993453	0.278240796	0.44783672	Nonsignificant	1	Molecular Function:protein binding (GO:0005515)	--	--	--	--	--	--
A0A5C2G7M4	IGL c10_light_IGKV1D-13_IGKJ3 (Fragment)		518.6	515.6	367.6	383.7	649	310.3	538.8	731.3	317.2	1.121058639	0.575838385	0.164861743	Nonsignificant	0.969325153	0.929990983	-0.044947406	Nonsignificant	1.156535178	0.684909423	0.209809149	Nonsignificant	1	Molecular Function:protein binding (GO:0005515)	--	--	--	--	--	--
A0A5C2G7N1	IGL c324_light_IGKV3D-20_IGKJ4 (Fragment)		70.9	85.7	82.1	91.8	182.3	153	126.6	120	150	1.678676163	0.173851801	0.747323943	Nonsignificant	1.772098869	0.01657194	0.825459097	Significant	0.947281324	0.812598519	-0.078135154	Nonsignificant	1	Molecular Function:protein binding (GO:0005515)	--	--	--	--	--	--
A0A5C2G7N2	IGL c20_light_IGLV3-1_IGLJ3 (Fragment)		321.6	321.6	304.2	267.3	477.5	263.1	317.2	401.8	265.2	1.120962635	0.608584177	0.164738189	Nonsignificant	0.981739498	0.911866008	-0.026587836	Nonsignificant	1.141812708	0.607034442	0.191326025	Nonsignificant	1	Molecular Function:protein binding (GO:0005515)	--	--	--	--	--	--
A0A5C2G7N4	IGH c527_heavy__IGHV3-73_IGHD7-27_IGHJ6 (Fragment)		526.5	385.1	323.1	485	469.1	1088.2	384.1	675.5	297	1.083826031	0.646060374	0.116133202	Nonsignificant	1.668988418	0.35142033	0.738973943	Nonsignificant	0.649390984	0.402551268	-0.622840741	Nonsignificant	1	Molecular Function:protein binding (GO:0005515)	--	--	--	--	--	--
A0A5C2G7N9	IGL c478_light_IGLV2-11_IGLJ3 (Fragment)		320.2	252.6	288.3	227.6	695.7	243.9	311.1	295.4	210.9	1.433515271	0.479672995	0.519557274	Nonsignificant	0.871211241	0.30739447	-0.198905525	Nonsignificant	1.645427886	0.379309747	0.718462799	Nonsignificant	1	Molecular Function:protein binding (GO:0005515)	--	--	--	--	--	--
A0A5C2G7P7	IGL c488_light_IGKV3-11_IGKJ4 (Fragment)		228	67	65.1	87	144.3	68.6	83.6	78.8	126.9	0.874479311	0.813085701	-0.193503842	Nonsignificant	0.761732852	0.657024542	-0.392642977	Nonsignificant	1.148013124	0.638662981	0.199139135	Nonsignificant	1	Molecular Function:protein binding (GO:0005515)	--	--	--	--	--	--
A0A5C2G7R0	IGH c408_heavy__IGHV3-9_IGHD6-25_IGHJ5 (Fragment)		104.4	68.7	129.9	143.6	108.3	83.9	102.4	212.1	70.7	1.169306931	0.482835485	0.225653672	Nonsignificant	1.210231023	0.695019057	0.275282472	Nonsignificant	0.966184892	0.936785714	-0.049628801	Nonsignificant	1	Molecular Function:protein binding (GO:0005515)	--	--	--	--	--	--
A0A5C2G7R8	IGH c557_heavy__IGHV4-34_IGHD3-9_IGHJ4 (Fragment)		133.7	176.8	259.6	173	652.4	160.3	196.2	165.2	185.1	1.791966322	0.438453955	0.841543524	Nonsignificant	0.895632345	0.647822752	-0.159021464	Nonsignificant	2.000783392	0.389060191	1.000564987	Nonsignificant	1	Molecular Function:protein binding (GO:0005515)	immunoglobulin heavy chain	--	ko04020 Calcium signaling pathway ko04064 NF-kappa B signaling pathway ko04072 Phospholipase D signaling pathway ko04145 Phagosome ko04151 PI3K-Akt signaling pathway ko04640 Hematopoietic cell lineage ko04650 Natural killer cell mediated cytotoxicity ko04662 B cell receptor signaling pathway ko04664 Fc epsilon RI signaling pathway ko04666 Fc gamma R-mediated phagocytosis ko04672 Intestinal immune…	--	--	--
A0A5C2G7S2	IGH c4_heavy__IGHV4-31_IGHD2-21_IGHJ3 (Fragment)		105.1	132.3	138.7	222.6	228.2	132.1	80.1	148.8	115.5	1.411592662	0.39917722	0.497323835	Nonsignificant	1.053975007	0.656230458	0.075840656	Nonsignificant	1.339303734	0.453879853	0.421483179	Nonsignificant	1	Molecular Function:protein binding (GO:0005515)	immunoglobulin heavy chain	--	ko04020 Calcium signaling pathway ko04064 NF-kappa B signaling pathway ko04072 Phospholipase D signaling pathway ko04145 Phagosome ko04151 PI3K-Akt signaling pathway ko04640 Hematopoietic cell lineage ko04650 Natural killer cell mediated cytotoxicity ko04662 B cell receptor signaling pathway ko04664 Fc epsilon RI signaling pathway ko04666 Fc gamma R-mediated phagocytosis ko04672 Intestinal immune…	--	--	--
A0A5C2G7T1	IGL c564_light_IGLV1-44_IGLJ2 (Fragment)		556.1	760.2	516.9	533.7	506.6	406.7	482	645.8	462.3	0.830405848	0.301797105	-0.268111492	Nonsignificant	0.826314641	0.367075737	-0.275236864	Nonsignificant	1.004951149	0.975825791	0.007125373	Nonsignificant	1	Molecular Function:protein binding (GO:0005515)	--	--	--	--	--	--
A0A5C2G7T7	IGL c412_light_IGKV1D-13_IGKJ4 (Fragment)		253.3	549.1	456.4	354.4	824	332.7	274.1	302.1	332.6	1.153876708	0.759538285	0.20648908	Nonsignificant	0.768509692	0.381868689	-0.379864641	Nonsignificant	1.501447178	0.445337681	0.586353721	Nonsignificant	1	Molecular Function:protein binding (GO:0005515)	--	--	--	--	--	--
A0A5C2G7U1	IGL c3787_light_IGLV2-23_IGLJ3 (Fragment)		130.2	158.4	187.5	176.7	240.8	223.4	162.3	192.2	150.7	1.217811384	0.310604297	0.284290705	Nonsignificant	1.189455997	0.327591092	0.250301901	Nonsignificant	1.023838955	0.895159012	0.033988804	Nonsignificant	1	Molecular Function:protein binding (GO:0005515)	--	--	--	--	--	--
A0A5C2G7U7	IGL c584_light_IGLV1-51_IGLJ3 (Fragment)		421.8	384.4	293	840.2	1192.9	347.9	331.3	439.5	275.6	2.151018923	0.231881039	1.105020216	Nonsignificant	0.967066958	0.853079061	-0.048312312	Nonsignificant	2.224270931	0.222023986	1.153332529	Nonsignificant	1	Molecular Function:protein binding (GO:0005515)	pre-B lymphocyte gene	--	--	--	--	--
A0A5C2G7V0	IGH c458_heavy__IGHV4-31_IGHD2-2_IGHJ3 (Fragment)		164.1	144.4	185.3	157.8	572.4	217	132.7	163.3	135.6	1.747468611	0.47934143	0.805266541	Nonsignificant	1.044754962	0.800641909	0.06316461	Nonsignificant	1.672610971	0.50367361	0.742101931	Nonsignificant	1	Molecular Function:protein binding (GO:0005515)	immunoglobulin heavy chain	--	ko04020 Calcium signaling pathway ko04064 NF-kappa B signaling pathway ko04072 Phospholipase D signaling pathway ko04145 Phagosome ko04151 PI3K-Akt signaling pathway ko04640 Hematopoietic cell lineage ko04650 Natural killer cell mediated cytotoxicity ko04662 B cell receptor signaling pathway ko04664 Fc epsilon RI signaling pathway ko04666 Fc gamma R-mediated phagocytosis ko04672 Intestinal immune…	--	--	--
A0A5C2G7V2	IGH c34_heavy__IGHV1-69_IGHD3-10_IGHJ6 (Fragment)		292.1	327.5	323.7	405.3	403.4	331.1	335.8	376.6	355.2	1.213293756	0.080552054	0.27892889	Nonsignificant	1.126788932	0.083924946	0.172217298	Nonsignificant	1.076771098	0.373968983	0.106711592	Nonsignificant	1	Molecular Function:protein binding (GO:0005515)	--	--	--	--	--	--
A0A5C2G7V5	IGL c594_light_IGKV3-20_IGKJ1 (Fragment)		277.5	337.5	301.8	370.2	443.1	407.9	251.8	413.6	290.4	1.16175829	0.473660272	0.216309939	Nonsignificant	1.21280541	0.242679616	0.278348094	Nonsignificant	0.957909884	0.832547322	-0.062038155	Nonsignificant	1	Molecular Function:protein binding (GO:0005515)	--	--	--	--	--	--
A0A5C2G7V6	IGL c558_light_IGKV3D-20_IGKJ1 (Fragment)		134.9	141.2	110.8	124.6	103.5	141.1	107.1	152.3	161.9	0.86637374	0.210675788	-0.20693858	Nonsignificant	1.176789868	0.119407448	0.234856731	Nonsignificant	0.736217878	0.010854311	-0.44179531	Significant	1	Molecular Function:protein binding (GO:0005515)	--	--	--	--	--	--
A0A5C2G7V9	IGL c100_light_IGKV1-39_IGKJ2 (Fragment)		63.8	72.3	67.3	69.6	60.3	68.5	61.6	77	90.6	0.941494592	0.35837646	-0.086975287	Nonsignificant	1.160766962	0.226487228	0.215078362	Nonsignificant	0.811096993	0.132971806	-0.302053649	Nonsignificant	1	Molecular Function:protein binding (GO:0005515)	--	--	--	--	--	--
A0A5C2G7W0	IGL c3686_light_IGKV3-11_IGKJ2 (Fragment)		228.3	286.3	192.4	365.3	236.8	246.6	180.4	301.8	212	1.10678925	0.708900148	0.146380537	Nonsignificant	1.07553041	0.662646004	0.105048317	Nonsignificant	1.029063651	0.911315803	0.04133222	Nonsignificant	1	Molecular Function:protein binding (GO:0005515)	--	--	--	--	--	--
A0A5C2G7W7	IGL c457_light_IGLV6-57_IGLJ2 (Fragment)		134.9	236.4	107	203.9	254.6	123.8	164.7	110.6	155.6	1.302947941	0.371666336	0.381779442	Nonsignificant	0.815387832	0.539727693	-0.294441667	Nonsignificant	1.597948718	0.07689726	0.676221109	Nonsignificant	1	Molecular Function:protein binding (GO:0005515)	pre-B lymphocyte gene	--	--	--	--	--
A0A5C2G7W8	IGL c110_light_IGKV1D-13_IGKJ4 (Fragment)		1225.5	1210.4	2497.3	1345.7	2466.1	1455	921.5	1055.3	1274.6	0.959478635	0.920614336	-0.059677414	Nonsignificant	0.767230195	0.467434856	-0.382268594	Nonsignificant	1.250574652	0.567432838	0.32259118	Nonsignificant	1	Molecular Function:protein binding (GO:0005515)	--	--	--	--	--	--
A0A5C2G7X0	IGH + IGL c2_heavy_IGHV4-39_IGHD1-26_IGHJ4 (Fragment)		62.5	52.7	129.2	95.8	410.8	58.2	89.7	49.9	61.6	2.4398527	0.384386207	1.286794052	Nonsignificant	0.694353519	0.409287911	-0.52625772	Nonsignificant	3.513847967	0.311849109	1.813051772	Nonsignificant	1	Molecular Function:protein binding (GO:0005515)	immunoglobulin heavy chain	--	ko04020 Calcium signaling pathway ko04064 NF-kappa B signaling pathway ko04072 Phospholipase D signaling pathway ko04145 Phagosome ko04151 PI3K-Akt signaling pathway ko04640 Hematopoietic cell lineage ko04650 Natural killer cell mediated cytotoxicity ko04662 B cell receptor signaling pathway ko04664 Fc epsilon RI signaling pathway ko04666 Fc gamma R-mediated phagocytosis ko04672 Intestinal immune…	--	--	--
A0A5C2G7X5	IGL c3735_light_IGLV2-8_IGLJ2 (Fragment)		221	235.4	324.1	287.1	219.7	220.3	172.8	375.5	114.4	0.870723895	0.507451808	-0.19971278	Nonsignificant	0.909929532	0.796477685	-0.136173272	Nonsignificant	0.956913545	0.910389254	-0.063539508	Nonsignificant	1	Molecular Function:protein binding (GO:0005515)	--	--	--	--	--	--
A0A5C2G7X8	IGH c488_heavy__IGHV4-31_IGHD2-21_IGHJ4 (Fragment)		319.3	351.2	701.7	298.7	811.8	247.5	415.7	373.6	436	1.112228538	0.808660771	0.15345326	Nonsignificant	0.770368751	0.495648746	-0.376378912	Nonsignificant	1.443761234	0.42521729	0.529832172	Nonsignificant	1	Molecular Function:protein binding (GO:0005515)	immunoglobulin heavy chain	--	ko04020 Calcium signaling pathway ko04064 NF-kappa B signaling pathway ko04072 Phospholipase D signaling pathway ko04145 Phagosome ko04151 PI3K-Akt signaling pathway ko04640 Hematopoietic cell lineage ko04650 Natural killer cell mediated cytotoxicity ko04662 B cell receptor signaling pathway ko04664 Fc epsilon RI signaling pathway ko04666 Fc gamma R-mediated phagocytosis ko04672 Intestinal immune…	--	--	--
A0A5C2G7Y5	IGL c130_light_IGKV1D-33_IGKJ2 (Fragment)		134.1	145.9	207.2	157.3	312.7	167.8	126.6	149.2	176.7	1.22454844	0.602914853	0.292249844	Nonsignificant	1.013341544	0.934957909	0.019120512	Nonsignificant	1.20842617	0.613159484	0.273129333	Nonsignificant	1	Molecular Function:protein binding (GO:0005515)	--	--	--	--	--	--
A0A5C2G7Y6	IGL c3745_light_IGLV4-69_IGLJ3 (Fragment)		396.6	459.6	467	411.6	433.9	441.4	372.9	490	385.6	0.920798065	0.291650718	-0.119043293	Nonsignificant	0.995314389	0.958939971	-0.006775794	Nonsignificant	0.925132878	0.412595091	-0.112267499	Nonsignificant	1	Molecular Function:protein binding (GO:0005515)	pre-B lymphocyte gene	--	--	--	--	--
A0A5C2G7Y9	IGH c508_heavy__IGHV3-33_IGHD1-7_IGHJ4 (Fragment)		535.6	436.2	551.5	501.6	637.7	463.6	648.9	580.7	447.4	1.173898772	0.216946721	0.231308007	Nonsignificant	0.979255564	0.858571242	-0.030242675	Nonsignificant	1.198766508	0.194382699	0.261550682	Nonsignificant	1	Molecular Function:protein binding (GO:0005515)	immunoglobulin heavy chain	--	ko04020 Calcium signaling pathway ko04064 NF-kappa B signaling pathway ko04072 Phospholipase D signaling pathway ko04145 Phagosome ko04151 PI3K-Akt signaling pathway ko04640 Hematopoietic cell lineage ko04650 Natural killer cell mediated cytotoxicity ko04662 B cell receptor signaling pathway ko04664 Fc epsilon RI signaling pathway ko04666 Fc gamma R-mediated phagocytosis ko04672 Intestinal immune…	--	--	--
A0A5C2G7Z4	IGL c140_light_IGLV3-19_IGLJ3 (Fragment)		78.5	104.7	69.7	81.3	70.6	86.3	80.4	62.8	79.6	0.918544879	0.588035376	-0.122577883	Nonsignificant	0.904310004	0.562417737	-0.145110671	Nonsignificant	1.015741146	0.887557778	0.022532788	Nonsignificant	1	Molecular Function:protein binding (GO:0005515)	--	--	--	--	--	--
A0A5C2G7Z9	IGH c74_heavy__IGHV1-69_IGHD3-10_IGHJ6 (Fragment)		63.6	66.4	48.7	63.6	115.3	83.9	61.6	58.3	53.6	1.345831002	0.36313328	0.42849726	Nonsignificant	1.095691102	0.634892014	0.131841131	Nonsignificant	1.228294178	0.508151457	0.296656129	Nonsignificant	1	Molecular Function:protein binding (GO:0005515)	--	--	--	--	--	--
A0A5C2G801	IGL c3877_light_IGKV1-12_IGKJ5 (Fragment)		353.2	373.5	305.6	634	603.8	318.1	319.6	405.9	280.8	1.50866996	0.219351163	0.593277233	Nonsignificant	0.973360457	0.841577969	-0.038953929	Nonsignificant	1.549960191	0.199388352	0.632231162	Nonsignificant	1	Molecular Function:protein binding (GO:0005515)	--	--	--	--	--	--
A0A5C2G803	IGL c150_light_IGLV2-23_IGLJ2 (Fragment)		284.1	334.5	198.4	332.8	412.1	325.9	388.1	564.9	518.6	1.386780906	0.100000095	0.471739878	Nonsignificant	1.725091799	0.095996161	0.786673136	Nonsignificant	0.803888179	0.335239946	-0.314933258	Nonsignificant	1	Molecular Function:protein binding (GO:0005515)	--	--	--	--	--	--
A0A5C2G807	IGL c3887_light_IGKV3-20_IGKJ3 (Fragment)		315.4	323.9	392.2	413.9	431	430.5	321.8	389.3	368.9	1.131071255	0.346630394	0.177689819	Nonsignificant	1.152399418	0.164791923	0.204640837	Nonsignificant	0.981492387	0.860702939	-0.026951018	Nonsignificant	1	Molecular Function:protein binding (GO:0005515)	--	--	--	--	--	--
A0A5C2G808	IGH + IGL c42_heavy_IGHV3-48_IGHD3-16_IGHJ5 (Fragment)		152.3	165	152.1	177.9	172.2	156.6	137.2	218.4	201.9	1.038133788	0.69294304	0.053992381	Nonsignificant	1.229015765	0.186993831	0.297503422	Nonsignificant	0.844687121	0.262123812	-0.243511041	Nonsignificant	1	Molecular Function:protein binding (GO:0005515)	immunoglobulin heavy chain	--	ko04020 Calcium signaling pathway ko04064 NF-kappa B signaling pathway ko04072 Phospholipase D signaling pathway ko04145 Phagosome ko04151 PI3K-Akt signaling pathway ko04640 Hematopoietic cell lineage ko04650 Natural killer cell mediated cytotoxicity ko04662 B cell receptor signaling pathway ko04664 Fc epsilon RI signaling pathway ko04666 Fc gamma R-mediated phagocytosis ko04672 Intestinal immune…	--	--	--
A0A5C2G814	IGL c3897_light_IGLV2-8_IGLJ1 (Fragment)		71.2	75.9	88.3	71.6	121	99.4	132.9	85.2	139.7	1.382752761	0.246775443	0.467543223	Nonsignificant	1.377655055	0.20452919	0.462214703	Nonsignificant	1.003700278	0.987953255	0.00532852	Nonsignificant	1	Molecular Function:protein binding (GO:0005515)	--	--	--	--	--	--
A0A5C2G816	IGH + IGL c16_heavy_IGHV3-48_IGHD3-3_IGHJ4 (Fragment)		720.1	753.6	915.8	858	996.4	792.3	564.5	1136.1	642.7	1.012303829	0.949143664	0.01764236	Nonsignificant	1.075999163	0.730222455	0.105676956	Nonsignificant	0.940803547	0.8066184	-0.088034595	Nonsignificant	1	Molecular Function:protein binding (GO:0005515)	immunoglobulin heavy chain	--	ko04020 Calcium signaling pathway ko04064 NF-kappa B signaling pathway ko04072 Phospholipase D signaling pathway ko04145 Phagosome ko04151 PI3K-Akt signaling pathway ko04640 Hematopoietic cell lineage ko04650 Natural killer cell mediated cytotoxicity ko04662 B cell receptor signaling pathway ko04664 Fc epsilon RI signaling pathway ko04666 Fc gamma R-mediated phagocytosis ko04672 Intestinal immune…	--	--	--
A0A5C2G818	IGL c517_light_IGLV2-11_IGLJ1 (Fragment)		86.7	145.1	124.4	142.6	397.8	150.7	137.6	159.7	95.5	1.903425042	0.337555077	0.928597757	Nonsignificant	1.139528355	0.564644799	0.188436824	Nonsignificant	1.670362158	0.40280663	0.740160933	Nonsignificant	1	Molecular Function:protein binding (GO:0005515)	--	--	--	--	--	--
A0A5C2G823	IGL c3907_light_IGKV3-20_IGKJ3 (Fragment)		274.9	307	300.7	271.6	351.9	354.3	269.5	394.7	308.1	1.011783367	0.913279091	0.016900428	Nonsignificant	1.197711308	0.13275988	0.260280207	Nonsignificant	0.844763977	0.212820245	-0.243379779	Nonsignificant	1	Molecular Function:protein binding (GO:0005515)	--	--	--	--	--	--
A0A5C2G826	IGH + IGL c26_heavy_IGHV3-9_IGHD3-22_IGHJ4 (Fragment)		654.4	943.3	772.8	621.3	684.4	714.8	966.3	849.4	949	0.958447585	0.820669956	-0.061228558	Nonsignificant	1.06019827	0.682956535	0.084334092	Nonsignificant	0.904026739	0.563529161	-0.14556265	Nonsignificant	1	Molecular Function:protein binding (GO:0005515)	--	--	--	--	--	--
A0A5C2G829	IGL c527_light_IGKV1-16_IGKJ4 (Fragment)		37.8	96.8	76.4	126.3	188.1	74.2	86.5	79.2	89.7	1.9	0.155212531	0.925999419	Nonsignificant	1.152132701	0.603942326	0.204306894	Nonsignificant	1.64911559	0.214952312	0.721692524	Nonsignificant	1	Molecular Function:protein binding (GO:0005515)	--	--	--	--	--	--
A0A5C2G834	IGL c180_light_IGLV2-18_IGLJ1 (Fragment)		293.9	274.8	421.7	336.1	233.1	311.4	180	269.6	237.6	0.756462036	0.283837213	-0.402660415	Nonsignificant	0.826534733	0.346488579	-0.274852648	Nonsignificant	0.915221109	0.680100287	-0.127807767	Nonsignificant	1	Molecular Function:protein binding (GO:0005515)	--	--	--	--	--	--
A0A5C2G835	IGH c104_heavy__IGHV1-69_IGHD1-14_IGHJ6 (Fragment)		316.8	347.5	468.5	379.2	935	326.2	358.6	398.4	389.8	1.476694915	0.443081593	0.562371797	Nonsignificant	0.983757062	0.91310464	-0.023626007	Nonsignificant	1.501076813	0.428383025	0.585997804	Nonsignificant	1	Molecular Function:protein binding (GO:0005515)	--	--	--	--	--	--
A0A5C2G837	IGH + IGL c36_heavy_IGHV3-48_IGHD6-13_IGHJ4 (Fragment)		496.5	328.1	293.6	572.7	389.2	428	418.2	716.7	357.7	1.234215704	0.361362454	0.303594556	Nonsignificant	1.343587909	0.382011606	0.426090718	Nonsignificant	0.918596912	0.763432645	-0.122496162	Nonsignificant	1	Molecular Function:protein binding (GO:0005515)	--	--	--	--	--	--
A0A5C2G840	IGH + IGL c26_light_IGKV3-11_IGKJ4 (Fragment)		165.8	219.8	174.1	270.3	180.1	226.1	176.3	263	158.5	1.119706986	0.567554981	0.163121245	Nonsignificant	1.157048419	0.46091427	0.210449238	Nonsignificant	0.967726992	0.880134912	-0.047327993	Nonsignificant	1	Molecular Function:protein binding (GO:0005515)	--	--	--	--	--	--
A0A5C2G841	IGL c537_light_IGLV2-23_IGLJ1 (Fragment)		101.4	96.3	79.6	106.3	161.4	96.6	87.8	97	64	1.282005049	0.360410837	0.358401943	Nonsignificant	0.928957807	0.639561167	-0.106315023	Nonsignificant	1.380046584	0.279720604	0.464716966	Nonsignificant	1	Molecular Function:protein binding (GO:0005515)	--	--	--	--	--	--
A0A5C2G842	IGL c3795_light_IGKV2D-28_IGKJ5 (Fragment)		155.2	188.4	180.7	235.2	200.7	210	158.6	247.4	173.6	1.133892809	0.411721696	0.181284264	Nonsignificant	1.203509441	0.232888238	0.267247459	Nonsignificant	0.942155309	0.712421029	-0.085963195	Nonsignificant	1	Molecular Function:protein binding (GO:0005515)	--	--	--	--	--	--
A0A5C2G844	IGL c3937_light_IGKV1D-13_IGKJ4 (Fragment)		449.2	911.5	501.7	563.4	955	507.3	717.3	715.8	406.3	1.200440292	0.540701868	0.263563648	Nonsignificant	0.874892612	0.67961595	-0.19282215	Nonsignificant	1.37210016	0.241372083	0.456385798	Nonsignificant	1	Molecular Function:protein binding (GO:0005515)	--	--	--	--	--	--
A0A5C2G846	IGH + IGL c36_light_IGKV3-11_IGKJ4 (Fragment)		93.3	120.8	135.9	143.6	175.8	158.5	992.9	136.5	132.5	3.749428571	0.367651731	1.90667074	Nonsignificant	1.221428571	0.168957625	0.288569498	Nonsignificant	3.069707602	0.399757782	1.618101242	Nonsignificant	1	Molecular Function:protein binding (GO:0005515)	--	--	--	--	--	--
A0A5C2G847	IGH c578_heavy__IGHV3-74_IGHD1-26_IGHJ4 (Fragment)		748.1	719.2	676.4	877	740.7	886.2	680.1	843	831.1	1.071885059	0.477885176	0.10015021	Nonsignificant	1.194336894	0.007383207	0.256209844	Nonsignificant	0.897472952	0.268628109	-0.156059635	Nonsignificant	1	Molecular Function:protein binding (GO:0005515)	--	--	--	--	--	--
A0A5C2G850	IGH + IGL c46_heavy_IGHV3-43_IGHD6-19_IGHJ4 (Fragment)		104.2	171.3	146.2	215	174.7	181.4	223.4	122.8	145	1.453877164	0.065025133	0.539905383	Nonsignificant	1.065212236	0.742318147	0.091140906	Nonsignificant	1.364870882	0.075297687	0.448764477	Nonsignificant	1	Molecular Function:protein binding (GO:0005515)	--	--	--	--	--	--
A0A5C2G861	IGL c557_light_IGKV3-20_IGKJ1 (Fragment)		644.7	729.9	725.3	908.9	1309.5	1162.4	794.7	2544.1	673.6	1.434877851	0.187235718	0.520927928	Nonsignificant	2.085861231	0.307524004	1.060643181	Nonsignificant	0.687906669	0.505601485	-0.539715253	Nonsignificant	1	Molecular Function:protein binding (GO:0005515)	--	--	--	--	--	--
A0A5C2G867	IGH + IGL c20_light_IGKV3-15_IGKJ1 (Fragment)		2879.9	3446.3	3445.5	3435.2	5445.7	3094.4	2782.9	3274.3	3055.3	1.193630586	0.516660702	0.25535641	Nonsignificant	0.964417655	0.61081877	-0.052270033	Nonsignificant	1.237669779	0.450021578	0.307626443	Nonsignificant	1	Molecular Function:protein binding (GO:0005515)	--	--	--	--	--	--
A0A5C2G868	IGH c598_heavy__IGHV3-7_IGHD3-16_IGHJ4 (Fragment)		1001.2	732.2	767	733.6	913.1	997.5	1164.5	864	564.3	1.124300112	0.534820679	0.169027189	Nonsignificant	0.970164774	0.88025479	-0.043698298	Nonsignificant	1.158875423	0.51253644	0.212725487	Nonsignificant	1	Molecular Function:protein binding (GO:0005515)	immunoglobulin heavy chain	--	ko04020 Calcium signaling pathway ko04064 NF-kappa B signaling pathway ko04072 Phospholipase D signaling pathway ko04145 Phagosome ko04151 PI3K-Akt signaling pathway ko04640 Hematopoietic cell lineage ko04650 Natural killer cell mediated cytotoxicity ko04662 B cell receptor signaling pathway ko04664 Fc epsilon RI signaling pathway ko04666 Fc gamma R-mediated phagocytosis ko04672 Intestinal immune…	--	--	--
A0A5C2G894	IGH + IGL c30_heavy_IGHV3-9_IGHD4-11_IGHJ6 (Fragment)		318.1	495	358.4	366.6	416.4	329.3	337.7	342	393.2	0.95663679	0.792080024	-0.063956819	Nonsignificant	0.908664106	0.583333101	-0.138181004	Nonsignificant	1.052794739	0.56900114	0.074224185	Nonsignificant	1	Molecular Function:protein binding (GO:0005515)	--	--	--	--	--	--
A0A5C2G896	IGH c154_heavy__IGHV5-51_IGHD3-16_IGHJ4 (Fragment)		228.3	291.2	251.4	353.4	275.3	278.1	255.4	306.8	379	1.146841354	0.354163459	0.197665833	Nonsignificant	1.250356726	0.156202217	0.322339754	Nonsignificant	0.917211329	0.564210444	-0.12467392	Nonsignificant	1	Molecular Function:protein binding (GO:0005515)	--	--	--	--	--	--
A0A5C2G897	IGL c587_light_IGLV1-44_IGLJ3 (Fragment)		53.4	47.3	65.3	52.9	69.4	81.6	54.5	51.7	56.6	1.065060241	0.654291604	0.090935033	Nonsignificant	1.143975904	0.506339226	0.194056664	Nonsignificant	0.931016324	0.707847521	-0.103121631	Nonsignificant	1	Molecular Function:protein binding (GO:0005515)	--	--	--	--	--	--
A0A5C2G8A2	IGL c35_light_IGKV3D-20_IGKJ1 (Fragment)		53.7	66	66.5	63.3	46.5	66	64	71.9	76.5	0.933404941	0.593789714	-0.099424991	Nonsignificant	1.151450054	0.150167003	0.203451833	Nonsignificant	0.810634328	0.12649687	-0.302876824	Nonsignificant	1	Molecular Function:protein binding (GO:0005515)	--	--	--	--	--	--
A0A5C2G8A6	IGH c164_heavy__IGHV3-11_IGHD1-26_IGHJ3 (Fragment)		481.3	579	692.5	494.4	1056	398.6	526.6	520.4	412.1	1.184961205	0.621000396	0.244839827	Nonsignificant	0.75941351	0.136317579	-0.39704243	Nonsignificant	1.560363609	0.303968254	0.641882257	Nonsignificant	1	Molecular Function:protein binding (GO:0005515)	--	--	--	--	--	--
A0A5C2G8B0	IGL c36_light_IGKV1-5_IGKJ2 (Fragment)		253.3	228.6	283.6	237.9	396.2	282.3	320.4	222	328.2	1.246897453	0.300856619	0.31834282	Nonsignificant	1.087524494	0.564828004	0.121047894	Nonsignificant	1.146546547	0.506793108	0.197294925	Nonsignificant	1	Molecular Function:protein binding (GO:0005515)	--	--	--	--	--	--
A0A5C2G8B1	IGL c3865_light_IGLV1-44_IGLJ1 (Fragment)		63.1	46.6	54.7	61.1	68.5	55.2	78.9	72.4	60.6	1.268248175	0.104961366	0.342837085	Nonsignificant	1.144768856	0.318384287	0.195056329	Nonsignificant	1.107863974	0.403016958	0.147780756	Nonsignificant	1	Molecular Function:protein binding (GO:0005515)	--	--	--	--	--	--
A0A5C2G8B8	IGL c3875_light_IGLV1-44_IGLJ3 (Fragment)		62.6	61.6	66.1	102.4	79.6	29.4	42.1	16.2	16.2	1.177614293	0.587555466	0.235867087	Nonsignificant	0.324750394	0.006324473	-1.622596818	Significant	3.626213592	0.083487865	1.858463906	Nonsignificant	1	Molecular Function:protein binding (GO:0005515)	--	--	--	--	--	--
A0A5C2G8C4	IGL c270_light_IGLV1-51_IGLJ3 (Fragment)		836.5	959.1	1151.7	1309.1	1247	1243.3	936	824.3	724.4	1.184847148	0.288675273	0.244700956	Nonsignificant	0.947307705	0.79516538	-0.078094976	Nonsignificant	1.250752149	0.306343623	0.322795931	Nonsignificant	1	Molecular Function:protein binding (GO:0005515)	--	--	--	--	--	--
A0A5C2G8D9	IGL c290_light_IGLV1-47_IGLJ2 (Fragment)		131.8	154.2	153.9	185.4	185.1	172.4	165.7	172.1	139.5	1.218913389	0.03209978	0.285595618	Significant	1.100250057	0.335554219	0.137831446	Nonsignificant	1.10785124	0.257721431	0.147764172	Nonsignificant	1	Molecular Function:protein binding (GO:0005515)	--	--	--	--	--	--
A0A5C2G8F4	IGH + IGL c35_heavy_IGHV3-33_IGHD1-26_IGHJ4 (Fragment)		25.1	38.8	41.3	39.7	307.9	38.8	55.6	31.2	28.9	3.83269962	0.371228296	1.938360934	Nonsignificant	0.940114068	0.741934225	-0.089092279	Nonsignificant	4.076845298	0.363307189	2.027453213	Nonsignificant	1	Molecular Function:protein binding (GO:0005515)	immunoglobulin heavy chain	--	ko04020 Calcium signaling pathway ko04064 NF-kappa B signaling pathway ko04072 Phospholipase D signaling pathway ko04145 Phagosome ko04151 PI3K-Akt signaling pathway ko04640 Hematopoietic cell lineage ko04650 Natural killer cell mediated cytotoxicity ko04662 B cell receptor signaling pathway ko04664 Fc epsilon RI signaling pathway ko04666 Fc gamma R-mediated phagocytosis ko04672 Intestinal immune…	--	--	--
A0A5C2G8G7	IGL c320_light_IGKV1-5_IGKJ4 (Fragment)		49.5	72.6	85.7	91.4	158	57.7	58.7	43.4	68.2	1.48267565	0.374197626	0.568203028	Nonsignificant	0.814725698	0.379616187	-0.295613681	Nonsignificant	1.819846426	0.250798832	0.863816709	Nonsignificant	1	Molecular Function:protein binding (GO:0005515)	--	--	--	--	--	--
A0A5C2G8H0	IGH + IGL c110_heavy_IGHV4-4_IGHD2-2_IGHJ6 (Fragment)		225.4	189.4	205.7	234.9	489.7	248.8	158.3	191.6	176.3	1.42288477	0.475012537	0.508818833	Nonsignificant	0.993875907	0.962014827	-0.008862364	Nonsignificant	1.431652343	0.471154554	0.517681197	Nonsignificant	1	Molecular Function:protein binding (GO:0005515)	immunoglobulin heavy chain	--	ko04020 Calcium signaling pathway ko04064 NF-kappa B signaling pathway ko04072 Phospholipase D signaling pathway ko04145 Phagosome ko04151 PI3K-Akt signaling pathway ko04640 Hematopoietic cell lineage ko04650 Natural killer cell mediated cytotoxicity ko04662 B cell receptor signaling pathway ko04664 Fc epsilon RI signaling pathway ko04666 Fc gamma R-mediated phagocytosis ko04672 Intestinal immune…	--	--	--
A0A5C2G8H5	IGL c330_light_IGKV1D-33_IGKJ2 (Fragment)		216.9	477.6	302.2	282.1	434.2	294.5	290.5	302.9	299.9	1.01013344	0.972621446	0.014545888	Nonsignificant	0.900270894	0.708069053	-0.151568917	Nonsignificant	1.122032765	0.536756569	0.166114805	Nonsignificant	1	Molecular Function:protein binding (GO:0005515)	--	--	--	--	--	--
A0A5C2G8H8	IGH + IGL c120_heavy_IGHV3-11_IGHD2-21_IGHJ4 (Fragment)		140.3	174.3	130.5	170.7	128.4	153.2	204.2	148	837.1	1.130757133	0.499676133	0.177289097	Nonsignificant	2.557402831	0.418959453	1.354679425	Nonsignificant	0.442150575	0.452875894	-1.177390328	Nonsignificant	1	Molecular Function:protein binding (GO:0005515)	immunoglobulin heavy chain	--	ko04020 Calcium signaling pathway ko04064 NF-kappa B signaling pathway ko04072 Phospholipase D signaling pathway ko04145 Phagosome ko04151 PI3K-Akt signaling pathway ko04640 Hematopoietic cell lineage ko04650 Natural killer cell mediated cytotoxicity ko04662 B cell receptor signaling pathway ko04664 Fc epsilon RI signaling pathway ko04666 Fc gamma R-mediated phagocytosis ko04672 Intestinal immune…	--	--	--
A0A5C2G8I6	IGH + IGL c19_light_IGLV3-9_IGLJ2 (Fragment)		93.6	225.5	236.3	249.9	142.3	89	91.9	258.9	68.7	0.871624055	0.734650456	-0.198222083	Nonsignificant	0.750090025	0.576636794	-0.414864338	Nonsignificant	1.162025924	0.783381416	0.216642255	Nonsignificant	1	Molecular Function:protein binding (GO:0005515)	--	--	--	--	--	--
A0A5C2G8J2	IGL c3955_light_IGLV1-47_IGLJ3 (Fragment)		1092.1	926	1385.1	984.2	1333.6	918.5	1021.6	1161.2	774	0.981252938	0.908824351	-0.027303026	Nonsignificant	0.838534321	0.356954972	-0.254058261	Nonsignificant	1.170200091	0.364016948	0.226755236	Nonsignificant	1	Molecular Function:protein binding (GO:0005515)	--	--	--	--	--	--
A0A5C2G8J3	IGL c4027_light_IGLV1-36_IGLJ3 (Fragment)		53.7	73.5	61.2	60.6	75.7	71.5	51.4	216.1	82.5	0.996284501	0.980897051	-0.005370315	Nonsignificant	1.964437367	0.321853874	0.974116171	Nonsignificant	0.507160227	0.320241717	-0.979486485	Nonsignificant	1	Molecular Function:protein binding (GO:0005515)	--	--	--	--	--	--
A0A5C2G8J5	IGH c254_heavy__IGHV3-21_IGHD4-17_IGHJ2 (Fragment)		158.9	200.7	181.3	198.2	243.7	260.2	181.4	284.8	166.3	1.152338695	0.293655607	0.204564815	Nonsignificant	1.315030505	0.252139259	0.395096266	Nonsignificant	0.876282862	0.522517487	-0.190531451	Nonsignificant	1	Molecular Function:protein binding (GO:0005515)	immunoglobulin heavy chain	--	ko04020 Calcium signaling pathway ko04064 NF-kappa B signaling pathway ko04072 Phospholipase D signaling pathway ko04145 Phagosome ko04151 PI3K-Akt signaling pathway ko04640 Hematopoietic cell lineage ko04650 Natural killer cell mediated cytotoxicity ko04662 B cell receptor signaling pathway ko04664 Fc epsilon RI signaling pathway ko04666 Fc gamma R-mediated phagocytosis ko04672 Intestinal immune…	--	--	--
A0A5C2G8K7	IGH c264_heavy__IGHV3-33_IGHD1-7_IGHJ4 (Fragment)		442.8	385.2	711.1	502.3	856.5	379.2	390.9	462	370.4	1.136833214	0.707064641	0.185020611	Nonsignificant	0.787213306	0.392373654	-0.345173488	Nonsignificant	1.444123473	0.328766047	0.530194098	Nonsignificant	1	Molecular Function:protein binding (GO:0005515)	--	--	--	--	--	--
A0A5C2G8L5	IGL c156_light_IGLV2-23_IGLJ2 (Fragment)		783.8	771.9	812.7	1013	716.8	805.7	798.6	1028.7	702	1.067556156	0.60843691	0.094311961	Nonsignificant	1.070933964	0.6209552	0.098869523	Nonsignificant	0.996845923	0.984709251	-0.004557562	Nonsignificant	1	Molecular Function:protein binding (GO:0005515)	--	--	--	--	--	--
A0A5C2G8L7	IGL c3985_light_IGKV4-1_IGKJ4 (Fragment)		54.7	48.5	37.9	39	36.9	46.7	44.1	52.3	88.9	0.850460666	0.288088678	-0.233683582	Nonsignificant	1.33167966	0.362607953	0.413247079	Nonsignificant	0.638637573	0.227164632	-0.646930661	Nonsignificant	1	Molecular Function:protein binding (GO:0005515)	--	--	--	--	--	--
A0A5C2G8M5	IGL c166_light_IGKV3-20_IGKJ3 (Fragment)		168.2	240.1	210.6	337.3	185.6	287.2	192	273.7	190.5	1.155113912	0.597969447	0.20803513	Nonsignificant	1.214089514	0.30322629	0.279874794	Nonsignificant	0.951424009	0.846197055	-0.071839664	Nonsignificant	1	Molecular Function:protein binding (GO:0005515)	--	--	--	--	--	--
A0A5C2G8M9	IGL c3995_light_IGKV1-33_IGKJ5 (Fragment)		65.2	60.9	45.8	62.3	43.5	50.1	39.1	60.7	52.8	0.842931937	0.38660133	-0.24651195	Nonsignificant	0.951716114	0.706222777	-0.071396797	Nonsignificant	0.885696822	0.486682563	-0.175115153	Nonsignificant	1	Molecular Function:protein binding (GO:0005515)	--	--	--	--	--	--
A0A5C2G8P1	IGL c4005_light_IGKV4-1_IGKJ4 (Fragment)		163.4	195.7	172.3	163	141.7	161.8	109.1	172.5	148.7	0.778697779	0.114114862	-0.360864583	Nonsignificant	0.908919834	0.251548747	-0.137775039	Nonsignificant	0.856728778	0.278274621	-0.223089544	Nonsignificant	1	Molecular Function:protein binding (GO:0005515)	--	--	--	--	--	--
A0A5C2G8P7	IGH + IGL c174_heavy_IGHV3-15_IGHD3-10_IGHJ4 (Fragment)		703.8	642.9	726.9	530.4	1222.6	610.4	610.3	666.2	576.1	1.139708719	0.702685305	0.188665155	Nonsignificant	0.893470293	0.112497628	-0.162508333	Nonsignificant	1.275597776	0.518450422	0.351173488	Nonsignificant	1	Molecular Function:protein binding (GO:0005515)	immunoglobulin heavy chain	--	ko04020 Calcium signaling pathway ko04064 NF-kappa B signaling pathway ko04072 Phospholipase D signaling pathway ko04145 Phagosome ko04151 PI3K-Akt signaling pathway ko04640 Hematopoietic cell lineage ko04650 Natural killer cell mediated cytotoxicity ko04662 B cell receptor signaling pathway ko04664 Fc epsilon RI signaling pathway ko04666 Fc gamma R-mediated phagocytosis ko04672 Intestinal immune…	--	--	--
A0A5C2G8P9	IGH c304_heavy__IGHV3-30_IGHD3-16_IGHJ1 (Fragment)		982.5	936.5	926.8	1494.4	966.1	1420.4	826.6	906.1	799.6	1.15507063	0.545020112	0.207981072	Nonsignificant	1.098496029	0.674609763	0.135529655	Nonsignificant	1.051501871	0.857099168	0.072451418	Nonsignificant	1	Molecular Function:protein binding (GO:0005515)	immunoglobulin heavy chain	--	ko04020 Calcium signaling pathway ko04064 NF-kappa B signaling pathway ko04072 Phospholipase D signaling pathway ko04145 Phagosome ko04151 PI3K-Akt signaling pathway ko04640 Hematopoietic cell lineage ko04650 Natural killer cell mediated cytotoxicity ko04662 B cell receptor signaling pathway ko04664 Fc epsilon RI signaling pathway ko04666 Fc gamma R-mediated phagocytosis ko04672 Intestinal immune…	--	--	--
A0A5C2G8Q3	IGL c410_light_IGKV3D-20_IGKJ1 (Fragment)		742.7	757.4	729.8	801.9	1469.4	895	681.8	990.9	754	1.324319476	0.428867208	0.405251197	Nonsignificant	1.183864747	0.183849896	0.243504267	Nonsignificant	1.118640858	0.716530328	0.16174693	Nonsignificant	1	Molecular Function:protein binding (GO:0005515)	--	--	--	--	--	--
A0A5C2G8R1	IGL c420_light_IGLV1-51_IGLJ3 (Fragment)		51.5	70	28.5	55.4	31.1	58.3	36	64.3	49	0.816666667	0.557958313	-0.292180751	Nonsignificant	1.144	0.619590932	0.194087052	Nonsignificant	0.713869464	0.147144888	-0.486267804	Nonsignificant	1	Molecular Function:protein binding (GO:0005515)	--	--	--	--	--	--
A0A5C2G8R2	IGH c314_heavy__IGHV3-30_IGHD6-6_IGHJ6 (Fragment)		242.3	239.7	327.9	247.4	252.8	160.8	236	257.3	234.3	0.909001111	0.487037602	-0.137646037	Nonsignificant	0.805531547	0.270248236	-0.311987004	Nonsignificant	1.128448804	0.439166266	0.174340968	Nonsignificant	1	Molecular Function:protein binding (GO:0005515)	immunoglobulin heavy chain	--	ko04020 Calcium signaling pathway ko04064 NF-kappa B signaling pathway ko04072 Phospholipase D signaling pathway ko04145 Phagosome ko04151 PI3K-Akt signaling pathway ko04640 Hematopoietic cell lineage ko04650 Natural killer cell mediated cytotoxicity ko04662 B cell receptor signaling pathway ko04664 Fc epsilon RI signaling pathway ko04666 Fc gamma R-mediated phagocytosis ko04672 Intestinal immune…	--	--	--
A0A5C2G8R7	IGL c430_light_IGKV4-1_IGKJ1 (Fragment)		266.8	258.9	280.4	269.1	239.2	266.7	208.6	345.1	295.6	0.889343754	0.224775535	-0.16918693	Nonsignificant	1.125666791	0.275404772	0.170779838	Nonsignificant	0.790059511	0.096821569	-0.339966767	Nonsignificant	1	Molecular Function:protein binding (GO:0005515)	--	--	--	--	--	--
A0A5C2G8R9	IGL c205_light_IGKV4-1_IGKJ1 (Fragment)		176.8	186.3	223.3	181.6	185.7	143.9	202.7	139.1	186.3	0.972032742	0.750529574	-0.040923184	Nonsignificant	0.800306958	0.131833857	-0.321374643	Nonsignificant	1.214574899	0.141472311	0.280451459	Nonsignificant	1	Molecular Function:protein binding (GO:0005515)	--	--	--	--	--	--
A0A5C2G8S8	IGH c334_heavy__IGHV4-39_IGHD3-22_IGHJ4 (Fragment)		133.2	285.3	149.8	186.9	260.6	183	149.9	157.3	134.6	1.051205349	0.876637213	0.072044522	Nonsignificant	0.835650185	0.590017908	-0.259028959	Nonsignificant	1.257949042	0.340254166	0.331073481	Nonsignificant	1	Molecular Function:protein binding (GO:0005515)	immunoglobulin heavy chain	--	ko04020 Calcium signaling pathway ko04064 NF-kappa B signaling pathway ko04072 Phospholipase D signaling pathway ko04145 Phagosome ko04151 PI3K-Akt signaling pathway ko04640 Hematopoietic cell lineage ko04650 Natural killer cell mediated cytotoxicity ko04662 B cell receptor signaling pathway ko04664 Fc epsilon RI signaling pathway ko04666 Fc gamma R-mediated phagocytosis ko04672 Intestinal immune…	--	--	--
A0A5C2G8S9	IGH + IGL c230_heavy_IGHV3-33_IGHD3-10_IGHJ1 (Fragment)		229.1	322.6	292.9	375	472.3	374.6	207.1	366.3	276.8	1.24840161	0.468694254	0.320082123	Nonsignificant	1.204949088	0.239961648	0.268972191	Nonsignificant	1.036061708	0.894045317	0.051109932	Nonsignificant	1	Molecular Function:protein binding (GO:0005515)	--	--	--	--	--	--
A0A5C2G8T5	IGL c225_light_IGKV3-15_IGKJ4 (Fragment)		134.9	179.9	190.2	182.2	200.3	218.5	258.3	210.2	177.1	1.268910891	0.19404569	0.34359076	Nonsignificant	1.19960396	0.193446032	0.26255819	Nonsignificant	1.057774843	0.685335299	0.08103257	Nonsignificant	1	Molecular Function:protein binding (GO:0005515)	--	--	--	--	--	--
[truncated: 2,103 more rows]
