# Supplementary material for: Differentiation between thyroid‐associated orbitopathy and Graves’ disease by iTRAQ‐based quantitative proteomic analysis
Source: FEBS Open Bio. 2021 May 26;11(7):1930–40. doi: 10.1002/2211-5463.13172 (PMC8255837; doi:10.1002/2211-5463.13172)
Supplement: Supplementary file 1 — Fig S1. The details of the GO enrichment analysis involving B vs. A groups. Fig S2. The details of the GO enrichment analysis involving C vs. A group. Table S1. Peptide fraction separation liquid chromatography elution gradient table. Table S2. Liquid chromatography elution gradient table. Table S3. All differentially expressed proteins identified by iTRAQ in A vs. B groups, A vs. C groups, and B vs. C groups. A: Healthy controls, B: Graves’ disease, C: TAO. Table S4. The differentially expressed proteins identified by iTRAQ in A vs. B groups. A: Healthy controls, B: Graves’ disease. Table S5. The differentially expressed proteins identified by iTRAQ in B vs. C groups. B: Graves’ disease, C: TAO. Table S6. The differentially expressed proteins identified by iTRAQ in A vs. C groups. A: Healthy controls, C: TAO. Table S7. The KEGG analysis of all differentially expressed proteins in A vs. B groups, A vs. C groups, and B vs. C groups. A: Healthy controls, B: Graves’ disease, C: TAO. Table S8. The KEGG analysis of the differentially expressed proteins in A vs. C groups. A: Healthy controls, C: TAO. Table S9. The KEGG analysis of the differentially expressed proteins in B vs. C groups. B: Graves’ disease, C: TAO. Table S10. The PPI analysis of the differentially expressed proteins in B vs. C groups. B: Graves’ disease, C: TAO. [file FEB4-11-1930-s001.zip › feb413172-sup-0006-TableS4-B.vs.A.diff_prot.xls]

Protein	Description	Gene	B_1	B_2	B_3	A_1	A_2	A_3	B.vs.A FC	B.vs.A P-value	B.vs.A log2FC	B.vs.A UP.DOWN	GO_NUM	GO_Description	KEGG_Description	KEGG_EC	KEGG_ko	COG_Function_Description	COG_Function_Class	COG_Class_Description
P01023	Alpha-2-macroglobulin	A2M	118519.4	94821.9	103621.8	134112.8	126413.7	150518.7	0.77111495280811	0.0341491793577753	-0.374982151109868	down	3	Molecular Function:endopeptidase inhibitor activity (GO:0004866),Cellular Component:extracellular region (GO:0005576),Cellular Component:extracellular space (GO:0005615)	alpha-2-macroglobulin	--	ko04610 Complement and coagulation cascades	Uncharacterized conserved protein YfaS, alpha-2-macroglobulin family	R	General function prediction only ;
Q7Z379	Uncharacterized protein DKFZp686K04218 (Fragment)	DKFZp686K04218	512.5	531.7	480.7	349.5	383.4	402.9	1.34257791864765	0.00386934694387874	0.425005819744739	up	1	Molecular Function:protein binding (GO:0005515)	immunoglobulin heavy chain	--	ko04020 Calcium signaling pathway ko04064 NF-kappa B signaling pathway ko04072 Phospholipase D signaling pathway ko04145 Phagosome ko04151 PI3K-Akt signaling pathway ko04640 Hematopoietic cell lineage ko04650 Natural killer cell mediated cytotoxicity ko04662 B cell receptor signaling pathway ko04664 Fc epsilon RI signaling pathway ko04666 Fc gamma R-mediated phagocytosis ko04672 Intestinal immune…	--	--	--
L8E853	von Willebrand factor	VWF	299.7	345.2	353.6	244.6	289.3	281.3	1.22485279685967	0.049941236201818	0.292608376165521	up	4	Molecular Function:protein binding (GO:0005515),Cellular Component:proteinaceous extracellular matrix (GO:0005578),Biological Process:cell adhesion (GO:0007155),Biological Process:blood coagulation (GO:0007596)	von Willebrand factor	--	ko04151 PI3K-Akt signaling pathway ko04510 Focal adhesion ko04512 ECM-receptor interaction ko04610 Complement and coagulation cascades ko04611 Platelet activation ko05165 Human papillomavirus infection	Secreted protein containing bacterial Ig-like domain and vWFA domain	R	General function prediction only ;
A0A5C2G0U7	IGL c2918_light_IGKV4-1_IGKJ1 (Fragment)		112.4	125.5	92.6	166.9	196.8	149.1	0.644500780031201	0.0279319661254918	-0.633745990223687	down	1	Molecular Function:protein binding (GO:0005515)	--	--	--	--	--	--
A0A5C2GLJ8	IG c48_heavy_IGHV3-23_IGHD1-26_IGHJ5 (Fragment)		113.2	95.7	123.7	78.5	72.2	82.6	1.42563223317617	0.0425976316819844	0.51160186130307	up	1	Molecular Function:protein binding (GO:0005515)	immunoglobulin heavy chain	--	ko04020 Calcium signaling pathway ko04064 NF-kappa B signaling pathway ko04072 Phospholipase D signaling pathway ko04145 Phagosome ko04151 PI3K-Akt signaling pathway ko04640 Hematopoietic cell lineage ko04650 Natural killer cell mediated cytotoxicity ko04662 B cell receptor signaling pathway ko04664 Fc epsilon RI signaling pathway ko04666 Fc gamma R-mediated phagocytosis ko04672 Intestinal immune…	--	--	--
A0A5C2GLT3	IG c1042_light_IGKV2-28_IGKJ4 (Fragment)		56.2	72	63.2	116.6	82.7	102.9	0.633355393778954	0.046436510824646	-0.658912830678803	down	1	Molecular Function:protein binding (GO:0005515)	--	--	--	--	--	--
A0A5C2GE08	IGH + IGL c350_light_IGKV3-15_IGKJ1 (Fragment)		121.8	131.7	129.1	82.8	107.5	103.3	1.30313351498638	0.0458676252265768	0.3819849055029	up	1	Molecular Function:protein binding (GO:0005515)	--	--	--	--	--	--
A0A5C2GQJ7	IG c1173_heavy_IGHV3-23_IGHD3-3_IGHJ6 (Fragment)		256.2	182.6	236	110.1	162.3	157.5	1.56966736450337	0.0452657649641026	0.650458863304264	up	1	Molecular Function:protein binding (GO:0005515)	--	--	--	--	--	--
O75636	Ficolin-3	FCN3	2350.3	2103.9	2190.1	1741.6	1913.6	1744.6	1.23047149894441	0.012100973287167	0.299211241454936	up	--	--	ficolin	--	--	Type V secretory pathway, adhesin AidA	MU	Cell wall/membrane/envelope biogenesis ; Intracellular trafficking, secretion, and vesicular transport ;
A0A5C2G9I2	IGL c12_light_IGKV3-11_IGKJ2 (Fragment)		188.3	231.4	190.4	345.7	346.4	298.5	0.615889359983848	0.00408884293296591	-0.699256890296784	down	1	Molecular Function:protein binding (GO:0005515)	--	--	--	--	--	--
A0A5C2G0D8	IGL c2639_light_IGKV3-20_IGKJ4 (Fragment)		743.5	719.3	652.1	444.2	407.4	362.2	1.74237930466304	0.00125345804353339	0.801058723471111	up	1	Molecular Function:protein binding (GO:0005515)	--	--	--	--	--	--
A0A5C2GWH0	IG c907_heavy_IGHV3-9_IGHD6-19_IGHJ4 (Fragment)		1800.9	1881.9	1508.3	1023.5	1200.4	1175.8	1.52692884666294	0.0193179580575956	0.610632835574035	up	1	Molecular Function:protein binding (GO:0005515)	--	--	--	--	--	--
A0A5C2GZ76	IG c6_light_IGKV1-5_IGKJ1 (Fragment)		218.8	196.5	214.8	153.9	173.6	176.7	1.24970249900833	0.0133368709958209	0.321584691456323	up	1	Molecular Function:protein binding (GO:0005515)	--	--	--	--	--	--
A0A5C2GSZ9	IG c939_heavy_IGHV3-21_IGHD7-27_IGHJ3 (Fragment)		516.8	577.6	503.8	401.5	405.7	486.9	1.23498956803956	0.0498670960922061	0.304498855412259	up	1	Molecular Function:protein binding (GO:0005515)	immunoglobulin heavy chain	--	ko04020 Calcium signaling pathway ko04064 NF-kappa B signaling pathway ko04072 Phospholipase D signaling pathway ko04145 Phagosome ko04151 PI3K-Akt signaling pathway ko04640 Hematopoietic cell lineage ko04650 Natural killer cell mediated cytotoxicity ko04662 B cell receptor signaling pathway ko04664 Fc epsilon RI signaling pathway ko04666 Fc gamma R-mediated phagocytosis ko04672 Intestinal immune…	--	--	--
A0A5C2GUI4	IG c1185_light_IGKV1-6_IGKJ1 (Fragment)		335.9	327.9	333.6	160.9	164.3	201.6	1.89331814730448	0.00555221177592991	0.9209168574086	up	1	Molecular Function:protein binding (GO:0005515)	--	--	--	--	--	--
A0A5C2G1A6	IGL c1715_light_IGKV1-27_IGKJ1 (Fragment)		281.2	219.2	222	166.1	129.2	180.9	1.5170096598068	0.0352637911316622	0.601230272210524	up	1	Molecular Function:protein binding (GO:0005515)	--	--	--	--	--	--
A0A5C2GEB6	IG c118_heavy_IGHV3-30_IGHD6-13_IGHJ4 (Fragment)		177.7	162.1	145.3	97.3	110.1	129.1	1.44160475482912	0.0196526052774239	0.527675674697138	up	1	Molecular Function:protein binding (GO:0005515)	immunoglobulin heavy chain	--	ko04020 Calcium signaling pathway ko04064 NF-kappa B signaling pathway ko04072 Phospholipase D signaling pathway ko04145 Phagosome ko04151 PI3K-Akt signaling pathway ko04640 Hematopoietic cell lineage ko04650 Natural killer cell mediated cytotoxicity ko04662 B cell receptor signaling pathway ko04664 Fc epsilon RI signaling pathway ko04666 Fc gamma R-mediated phagocytosis ko04672 Intestinal immune…	--	--	--
A0A5C2GBA4	IGH + IGL c365_light_IGKV3-11_IGKJ5 (Fragment)		249.6	246.5	237.8	155.7	186	176.6	1.41597530387806	0.0079211605639262	0.501796103497641	up	1	Molecular Function:protein binding (GO:0005515)	--	--	--	--	--	--
A0A5C2GTD7	IG c216_light_IGKV3-20_IGKJ2 (Fragment)		93.9	116.4	94.4	66.7	63.8	83.6	1.42316674451191	0.0368092880329514	0.509104704300976	up	1	Molecular Function:protein binding (GO:0005515)	--	--	--	--	--	--
A0A5C2G4H2	IGL c4092_light_IGKV4-1_IGKJ4 (Fragment)		154.9	169.3	152.2	185.1	211.7	203.1	0.794132355392565	0.0160969079402683	-0.33254861830599	down	1	Molecular Function:protein binding (GO:0005515)	--	--	--	--	--	--
A0A5C2GBX0	IGL c163_light_IGKV2D-29_IGKJ2 (Fragment)		156.2	374.2	128.7	560.9	715.9	470.6	0.377188966464461	0.0267162003862376	-1.40664061998734	down	1	Molecular Function:protein binding (GO:0005515)	--	--	--	--	--	--
Q9UL94	Myosin-reactive immunoglobulin heavy chain variable region (Fragment)		202.5	125.1	147.9	298.8	265.5	369.3	0.509318766066838	0.0188142410282659	-0.973359219959422	down	1	Molecular Function:protein binding (GO:0005515)	--	--	--	--	--	--
A0A5C2G9L4	IGH + IGL c494_heavy_IGHV3-9_IGHD4-11_IGHJ3 (Fragment)		1029.1	1159.6	1463.2	654.6	849.8	637.7	1.70482237057094	0.0398627432852245	0.769621429310214	up	1	Molecular Function:protein binding (GO:0005515)	--	--	--	--	--	--
A0A5C2G6T5	IGL c4066_light_IGLV3-21_IGLJ2 (Fragment)		461.5	549.9	695	155.9	310.6	288.5	2.26013245033113	0.0230686764909963	1.17640732124077	up	1	Molecular Function:protein binding (GO:0005515)	--	--	--	--	--	--
A0A5C2G2Y8	IGL c3529_light_IGKV3-20_IGKJ1 (Fragment)		49.5	51.2	46.7	36.1	38.7	41.8	1.26415094339623	0.00926707428083669	0.338168735894573	up	1	Molecular Function:protein binding (GO:0005515)	--	--	--	--	--	--
A0A5C2GFU1	IG c675_heavy_IGHV3-15_IGHD5-24_IGHJ3 (Fragment)		284.8	345.1	284.3	208	176.7	251	1.43809973257826	0.0348772469692577	0.524163730510709	up	1	Molecular Function:protein binding (GO:0005515)	--	--	--	--	--	--
A0A5C2GAC3	IGH + IGL c176_heavy_IGHV3-15_IGHD7-27_IGHJ4 (Fragment)		361.5	318	409.1	259.8	245.7	245	1.45049966688874	0.0463533069139743	0.536549964217043	up	1	Molecular Function:protein binding (GO:0005515)	immunoglobulin heavy chain	--	ko04020 Calcium signaling pathway ko04064 NF-kappa B signaling pathway ko04072 Phospholipase D signaling pathway ko04145 Phagosome ko04151 PI3K-Akt signaling pathway ko04640 Hematopoietic cell lineage ko04650 Natural killer cell mediated cytotoxicity ko04662 B cell receptor signaling pathway ko04664 Fc epsilon RI signaling pathway ko04666 Fc gamma R-mediated phagocytosis ko04672 Intestinal immune…	--	--	--
A0A5C2G9H8	IGL c506_light_IGLV1-44_IGLJ7 (Fragment)		170.6	171	173.2	141.6	130.5	150.5	1.21817321344061	0.0315764768659279	0.284719286285761	up	1	Molecular Function:protein binding (GO:0005515)	--	--	--	--	--	--
A0A5C2GGV4	IG c1169_heavy_IGHV3-30_IGHD6-19_IGHJ4 (Fragment)		383.9	317.5	375.1	111.4	193.7	200.7	2.12831158560696	0.00750605114667265	1.08970937739136	up	1	Molecular Function:protein binding (GO:0005515)	--	--	--	--	--	--
A0A5C2GVU5	IG c1705_light_IGKV3-11_IGKJ1 (Fragment)		639.5	504.4	636.2	361.6	425.5	395.9	1.50473372781065	0.0321354445883352	0.58950821552056	up	1	Molecular Function:protein binding (GO:0005515)	--	--	--	--	--	--
A0A5C2GRG0	IG c1788_heavy_IGHV1-46_IGHD5-18_IGHJ3 (Fragment)		527.9	603.6	542	398.6	469.6	480	1.24128467586412	0.0353675452668799	0.311834020672829	up	1	Molecular Function:protein binding (GO:0005515)	--	--	--	--	--	--
A0A5C2GN28	IG c845_heavy_IGHV3-30_IGHD6-6_IGHJ4 (Fragment)		86.6	91.1	75.4	51.6	68.8	66.7	1.35275253874933	0.0381379618464353	0.4358979488699	up	1	Molecular Function:protein binding (GO:0005515)	immunoglobulin heavy chain	--	ko04020 Calcium signaling pathway ko04064 NF-kappa B signaling pathway ko04072 Phospholipase D signaling pathway ko04145 Phagosome ko04151 PI3K-Akt signaling pathway ko04640 Hematopoietic cell lineage ko04650 Natural killer cell mediated cytotoxicity ko04662 B cell receptor signaling pathway ko04664 Fc epsilon RI signaling pathway ko04666 Fc gamma R-mediated phagocytosis ko04672 Intestinal immune…	--	--	--
A0A5C2GDW0	IGH + IGL c207_heavy_IGHV3-53_IGHD2-8_IGHJ2 (Fragment)		244.4	255	193.2	139.3	177.6	166.9	1.43158329888384	0.0463350941869909	0.517611618217303	up	1	Molecular Function:protein binding (GO:0005515)	immunoglobulin heavy chain	--	ko04020 Calcium signaling pathway ko04064 NF-kappa B signaling pathway ko04072 Phospholipase D signaling pathway ko04145 Phagosome ko04151 PI3K-Akt signaling pathway ko04640 Hematopoietic cell lineage ko04650 Natural killer cell mediated cytotoxicity ko04662 B cell receptor signaling pathway ko04664 Fc epsilon RI signaling pathway ko04666 Fc gamma R-mediated phagocytosis ko04672 Intestinal immune…	--	--	--
A0A2U8J998	Ig heavy chain variable region (Fragment)	IgH	243.3	250.5	222.3	144.3	174.5	128	1.60273052820054	0.00838054929050143	0.680531881319618	up	1	Molecular Function:protein binding (GO:0005515)	--	--	--	--	--	--
A0A5C2GJH1	IG c367_light_IGKV4-1_IGKJ4 (Fragment)		206.3	244.9	223.4	332.8	262.8	311.9	0.7433608815427	0.0444119333117635	-0.427865324752349	down	1	Molecular Function:protein binding (GO:0005515)	--	--	--	--	--	--
A0A5C2GCF5	IGH + IGL c428_heavy_IGHV1-69_IGHD4-17_IGHJ6 (Fragment)		102.9	102.8	45.8	235.3	237.7	361.4	0.301414189837009	0.0274599721568108	-1.73018075782688	down	1	Molecular Function:protein binding (GO:0005515)	--	--	--	--	--	--
A0A5C2G8D9	IGL c290_light_IGLV1-47_IGLJ2 (Fragment)		185.1	185.4	165.7	131.8	153.9	154.2	1.21891338940668	0.032099780227358	0.285595618072437	up	1	Molecular Function:protein binding (GO:0005515)	--	--	--	--	--	--
A0A5C2GHA9	IG c502_light_IGKV3-11_IGKJ4 (Fragment)		241.4	299.5	265.1	383.3	358.4	331.9	0.750745156482861	0.0170579160191773	-0.413604832784854	down	1	Molecular Function:protein binding (GO:0005515)	--	--	--	--	--	--
A0A5C2GD66	IGH + IGL c404_light_IGLV1-44_IGLJ2 (Fragment)		98	68.5	76.6	40.4	56.4	50.7	1.64813559322034	0.0483572579227639	0.720834938892163	up	1	Molecular Function:protein binding (GO:0005515)	--	--	--	--	--	--
A0A5C2GAD9	IGH + IGL c172_light_IGLV2-11_IGLJ1 (Fragment)		275.8	273	203.6	103.2	137.1	112.8	2.13084112149533	0.0179030613121084	1.09142302776359	up	1	Molecular Function:protein binding (GO:0005515)	--	--	--	--	--	--
A0A5C2FWM5	IGL c1498_light_IGKV1D-39_IGKJ1 (Fragment)		100.3	96.9	94.6	124.8	116.1	127.9	0.791214750542299	0.00845794422027471	-0.337858772511447	down	1	Molecular Function:protein binding (GO:0005515)	--	--	--	--	--	--
A0A5C2GU42	IG c1025_light_IGKV1-8_IGKJ2 (Fragment)		177.4	161.5	163	138.4	123.3	147.1	1.2277397260274	0.0263215279611326	0.296004749821888	up	1	Molecular Function:protein binding (GO:0005515)	--	--	--	--	--	--
A0A5C2GLV7	IG c802_light_IGLV2-23_IGLJ1 (Fragment)		357.5	260.8	347.6	181.2	183.9	176.1	1.78473762010347	0.0433099265945566	0.835711994703151	up	1	Molecular Function:protein binding (GO:0005515)	--	--	--	--	--	--
A0A5C2GH61	IG c1056_heavy_IGHV4-39_IGHD5-18_IGHJ3 (Fragment)		139.1	118.4	80	207.8	174.2	158.4	0.624537379718727	0.0418771823461693	-0.679140172500129	down	1	Molecular Function:protein binding (GO:0005515)	immunoglobulin heavy chain	--	ko04020 Calcium signaling pathway ko04064 NF-kappa B signaling pathway ko04072 Phospholipase D signaling pathway ko04145 Phagosome ko04151 PI3K-Akt signaling pathway ko04640 Hematopoietic cell lineage ko04650 Natural killer cell mediated cytotoxicity ko04662 B cell receptor signaling pathway ko04664 Fc epsilon RI signaling pathway ko04666 Fc gamma R-mediated phagocytosis ko04672 Intestinal immune…	--	--	--
C9JME2	FERM, ARHGEF and pleckstrin domain-containing protein 1	FARP1	78.9	68.1	77	102.9	92.9	85	0.797720797720798	0.0458411658150129	-0.326044203359594	down	6	Molecular Function:Rho guanyl-nucleotide exchange factor activity (GO:0005089),Cellular Component:cytoplasm (GO:0005737),Cellular Component:cytoskeleton (GO:0005856),Molecular Function:cytoskeletal protein binding (GO:0008092),Cellular Component:extrinsic component of membrane (GO:0019898),Biological Process:regulation of Rho protein signal transduction (GO:0035023)	FERM, RhoGEF and pleckstrin domain-containing protein 1	--	--	--	--	--
Q9NTU7	Cerebellin-4	CBLN4	106.6	133.2	131.2	188.2	171.1	208.2	0.65374449339207	0.00990904294501284	-0.613201205557474	down	--	--	--	--	--	--	--	--
