# Supplementary material for: Differentiation between thyroid‐associated orbitopathy and Graves’ disease by iTRAQ‐based quantitative proteomic analysis
Source: FEBS Open Bio. 2021 May 26;11(7):1930–40. doi: 10.1002/2211-5463.13172 (PMC8255837; doi:10.1002/2211-5463.13172)
Supplement: Supplementary file 1 — Fig S1. The details of the GO enrichment analysis involving B vs. A groups. Fig S2. The details of the GO enrichment analysis involving C vs. A group. Table S1. Peptide fraction separation liquid chromatography elution gradient table. Table S2. Liquid chromatography elution gradient table. Table S3. All differentially expressed proteins identified by iTRAQ in A vs. B groups, A vs. C groups, and B vs. C groups. A: Healthy controls, B: Graves’ disease, C: TAO. Table S4. The differentially expressed proteins identified by iTRAQ in A vs. B groups. A: Healthy controls, B: Graves’ disease. Table S5. The differentially expressed proteins identified by iTRAQ in B vs. C groups. B: Graves’ disease, C: TAO. Table S6. The differentially expressed proteins identified by iTRAQ in A vs. C groups. A: Healthy controls, C: TAO. Table S7. The KEGG analysis of all differentially expressed proteins in A vs. B groups, A vs. C groups, and B vs. C groups. A: Healthy controls, B: Graves’ disease, C: TAO. Table S8. The KEGG analysis of the differentially expressed proteins in A vs. C groups. A: Healthy controls, C: TAO. Table S9. The KEGG analysis of the differentially expressed proteins in B vs. C groups. B: Graves’ disease, C: TAO. Table S10. The PPI analysis of the differentially expressed proteins in B vs. C groups. B: Graves’ disease, C: TAO. [file FEB4-11-1930-s001.zip › feb413172-sup-0007-TableS5-B.vs.C.diff_prot RIP APOF.xls]

Protein	Description	Gene	B_1	B_2	B_3	C_1	C_2	C_3	B.vs.C FC	B.vs.C P-value	B.vs.C log2FC	B.vs.C UP.DOWN	GO_NUM	GO_Description	KEGG_Description	KEGG_EC	KEGG_ko	COG_Function_Description	COG_Function_Class	COG_Class_Description
Q53H26	Transferrin variant (Fragment)		1011.7	1358.8	1184.5	1539.4	1698.8	1586.7	0.736802835	0.034558675	-0.440649482	down	--	--	transferrin	--	ko04066 HIF-1 signaling pathway ko04216 Ferroptosis ko04978 Mineral absorption	--	--	--
A0A0G2JPR0	Complement C4-A	C4A	515.9	559.4	689.7	797.4	861.1	717.1	0.742970197	0.040624598	-0.428623754	down	6	Molecular Function:endopeptidase inhibitor activity (GO:0004866),Molecular Function:protein binding (GO:0005515),Cellular Component:extracellular region (GO:0005576),Cellular Component:extracellular space (GO:0005615),Biological Process:inflammatory response (GO:0006954),Biological Process:complement activation (GO:0006956)	complement component 4	--	ko04610 Complement and coagulation cascades ko05133 Pertussis ko05150 Staphylococcus aureus infection ko05322 Systemic lupus erythematosus	Uncharacterized conserved protein YfaS, alpha-2-macroglobulin family	R	General function prediction only ;
Q86TT1	Full-length cDNA clone CS0DD006YL02 of Neuroblastoma of Homo sapiens (human)		435.5	620.8	511.4	1005.8	1033.5	1166.8	0.488974143	0.001769824	-1.032169917	down	1	Molecular Function:protein binding (GO:0005515)	--	--	--	--	--	--
P19652	Alpha-1-acid glycoprotein 2	ORM2	4162.2	5349.9	5232.1	6097.3	6995.7	6099.4	0.768231175	0.039655339	-0.380387585	down	2	Biological Process:regulation of immune system process (GO:0002682),Cellular Component:extracellular space (GO:0005615)	alpha-1-acid glycoprotein 1	--	--	--	--	--
A0A5C2GGI6	IG c155_heavy_IGHV3-15_IGHD3-22_IGHJ4 (Fragment)		189.6	157.7	187.3	114.3	152.8	129.4	1.348297604	0.039187206	0.431138972	up	1	Molecular Function:protein binding (GO:0005515)	--	--	--	--	--	--
A0A5C2GWS5	IG c1393_light_IGKV4-1_IGKJ4 (Fragment)		334	319.5	365	224.9	249	258.4	1.390823433	0.005923372	0.475939279	up	1	Molecular Function:protein binding (GO:0005515)	--	--	--	--	--	--
A0A5C2GVE8	IG c1545_light_IGKV3-20_IGKJ4 (Fragment)		243.6	319.8	273.6	396	342.4	403.6	0.732924694	0.02656157	-0.448263123	down	1	Molecular Function:protein binding (GO:0005515)	--	--	--	--	--	--
A0A5C2GNK5	IG c806_light_IGKV4-1_IGKJ1 (Fragment)		2813.4	2727.6	2924	3597.4	3382.1	3590.1	0.800881774	0.001794745	-0.320338807	down	1	Molecular Function:protein binding (GO:0005515)	--	--	--	--	--	--
A0A5C2GT60	IG c1296_light_IGKV4-1_IGKJ3 (Fragment)		936.2	824.6	858.8	1066.6	1260.8	1083	0.768121042	0.032416985	-0.380594424	down	1	Molecular Function:protein binding (GO:0005515)	--	--	--	--	--	--
A0A5C2GUP9	IG c1151_light_IGKV2D-29_IGKJ4 (Fragment)		28.7	29.9	26.8	35.2	41.2	36.3	0.757763975	0.022810086	-0.400179541	down	1	Molecular Function:protein binding (GO:0005515)	--	--	--	--	--	--
A0A5C2GPF3	IG c1230_light_IGKV1-6_IGKJ1 (Fragment)		111.9	112	92	134.6	133.7	131.9	0.789355322	0.049880552	-0.34125323	down	1	Molecular Function:protein binding (GO:0005515)	--	--	--	--	--	--
A0A5C2GHC1	IGH + IGL c135_heavy_IGHV3-23_IGHD2-15_IGHJ5 (Fragment)		317.6	328	274.2	377.3	427.5	408.8	0.757910349	0.011667153	-0.399900888	down	1	Molecular Function:protein binding (GO:0005515)	--	--	--	--	--	--
A0A5C2G6D8	IGL c3926_light_IGKV2-24_IGKJ1 (Fragment)		828.4	990.2	1015.8	1214.3	1192.9	1275.5	0.7696527	0.026597211	-0.377720507	down	1	Molecular Function:protein binding (GO:0005515)	--	--	--	--	--	--
A0A5C2GP63	IG c499_light_IGKV3-11_IGKJ1 (Fragment)		412.8	365.2	357	581.3	530.7	476.6	0.714465567	0.019904151	-0.485063611	down	1	Molecular Function:protein binding (GO:0005515)	--	--	--	--	--	--
A0A5C2G6G1	IGL c3946_light_IGLV3-10_IGLJ3 (Fragment)		2542.3	2376.2	2560.6	1536.3	1469.4	1788.3	1.560095953	0.003027631	0.641634764	up	1	Molecular Function:protein binding (GO:0005515)	--	--	--	--	--	--
A0A5C2GX85	IG c1563_light_IGKV3-20_IGKJ1 (Fragment)		132.8	176.1	155.9	215.3	213.5	211.2	0.72625	0.041853708	-0.461461836	down	1	Molecular Function:protein binding (GO:0005515)	--	--	--	--	--	--
A0A5C2G6M6	IGH c242_heavy__IGHV3-11_IGHD6-13_IGHJ6 (Fragment)		467.3	609.8	432.2	670.2	863.7	874.4	0.626707636	0.026615759	-0.674135523	down	1	Molecular Function:protein binding (GO:0005515)	--	--	--	--	--	--
A0A5C2GNU0	IG c483_heavy_IGHV3-23_IGHD6-13_IGHJ4 (Fragment)		396.5	485.3	496.8	544.6	634	674.1	0.744103201	0.035176692	-0.42642537	down	1	Molecular Function:protein binding (GO:0005515)	immunoglobulin heavy chain	--	ko04020 Calcium signaling pathway ko04064 NF-kappa B signaling pathway ko04072 Phospholipase D signaling pathway ko04145 Phagosome ko04151 PI3K-Akt signaling pathway ko04640 Hematopoietic cell lineage ko04650 Natural killer cell mediated cytotoxicity ko04662 B cell receptor signaling pathway ko04664 Fc epsilon RI signaling pathway ko04666 Fc gamma R-mediated phagocytosis ko04672 Intestinal immune…	--	--	--
A0A5C2FWW0	IGL c1578_light_IGKV1-5_IGKJ1 (Fragment)		250.6	297.7	193.8	519.6	522.8	780.1	0.407187929	0.040969489	-1.296233302	down	1	Molecular Function:protein binding (GO:0005515)	--	--	--	--	--	--
A0A5C2GJD5	IG c982_heavy_IGHV3-15_IGHD3-16_IGHJ4 (Fragment)		469.1	453.2	508.5	329.3	344.9	370.6	1.369448698	0.004291813	0.453595221	up	1	Molecular Function:protein binding (GO:0005515)	--	--	--	--	--	--
A0A5C2G7V6	IGL c558_light_IGKV3D-20_IGKJ1 (Fragment)		103.5	124.6	107.1	141.1	161.9	152.3	0.736217878	0.010854311	-0.44179531	down	1	Molecular Function:protein binding (GO:0005515)	--	--	--	--	--	--
A0A5C2GDB6	IGH + IGL c464_light_IGKV3-15_IGKJ1 (Fragment)		232.2	229.8	245.9	156.1	181.6	149.7	1.452400492	0.006833307	0.538439324	up	1	Molecular Function:protein binding (GO:0005515)	--	--	--	--	--	--
A0A5C2GYY3	IG c1589_light_IGKV2-24_IGKJ1 (Fragment)		66.2	71	65.2	88.2	89.7	80.2	0.784192174	0.009803558	-0.350720851	down	1	Molecular Function:protein binding (GO:0005515)	--	--	--	--	--	--
A0A5C2GLD0	IG c345_heavy_IGHV3-53_IGHD1-26_IGHJ5 (Fragment)		1085.4	1054.1	1112.8	1341.8	1335.2	1262	0.825666413	0.00295636	-0.276369076	down	1	Molecular Function:protein binding (GO:0005515)	immunoglobulin heavy chain	--	ko04020 Calcium signaling pathway ko04064 NF-kappa B signaling pathway ko04072 Phospholipase D signaling pathway ko04145 Phagosome ko04151 PI3K-Akt signaling pathway ko04640 Hematopoietic cell lineage ko04650 Natural killer cell mediated cytotoxicity ko04662 B cell receptor signaling pathway ko04664 Fc epsilon RI signaling pathway ko04666 Fc gamma R-mediated phagocytosis ko04672 Intestinal immune…	--	--	--
A0A5C2GNZ7	IG c280_heavy_IGHV3-23_IGHD2-21_IGHJ2 (Fragment)		635.3	681.8	638.7	932.1	1035.7	910.7	0.679451103	0.008213517	-0.557558364	down	1	Molecular Function:protein binding (GO:0005515)	immunoglobulin heavy chain	--	ko04020 Calcium signaling pathway ko04064 NF-kappa B signaling pathway ko04072 Phospholipase D signaling pathway ko04145 Phagosome ko04151 PI3K-Akt signaling pathway ko04640 Hematopoietic cell lineage ko04650 Natural killer cell mediated cytotoxicity ko04662 B cell receptor signaling pathway ko04664 Fc epsilon RI signaling pathway ko04666 Fc gamma R-mediated phagocytosis ko04672 Intestinal immune…	--	--	--
A0A5C2FYC9	IGL c1902_light_IGKV2-30_IGKJ1 (Fragment)		64.2	70.3	87.5	123.5	99.8	104.5	0.677242221	0.024806909	-0.562256178	down	1	Molecular Function:protein binding (GO:0005515)	--	--	--	--	--	--
A0A5C2GFC3	IG c332_heavy_IGHV3-7_IGHD2-15_IGHJ1 (Fragment)		573.8	510.1	475.1	677	629.4	750	0.758120988	0.023189934	-0.399499989	down	1	Molecular Function:protein binding (GO:0005515)	immunoglobulin heavy chain	--	ko04020 Calcium signaling pathway ko04064 NF-kappa B signaling pathway ko04072 Phospholipase D signaling pathway ko04145 Phagosome ko04151 PI3K-Akt signaling pathway ko04640 Hematopoietic cell lineage ko04650 Natural killer cell mediated cytotoxicity ko04662 B cell receptor signaling pathway ko04664 Fc epsilon RI signaling pathway ko04666 Fc gamma R-mediated phagocytosis ko04672 Intestinal immune…	--	--	--
A0A5C2GP90	IG c1122_heavy_IGHV3-7_IGHD3-3_IGHJ4 (Fragment)		159.8	189.8	169.2	210.5	207.3	231.7	0.798768283	0.021229972	-0.324151046	down	1	Molecular Function:protein binding (GO:0005515)	immunoglobulin heavy chain	--	ko04020 Calcium signaling pathway ko04064 NF-kappa B signaling pathway ko04072 Phospholipase D signaling pathway ko04145 Phagosome ko04151 PI3K-Akt signaling pathway ko04640 Hematopoietic cell lineage ko04650 Natural killer cell mediated cytotoxicity ko04662 B cell receptor signaling pathway ko04664 Fc epsilon RI signaling pathway ko04666 Fc gamma R-mediated phagocytosis ko04672 Intestinal immune…	--	--	--
A0A5C2G1W6	IGL c2446_light_IGKV2-30_IGKJ2 (Fragment)		63.4	79.6	77.2	107.9	102.9	103.7	0.700158983	0.017792735	-0.514245548	down	1	Molecular Function:protein binding (GO:0005515)	--	--	--	--	--	--
A0A5C2GSV4	IG c595_light_IGKV3-15_IGKJ1 (Fragment)		28.8	41.2	29.9	45.9	49.2	52.7	0.675913396	0.038012742	-0.565089686	down	1	Molecular Function:protein binding (GO:0005515)	--	--	--	--	--	--
B2RC09	cDNA, FLJ95794, highly similar to Homo sapiens apolipoprotein F (APOF), mRNA		1334.7	1506.2	1367.2	1937.4	1964.4	1675.8	0.754464286	0.020450625	-0.406475486	down	--	--	--	--	--	--	--	--
A0A5C2GBR0	IGL c93_light_IGKV1D-39_IGKJ2 (Fragment)		96.9	120.5	95.1	127.4	131	146.9	0.771033802	0.042642798	-0.375133986	down	1	Molecular Function:protein binding (GO:0005515)	--	--	--	--	--	--
A0A5C2GZ20	IG c1629_light_IGKV1-9_IGKJ1 (Fragment)		264.1	288.5	254.4	347.9	336.2	420.4	0.730647352	0.049427826	-0.45275284	down	1	Molecular Function:protein binding (GO:0005515)	--	--	--	--	--	--
A0A5C2G2N4	IGL c3412_light_IGKV3-11_IGKJ4 (Fragment)		45.7	54.5	43.7	65.4	61.9	75.2	0.710617284	0.020774952	-0.492855316	down	1	Molecular Function:protein binding (GO:0005515)	--	--	--	--	--	--
A0A5C2G3A4	IGL c2966_light_IGKV1-12_IGKJ1 (Fragment)		394.4	377.6	368.2	447.3	477	454.9	0.826711137	0.0026744	-0.274544773	down	1	Molecular Function:protein binding (GO:0005515)	--	--	--	--	--	--
A0A5C2GM51	IG c561_light_IGLV3-19_IGLJ2 (Fragment)		455.2	419.9	341	305.5	253.2	226.6	1.54858016	0.030130521	0.630946064	up	1	Molecular Function:protein binding (GO:0005515)	--	--	--	--	--	--
A0A5C2FT87	IGL c191_light_IGKV2-30_IGKJ2 (Fragment)		401.8	467.9	482.1	530.1	594.2	613.9	0.77770107	0.021984893	-0.362712371	down	1	Molecular Function:protein binding (GO:0005515)	--	--	--	--	--	--
A0A2U8J919	Ig heavy chain variable region (Fragment)	IgH	40.6	48.6	46.7	66.4	55.4	60.2	0.746703297	0.020927581	-0.421392994	down	1	Molecular Function:protein binding (GO:0005515)	--	--	--	--	--	--
A0A5C2H075	IG c1480_light_IGKV3-11_IGKJ4 (Fragment)		703.4	739.3	494.3	363.4	275	273.6	2.123903509	0.033260301	1.086718224	up	1	Molecular Function:protein binding (GO:0005515)	--	--	--	--	--	--
A0A5C2GBM7	IGH + IGL c128_heavy_IGHV2-5_IGHD6-19_IGHJ5 (Fragment)		130.7	159.9	145.6	191.1	199.1	190	0.751809721	0.020510869	-0.411560526	down	1	Molecular Function:protein binding (GO:0005515)	immunoglobulin heavy chain	--	ko04020 Calcium signaling pathway ko04064 NF-kappa B signaling pathway ko04072 Phospholipase D signaling pathway ko04145 Phagosome ko04151 PI3K-Akt signaling pathway ko04640 Hematopoietic cell lineage ko04650 Natural killer cell mediated cytotoxicity ko04662 B cell receptor signaling pathway ko04664 Fc epsilon RI signaling pathway ko04666 Fc gamma R-mediated phagocytosis ko04672 Intestinal immune…	--	--	--
A0A5C2GDL8	IG c572_heavy_IGHV3-13_IGHD1-26_IGHJ6 (Fragment)		1372.5	1259.3	1208.2	907.1	1118.5	1095.8	1.23021721	0.04958264	0.298913064	up	1	Molecular Function:protein binding (GO:0005515)	--	--	--	--	--	--
A0A5C2GT88	IG c1720_heavy_IGHV3-7_IGHD1-7_IGHJ5 (Fragment)		360.6	329.7	244.8	400.6	468.9	465.3	0.70055439	0.039922993	-0.513431031	down	1	Molecular Function:protein binding (GO:0005515)	immunoglobulin heavy chain	--	ko04020 Calcium signaling pathway ko04064 NF-kappa B signaling pathway ko04072 Phospholipase D signaling pathway ko04145 Phagosome ko04151 PI3K-Akt signaling pathway ko04640 Hematopoietic cell lineage ko04650 Natural killer cell mediated cytotoxicity ko04662 B cell receptor signaling pathway ko04664 Fc epsilon RI signaling pathway ko04666 Fc gamma R-mediated phagocytosis ko04672 Intestinal immune…	--	--	--
A0A5C2G7G7	IGH c373_heavy__IGHV3-23_IGHD3-10_IGHJ4 (Fragment)		301.7	379.6	372.7	230.5	232.8	204.7	1.577844311	0.024729954	0.657954859	up	1	Molecular Function:protein binding (GO:0005515)	--	--	--	--	--	--
A0A5C2GR45	IG c770_light_IGLV3-9_IGLJ1 (Fragment)		119.8	95.3	82.9	64.1	47.6	55.9	1.778042959	0.040548382	0.830290182	up	1	Molecular Function:protein binding (GO:0005515)	--	--	--	--	--	--
A0A5C2GD80	IG c1148_heavy_IGHV1-2_IGHD2-15_IGHJ6 (Fragment)		275.5	282.7	305.3	440.4	484.4	440.6	0.632415409	0.001486282	-0.661055574	down	1	Molecular Function:protein binding (GO:0005515)	--	--	--	--	--	--
A0A5C2GDH4	IG c435_heavy_IGHV1-69_IGHD6-6_IGHJ4 (Fragment)		51.9	75.5	71.1	105	100.7	82.5	0.688757807	0.040494328	-0.537931328	down	1	Molecular Function:protein binding (GO:0005515)	--	--	--	--	--	--
A0A5C2GZN9	IG c1260_light_IGKV1-9_IGKJ1 (Fragment)		75.9	93	91.8	121	117.3	149.6	0.672080433	0.033931439	-0.573294193	down	1	Molecular Function:protein binding (GO:0005515)	--	--	--	--	--	--
A0A5C2FYH6	IGL c2011_light_IGKV1D-33_IGKJ4 (Fragment)		666.1	692.8	504.4	350.2	370.8	420.4	1.632468898	0.042566246	0.707055505	up	1	Molecular Function:protein binding (GO:0005515)	--	--	--	--	--	--
A0A5C2FXS9	IGL c1020_light_IGKV3-20_IGKJ4 (Fragment)		45.4	64.5	56.6	86.7	82.7	69.4	0.697236181	0.034237776	-0.520280659	down	1	Molecular Function:protein binding (GO:0005515)	--	--	--	--	--	--
A0A5C2FUH5	IGL c641_light_IGKV4-1_IGKJ1 (Fragment)		204.3	222.5	202.9	326.2	298.1	311.3	0.673044036	0.00077473	-0.571227194	down	1	Molecular Function:protein binding (GO:0005515)	--	--	--	--	--	--
A0A5C2FVE4	IGL c40_light_IGKV3-20_IGKJ2 (Fragment)		252.3	277.1	215.7	348.7	285.9	341.8	0.763109381	0.045342852	-0.390038232	down	1	Molecular Function:protein binding (GO:0005515)	--	--	--	--	--	--
A0A5C2G6Y9	IGL c2203_light_IGLV1-47_IGLJ1 (Fragment)		43.4	44.3	51.1	56.8	54.4	58.1	0.819846426	0.036391084	-0.286574405	down	1	Molecular Function:protein binding (GO:0005515)	--	--	--	--	--	--
A0A5C2GM96	IG c434_heavy_IGHV1-8_IGHD6-19_IGHJ3 (Fragment)		68.8	69.3	80.1	84.5	99.4	98.3	0.773210489	0.026963641	-0.371066886	down	1	Molecular Function:protein binding (GO:0005515)	--	--	--	--	--	--
A0A5C2GMU7	IG c750_light_IGLV1-47_IGLJ2 (Fragment)		123.2	107	74.3	38.6	26	22.7	3.487972509	0.027331303	1.802388669	up	1	Molecular Function:protein binding (GO:0005515)	--	--	--	--	--	--
A0A5C2G0Q5	IGL c2120_light_IGKV4-1_IGKJ1 (Fragment)		317.3	364	307.6	385.1	421.7	445.6	0.78960396	0.023830967	-0.340798869	down	1	Molecular Function:protein binding (GO:0005515)	--	--	--	--	--	--
A0A5C2GK13	IG c151_light_IGKV2D-29_IGKJ2 (Fragment)		40.7	49.3	49.4	57.4	65.6	68.2	0.729079498	0.016993115	-0.455851962	down	1	Molecular Function:protein binding (GO:0005515)	--	--	--	--	--	--
A0A5C2GME9	IG c1296_light_IGLV1-51_IGLJ2 (Fragment)		67.1	92.8	76.9	34.8	40.2	43.2	2.003384095	0.024887674	1.002439045	up	1	Molecular Function:protein binding (GO:0005515)	--	--	--	--	--	--
A0A5C2G9Y6	IGH + IGL c23_heavy_IGHV3-49_IGHD5-24_IGHJ6 (Fragment)		180.2	179.4	163.9	221.2	208.9	250.5	0.769174258	0.035770887	-0.378617614	down	1	Molecular Function:protein binding (GO:0005515)	immunoglobulin heavy chain	--	ko04020 Calcium signaling pathway ko04064 NF-kappa B signaling pathway ko04072 Phospholipase D signaling pathway ko04145 Phagosome ko04151 PI3K-Akt signaling pathway ko04640 Hematopoietic cell lineage ko04650 Natural killer cell mediated cytotoxicity ko04662 B cell receptor signaling pathway ko04664 Fc epsilon RI signaling pathway ko04666 Fc gamma R-mediated phagocytosis ko04672 Intestinal immune…	--	--	--
A0A5C2G429	IGL c3310_light_IGKV3-20_IGKJ2 (Fragment)		63.8	60.4	65.4	90.2	98.8	90.3	0.678839957	0.002621531	-0.558856609	down	1	Molecular Function:protein binding (GO:0005515)	--	--	--	--	--	--
A0A5C2G6T5	IGL c4066_light_IGLV3-21_IGLJ2 (Fragment)		461.5	549.9	695	232.9	156.9	316.9	2.414603085	0.01992064	1.271786057	up	1	Molecular Function:protein binding (GO:0005515)	--	--	--	--	--	--
A0A5C2GWS3	IG c120_light_IGLV6-57_IGLJ2 (Fragment)		262.8	251.7	217	171.4	178.7	186.6	1.362958822	0.032635934	0.446741976	up	1	Molecular Function:protein binding (GO:0005515)	pre-B lymphocyte gene	--	--	--	--	--
A0A5C2GX83	IG c1039_light_IGKV4-1_IGKJ2 (Fragment)		303.2	355.4	329.3	483.7	492.2	429.6	0.702881537	0.005919376	-0.508646536	down	1	Molecular Function:protein binding (GO:0005515)	--	--	--	--	--	--
A0A5C2GFJ3	IG c1224_heavy_IGHV3-23_IGHD3-3_IGHJ4 (Fragment)		377.1	537.5	367.4	187	277.5	185.6	1.972004307	0.041884011	0.979662703	up	1	Molecular Function:protein binding (GO:0005515)	immunoglobulin heavy chain	--	ko04020 Calcium signaling pathway ko04064 NF-kappa B signaling pathway ko04072 Phospholipase D signaling pathway ko04145 Phagosome ko04151 PI3K-Akt signaling pathway ko04640 Hematopoietic cell lineage ko04650 Natural killer cell mediated cytotoxicity ko04662 B cell receptor signaling pathway ko04664 Fc epsilon RI signaling pathway ko04666 Fc gamma R-mediated phagocytosis ko04672 Intestinal immune…	--	--	--
A0A5C2GYX9	IG c1847_heavy_IGHV3-13_IGHD3-3_IGHJ3 (Fragment)		73.2	106.9	84.3	114.7	123.2	147.8	0.685506871	0.044917941	-0.544756969	down	1	Molecular Function:protein binding (GO:0005515)	immunoglobulin heavy chain	--	ko04020 Calcium signaling pathway ko04064 NF-kappa B signaling pathway ko04072 Phospholipase D signaling pathway ko04145 Phagosome ko04151 PI3K-Akt signaling pathway ko04640 Hematopoietic cell lineage ko04650 Natural killer cell mediated cytotoxicity ko04662 B cell receptor signaling pathway ko04664 Fc epsilon RI signaling pathway ko04666 Fc gamma R-mediated phagocytosis ko04672 Intestinal immune…	--	--	--
A0A5C2GMI7	IG c992_light_IGKV4-1_IGKJ4 (Fragment)		108.6	150.8	126.9	181.7	183.3	218.8	0.661699212	0.018666432	-0.595752533	down	1	Molecular Function:protein binding (GO:0005515)	--	--	--	--	--	--
A0A5C2GM01	IG c482_heavy_IGHV1-69_IGHD3-22_IGHJ4 (Fragment)		160.4	180	146.3	191	195.7	216.5	0.806863395	0.038524913	-0.309603654	down	1	Molecular Function:protein binding (GO:0005515)	--	--	--	--	--	--
A0A5C2GGV4	IG c1169_heavy_IGHV3-30_IGHD6-19_IGHJ4 (Fragment)		383.9	317.5	375.1	214.7	137.9	197.3	1.95762866	0.005093546	0.969107128	up	1	Molecular Function:protein binding (GO:0005515)	--	--	--	--	--	--
A0A5C2G5T6	IGL c1723_light_IGKV3-15_IGKJ1 (Fragment)		265.8	407.8	372.6	501.5	487	572	0.670426145	0.035742797	-0.576849682	down	1	Molecular Function:protein binding (GO:0005515)	--	--	--	--	--	--
A0A5C2GMG4	IG c33_heavy_IGHV3-9_IGHD1-7_IGHJ3 (Fragment)		44.4	46.1	47.4	65	59.8	63.7	0.731564987	0.002120955	-0.450942067	down	1	Molecular Function:protein binding (GO:0005515)	--	--	--	--	--	--
A0A5C2GDV9	IG c1211_heavy_IGHV3-20_IGHD6-13_IGHJ4 (Fragment)		888.6	984	1053.6	733.5	814.1	723.6	1.288393801	0.025251758	0.365573624	up	1	Molecular Function:protein binding (GO:0005515)	--	--	--	--	--	--
A0A5C2GIV5	IGH + IGL c635_heavy_IGHV1-69_IGHD3-9_IGHJ4 (Fragment)		78.5	99.8	78.9	130.5	130.1	137.7	0.645744414	0.013778423	-0.630964837	down	1	Molecular Function:protein binding (GO:0005515)	--	--	--	--	--	--
A0A5C2GIZ7	IG c1269_heavy_IGHV1-69_IGHD3-3_IGHJ3 (Fragment)		129.3	158	159.8	210.8	189.5	182.2	0.767553648	0.026895521	-0.381660504	down	1	Molecular Function:protein binding (GO:0005515)	--	--	--	--	--	--
Q6FI13	Histone H2A type 2-A	HIST2H2AA3	50.1	44.7	52.5	29.6	40.4	37.4	1.37150838	0.032917941	0.455763437	up	3	Cellular Component:nucleosome (GO:0000786),Molecular Function:DNA binding (GO:0003677),Cellular Component:nucleus (GO:0005634)	histone H2A	--	ko04217 Necroptosis ko05034 Alcoholism ko05322 Systemic lupus erythematosus	--	--	--
A0A024RBH2	Cytoskeleton-associated protein 4, isoform CRA_c	CKAP4	16.1	16.5	18.7	21.1	21.8	20.8	0.80533752	0.025152752	-0.312334547	down	--	--	cytoskeleton-associated protein 4	--	ko04141 Protein processing in endoplasmic reticulum	--	--	--
A0A5C2G266	IGL c3378_light_IGKV1D-33_IGKJ2 (Fragment)		167.7	170	144.1	198.3	214.4	197.4	0.789706605	0.016988396	-0.340611337	down	1	Molecular Function:protein binding (GO:0005515)	--	--	--	--	--	--
A0A5C2GR12	IG c329_heavy_IGHV3-11_IGHD6-19_IGHJ4 (Fragment)		58.8	53.4	48.8	68.5	78.4	66	0.756223579	0.024815812	-0.403115261	down	1	Molecular Function:protein binding (GO:0005515)	immunoglobulin heavy chain	--	ko04020 Calcium signaling pathway ko04064 NF-kappa B signaling pathway ko04072 Phospholipase D signaling pathway ko04145 Phagosome ko04151 PI3K-Akt signaling pathway ko04640 Hematopoietic cell lineage ko04650 Natural killer cell mediated cytotoxicity ko04662 B cell receptor signaling pathway ko04664 Fc epsilon RI signaling pathway ko04666 Fc gamma R-mediated phagocytosis ko04672 Intestinal immune…	--	--	--
A0A5C2FY97	IGL c1210_light_IGKV3-15_IGKJ2 (Fragment)		36.9	50	44.1	60.4	53.8	60	0.752009185	0.042113402	-0.411177812	down	1	Molecular Function:protein binding (GO:0005515)	--	--	--	--	--	--
A0A5C2GDW3	IGH + IGL c109_heavy_IGHV3-11_IGHD3-10_IGHJ4 (Fragment)		193.7	251.9	204.1	335.2	325.9	301.5	0.674942863	0.01315807	-0.567162718	down	1	Molecular Function:protein binding (GO:0005515)	immunoglobulin heavy chain	--	ko04020 Calcium signaling pathway ko04064 NF-kappa B signaling pathway ko04072 Phospholipase D signaling pathway ko04145 Phagosome ko04151 PI3K-Akt signaling pathway ko04640 Hematopoietic cell lineage ko04650 Natural killer cell mediated cytotoxicity ko04662 B cell receptor signaling pathway ko04664 Fc epsilon RI signaling pathway ko04666 Fc gamma R-mediated phagocytosis ko04672 Intestinal immune…	--	--	--
A0A5C2GDF3	IG c1026_heavy_IGHV1-46_IGHD2-8_IGHJ4 (Fragment)		157.3	183.1	153	208.1	187.5	212.5	0.811379707	0.036504531	-0.301550874	down	1	Molecular Function:protein binding (GO:0005515)	--	--	--	--	--	--
B4DUH8	cDNA FLJ60163, highly similar to Carbonic anhydrase 6		99.1	140.9	112.1	178.7	188.9	167.5	0.658007849	0.022427505	-0.603823302	down	3	Molecular Function:carbonate dehydratase activity (GO:0004089),Biological Process:one-carbon metabolic process (GO:0006730),Molecular Function:zinc ion binding (GO:0008270)	carbonic anhydrase	4.2.1.1	ko00910 Nitrogen metabolism	Carbonic anhydrase	P	Inorganic ion transport and metabolism ;
A0A5C2GRK8	IG c1160_heavy_IGHV3-48_IGHD2-2_IGHJ6 (Fragment)		50	52.2	47.9	58.1	68.7	63.1	0.790416008	0.035061828	-0.339315929	down	1	Molecular Function:protein binding (GO:0005515)	--	--	--	--	--	--
B4DJ30	cDNA FLJ61290, highly similar to Neutral alpha-glucosidase AB		143.3	170.8	169.8	117	110.3	121.1	1.388920781	0.027018153	0.473964315	up	5	Biological Process:carbohydrate metabolic process (GO:0005975),Biological Process:intracellular protein transport (GO:0006886),Biological Process:regulation of G-protein coupled receptor protein signaling pathway (GO:0008277),Molecular Function:protein transporter activity (GO:0008565),Cellular Component:integral component of membrane (GO:0016021)	alpha 1,3-glucosidase	3.2.1.84	ko00510 N-Glycan biosynthesis ko01100 Metabolic pathways ko04141 Protein processing in endoplasmic reticulum	Alpha-glucosidase, glycosyl hydrolase family GH31	G	Carbohydrate transport and metabolism ;
A0A5C2G568	IGH c129_heavy__IGHV1-69_IGHD2-2_IGHJ6 (Fragment)		221	183.1	175.4	243.5	264.6	243.9	0.770611702	0.036874466	-0.375924001	down	1	Molecular Function:protein binding (GO:0005515)	--	--	--	--	--	--
Q16891	MICOS complex subunit MIC60	IMMT	164.7	215.3	184.3	231.6	259.3	254.5	0.757043198	0.034301648	-0.401552469	down	--	--	mitofilin	--	--	--	--	--
A0A5C2GHA9	IG c502_light_IGKV3-11_IGKJ4 (Fragment)		241.4	299.5	265.1	348.3	361.9	348	0.761670762	0.030774114	-0.392760579	down	1	Molecular Function:protein binding (GO:0005515)	--	--	--	--	--	--
A0A5C2FXP8	IGL c395_light_IGKV3-15_IGKJ3 (Fragment)		382.2	571	329.2	158.1	70.2	154.4	3.35092762	0.04083351	1.744560524	up	1	Molecular Function:protein binding (GO:0005515)	--	--	--	--	--	--
A0A5C2GAD9	IGH + IGL c172_light_IGLV2-11_IGLJ1 (Fragment)		275.8	273	203.6	142.3	175.8	139.2	1.645309425	0.034944888	0.71835893	up	1	Molecular Function:protein binding (GO:0005515)	--	--	--	--	--	--
A0A5C2FWM5	IGL c1498_light_IGKV1D-39_IGKJ1 (Fragment)		100.3	96.9	94.6	75.5	75.3	87.7	1.223480084	0.03514256	0.290990617	up	1	Molecular Function:protein binding (GO:0005515)	--	--	--	--	--	--
A0A5C2GM14	IG c997_heavy_IGHV1-24_IGHD1-7_IGHJ4 (Fragment)		208.8	263.3	221.4	297.1	290.2	332.4	0.754050234	0.025090634	-0.407267458	down	1	Molecular Function:protein binding (GO:0005515)	--	--	--	--	--	--
A0A5C2GLB9	IG c824_light_IGLV1-44_IGLJ2 (Fragment)		153.6	105.5	131.1	93.7	61.8	85.4	1.619759236	0.04870384	0.695779384	up	1	Molecular Function:protein binding (GO:0005515)	--	--	--	--	--	--
A0A024RA08	LOC90693 protein, isoform CRA_a	LOC90693	23.1	38	31.7	75.6	65.4	54.1	0.475653511	0.013944074	-1.072017067	down	2	Biological Process:protein N-linked glycosylation (GO:0006487),Molecular Function:alpha-1,6-mannosylglycoprotein 6-beta-N-acetylglucosaminyltransferase activity (GO:0030144)	--	--	--	--	--	--
A0A024R8S5	Protein disulfide-isomerase	P4HB	250.7	258.7	258.8	326.6	317.9	301.7	0.811879095	0.008245732	-0.300663197	down	1	Biological Process:cell redox homeostasis (GO:0045454)	protein disulfide-isomerase A1	5.3.4.1	ko04141 Protein processing in endoplasmic reticulum	Negative regulator of GroEL, contains thioredoxin-like and TPR-like domains	O	Posttranslational modification, protein turnover, chaperones ;
Q9HBB3	60S ribosomal protein L6		49.1	73.8	67.8	88.1	93.3	97.2	0.684493898	0.046175534	-0.546890414	down	4	Molecular Function:structural constituent of ribosome (GO:0003735),Cellular Component:intracellular (GO:0005622),Cellular Component:ribosome (GO:0005840),Biological Process:translation (GO:0006412)	large subunit ribosomal protein L6e	--	ko03010 Ribosome	--	--	--
A0A5C2G3Z2	IGL c3270_light_IGLV3-19_IGLJ2 (Fragment)		129.3	115.2	133	73.7	68	69.5	1.787405303	0.005565795	0.83786681	up	1	Molecular Function:protein binding (GO:0005515)	--	--	--	--	--	--
V9HWC2	Epididymis secretory sperm binding protein Li 67p	HEL-S-67p	169	159.3	186.8	222.3	211	215.3	0.794172063	0.019433993	-0.332476484	down	--	--	protein DJ-1	3.5.1.124	ko05012 Parkinson's disease	Putative intracellular protease/amidase	R	General function prediction only ;
A0A5C2G270	IGL c2045_light_IGLV2-23_IGLJ3 (Fragment)		82.1	86.2	102	189.3	188.4	266.1	0.419850885	0.034406552	-1.252051065	down	1	Molecular Function:protein binding (GO:0005515)	--	--	--	--	--	--
A0A346JF56	Fc gamma receptor RIIa3 splice variant	FCGR2A	72.4	72.8	83.8	93.1	87.2	94.9	0.832122093	0.033173197	-0.265132872	down	1	Molecular Function:protein binding (GO:0005515)	low affinity immunoglobulin gamma Fc receptor II-a	--	ko04145 Phagosome ko04380 Osteoclast differentiation ko04611 Platelet activation ko04666 Fc gamma R-mediated phagocytosis ko05140 Leishmaniasis ko05150 Staphylococcus aureus infection ko05152 Tuberculosis ko05322 Systemic lupus erythematosus	--	--	--
P12273	Prolactin-inducible protein	PIP	28.6	50.3	38.1	54.7	69.1	61	0.633116883	0.047874571	-0.659456227	down	1	Cellular Component:extracellular region (GO:0005576)	--	--	--	--	--	--
Q59GX9	Ribosomal protein L5 variant (Fragment)		354.9	282.5	338.4	407.6	420.8	487.4	0.741602067	0.027057922	-0.431282829	down	5	Molecular Function:structural constituent of ribosome (GO:0003735),Cellular Component:intracellular (GO:0005622),Cellular Component:ribosome (GO:0005840),Biological Process:translation (GO:0006412),Molecular Function:5S rRNA binding (GO:0008097)	large subunit ribosomal protein L5e	--	ko03010 Ribosome	Ribosomal protein L18	J	Translation, ribosomal structure and biogenesis ;
A0A5C2GXF7	IG c1643_light_IGLV1-40_IGLJ2 (Fragment)		32.4	38.4	30.9	38.6	45.5	46.2	0.780506523	0.046223103	-0.357517405	down	1	Molecular Function:protein binding (GO:0005515)	--	--	--	--	--	--
A0A5C2G9X4	IGH + IGL c640_heavy_IGHV1-69_IGHD5-12_IGHJ4 (Fragment)		61.7	58.9	56.1	68.9	70.7	77.6	0.813535912	0.018362309	-0.297722063	down	1	Molecular Function:protein binding (GO:0005515)	--	--	--	--	--	--
A0A5C2GMD6	IG c612_heavy_IGHV3-53_IGHD2-21_IGHJ3 (Fragment)		118.9	122.4	107.6	138.9	134.2	152.7	0.819398779	0.024603138	-0.287362352	down	1	Molecular Function:protein binding (GO:0005515)	immunoglobulin heavy chain	--	ko04020 Calcium signaling pathway ko04064 NF-kappa B signaling pathway ko04072 Phospholipase D signaling pathway ko04145 Phagosome ko04151 PI3K-Akt signaling pathway ko04640 Hematopoietic cell lineage ko04650 Natural killer cell mediated cytotoxicity ko04662 B cell receptor signaling pathway ko04664 Fc epsilon RI signaling pathway ko04666 Fc gamma R-mediated phagocytosis ko04672 Intestinal immune…	--	--	--
A0A024R2W4	Dystroglycan 1 (Dystrophin-associated glycoprotein 1), isoform CRA_a	DAG1	100.6	114.7	114.8	188.5	148	150.3	0.67810189	0.044983068	-0.560426029	down	3	Biological Process:cytoskeletal anchoring at plasma membrane (GO:0007016),Cellular Component:dystrophin-associated glycoprotein complex (GO:0016010),Cellular Component:membrane (GO:0016020)	dystroglycan 1	--	ko04512 ECM-receptor interaction ko05410 Hypertrophic cardiomyopathy (HCM) ko05412 Arrhythmogenic right ventricular cardiomyopathy (ARVC) ko05414 Dilated cardiomyopathy (DCM) ko05416 Viral myocarditis	--	--	--
A0A5C2GPS7	IG c158_light_IGLV3-19_IGLJ2 (Fragment)		91.4	86.1	134	36.1	37.7	28.9	3.033106134	0.040631122	1.600795982	up	1	Molecular Function:protein binding (GO:0005515)	--	--	--	--	--	--
Q8IWV7	E3 ubiquitin-protein ligase UBR1	UBR1	39.8	57.3	52.7	84.8	77.6	74.9	0.631268437	0.014865842	-0.663674477	down	2	Molecular Function:zinc ion binding (GO:0008270),Biological Process:protein catabolic process (GO:0030163)	E3 ubiquitin-protein ligase UBR1	2.3.2.27	--	--	--	--
B1PS43	Myosin heavy chain 11 smooth muscle isoform	MYH11	160.4	162.1	132.2	237.1	203.2	208.4	0.700940342	0.010869513	-0.512636435	down	4	Molecular Function:motor activity (GO:0003774),Molecular Function:protein binding (GO:0005515),Molecular Function:ATP binding (GO:0005524),Cellular Component:myosin complex (GO:0016459)	myosin heavy chain	--	ko04530 Tight junction	Chromosome segregation ATPase	D	Cell cycle control, cell division, chromosome partitioning ;
M9MML0	Low affinity immunoglobulin gamma Fc region receptor III-A	FCGR3A	81.7	95.3	74.2	115.8	129.6	101.7	0.723710746	0.037777158	-0.466514901	down	1	Molecular Function:protein binding (GO:0005515)	low affinity immunoglobulin gamma Fc receptor III	--	ko04145 Phagosome ko04380 Osteoclast differentiation ko04650 Natural killer cell mediated cytotoxicity ko05140 Leishmaniasis ko05150 Staphylococcus aureus infection ko05152 Tuberculosis ko05322 Systemic lupus erythematosus	--	--	--
A0A5C2G239	IGL c2516_light_IGLV2-23_IGLJ2 (Fragment)		256.8	302.1	316	407.6	482.4	568.4	0.599904004	0.038932588	-0.737196433	down	1	Molecular Function:protein binding (GO:0005515)	--	--	--	--	--	--
A0A384P5M7	Epididymis secretory sperm binding protein		173.7	507.6	242.2	733.9	531.5	785.9	0.450202311	0.046257463	-1.151354633	down	--	--	tudor domain-containing protein 1/4/6/7	--	--	--	--	--
A0A5C2GA01	IGH c93_heavy__IGHV1-8_IGHD2-2_IGHJ5 (Fragment)		353.8	322.3	288.8	222.1	217.2	254.8	1.390145512	0.021392228	0.475235904	up	1	Molecular Function:protein binding (GO:0005515)	--	--	--	--	--	--
