# Supplementary material for: Differentiation between thyroid‐associated orbitopathy and Graves’ disease by iTRAQ‐based quantitative proteomic analysis
Source: FEBS Open Bio. 2021 May 26;11(7):1930–40. doi: 10.1002/2211-5463.13172 (PMC8255837; doi:10.1002/2211-5463.13172)
Supplement: Supplementary file 1 — Fig S1. The details of the GO enrichment analysis involving B vs. A groups. Fig S2. The details of the GO enrichment analysis involving C vs. A group. Table S1. Peptide fraction separation liquid chromatography elution gradient table. Table S2. Liquid chromatography elution gradient table. Table S3. All differentially expressed proteins identified by iTRAQ in A vs. B groups, A vs. C groups, and B vs. C groups. A: Healthy controls, B: Graves’ disease, C: TAO. Table S4. The differentially expressed proteins identified by iTRAQ in A vs. B groups. A: Healthy controls, B: Graves’ disease. Table S5. The differentially expressed proteins identified by iTRAQ in B vs. C groups. B: Graves’ disease, C: TAO. Table S6. The differentially expressed proteins identified by iTRAQ in A vs. C groups. A: Healthy controls, C: TAO. Table S7. The KEGG analysis of all differentially expressed proteins in A vs. B groups, A vs. C groups, and B vs. C groups. A: Healthy controls, B: Graves’ disease, C: TAO. Table S8. The KEGG analysis of the differentially expressed proteins in A vs. C groups. A: Healthy controls, C: TAO. Table S9. The KEGG analysis of the differentially expressed proteins in B vs. C groups. B: Graves’ disease, C: TAO. Table S10. The PPI analysis of the differentially expressed proteins in B vs. C groups. B: Graves’ disease, C: TAO. [file FEB4-11-1930-s001.zip › feb413172-sup-0008-TableS6-C.vs.A.diff_prot.xls]

Protein	Description	Gene	C_1	C_2	C_3	A_1	A_2	A_3	C.vs.A FC	C.vs.A P-value	C.vs.A log2FC	C.vs.A UP.DOWN	GO_NUM	GO_Description	KEGG_Description	KEGG_EC	KEGG_ko	COG_Function_Description	COG_Function_Class	COG_Class_Description
P01023	Alpha-2-macroglobulin	A2M	100205.5	98882.5	102298.5	134112.8	126413.7	150518.7	0.733219850274374	0.0336561058965405	-0.447682250765234	down	3	Molecular Function:endopeptidase inhibitor activity (GO:0004866),Cellular Component:extracellular region (GO:0005576),Cellular Component:extracellular space (GO:0005615)	alpha-2-macroglobulin	--	ko04610 Complement and coagulation cascades	Uncharacterized conserved protein YfaS, alpha-2-macroglobulin family	R	General function prediction only ;
A0A024R462	Fibronectin 1, isoform CRA_n	FN1	28831	33625.9	34876	23742.7	24954.6	27663.7	1.27464150548055	0.0415296336157647	0.350091544346946	up	2	Molecular Function:protein binding (GO:0005515),Cellular Component:extracellular region (GO:0005576)	fibronectin 1	--	ko04151 PI3K-Akt signaling pathway ko04510 Focal adhesion ko04512 ECM-receptor interaction ko04810 Regulation of actin cytoskeleton ko04933 AGE-RAGE signaling pathway in diabetic complications ko05100 Bacterial invasion of epithelial cells ko05146 Amoebiasis ko05165 Human papillomavirus infection ko05200 Pathways in cancer ko05205 Proteoglycans in cancer ko05222 Small cell lung cancer	Phage-related protein, tail component	X	Mobilome: prophages, transposons;
A0A0G2JPR0	Complement C4-A	C4A	797.4	861.1	717.1	533.5	696.6	572.9	1.31758180809762	0.0428267220594201	0.397892540968846	up	6	Molecular Function:endopeptidase inhibitor activity (GO:0004866),Molecular Function:protein binding (GO:0005515),Cellular Component:extracellular region (GO:0005576),Cellular Component:extracellular space (GO:0005615),Biological Process:inflammatory response (GO:0006954),Biological Process:complement activation (GO:0006956)	complement component 4	--	ko04610 Complement and coagulation cascades ko05133 Pertussis ko05150 Staphylococcus aureus infection ko05322 Systemic lupus erythematosus	Uncharacterized conserved protein YfaS, alpha-2-macroglobulin family	R	General function prediction only ;
D6RF35	Vitamin D-binding protein	GC	310.4	282	253.4	1192.5	1023.6	1113.2	0.254047397350794	0.00152176346098703	-1.97683041070976	down	5	Molecular Function:vitamin D binding (GO:0005499),Cellular Component:extracellular space (GO:0005615),Biological Process:transport (GO:0006810),Biological Process:vitamin transport (GO:0051180),Molecular Function:vitamin transporter activity (GO:0051183)	vitamin D-binding protein	--	--	--	--	--
A0A286YEY4	Immunoglobulin heavy constant gamma 2 (Fragment)	IGHG2	2573.5	2365.2	2799.8	1833.6	2070.7	2129.4	1.28254636458558	0.0251648288949322	0.359010980802015	up	1	Molecular Function:protein binding (GO:0005515)	--	--	--	--	--	--
A0A4P8J2G1	IgK_IGKV2D-29 (Fragment)		326.6	393.5	298.2	177.8	266.5	206.8	1.56396866840731	0.0337672358852486	0.645211610863828	up	1	Molecular Function:protein binding (GO:0005515)	--	--	--	--	--	--
Q6N041	Uncharacterized protein DKFZp686O16217 (Fragment)	DKFZp686O16217	98.2	91.2	117.7	72.7	56.6	81.9	1.45407196969697	0.0422767419912543	0.540098677617421	up	1	Molecular Function:protein binding (GO:0005515)	--	--	--	--	--	--
B2R815	cDNA, FLJ93695, highly similar to Homo sapiens serpin peptidase inhibitor, clade A (alpha-1 antiproteinase, antitrypsin), member 4 (SERPINA4), mRNA		4301.5	4809.2	3796.9	2988.9	2880.8	3512.1	1.37581274382315	0.0353228638455291	0.460284124152199	up	1	Cellular Component:extracellular space (GO:0005615)	serpin peptidase inhibitor, clade A	--	--	Serine protease inhibitor	O	Posttranslational modification, protein turnover, chaperones ;
S6C4R7	IgG L chain		1222	923.8	1140.1	1943.4	1737.2	2053.1	0.573085442210091	0.00315994439292692	-0.803177846196133	down	1	Molecular Function:protein binding (GO:0005515)	--	--	--	--	--	--
P80108	Phosphatidylinositol-glycan-specific phospholipase D	GPLD1	3757.3	4406.8	3648.5	2830.9	3011.8	3284.4	1.2942336558162	0.042838058467444	0.37209809929074	up	2	Molecular Function:glycosylphosphatidylinositol phospholipase D activity (GO:0004621),Cellular Component:extracellular region (GO:0005576)	glycosylphosphatidylinositol phospholipase D	3.1.4.50	ko00563 Glycosylphosphatidylinositol (GPI)-anchor biosynthesis	Cytolysin, a secreted calcineurin-like phosphatase	U	Intracellular trafficking, secretion, and vesicular transport ;
A0A5C2G4U8	IGL c4169_light_IGKV2-28_IGKJ3 (Fragment)		141.4	135.2	144.1	104.7	112.8	120	1.24651851851852	0.0100476545726308	0.317904315943234	up	1	Molecular Function:protein binding (GO:0005515)	--	--	--	--	--	--
A0A5C2G4R6	IGL c2507_light_IGKV1D-39_IGKJ1 (Fragment)		925.8	948.4	1045.7	630.8	781.1	785.6	1.32873720136519	0.0220162630658868	0.410055795526163	up	1	Molecular Function:protein binding (GO:0005515)	--	--	--	--	--	--
A0A5C2GT60	IG c1296_light_IGKV4-1_IGKJ3 (Fragment)		1066.6	1260.8	1083	993.3	857.3	865.1	1.25580881540671	0.0440638176334045	0.328616844755736	up	1	Molecular Function:protein binding (GO:0005515)	--	--	--	--	--	--
A0A5C2GHC1	IGH + IGL c135_heavy_IGHV3-23_IGHD2-15_IGHJ5 (Fragment)		377.3	427.5	408.8	275.1	304.1	317.9	1.35280347787315	0.00583268238240693	0.435952273837391	up	1	Molecular Function:protein binding (GO:0005515)	--	--	--	--	--	--
A0A5C2G6D8	IGL c3926_light_IGKV2-24_IGKJ1 (Fragment)		1214.3	1192.9	1275.5	933	940.3	1020.1	1.27279325361167	0.00224397629159933	0.347998093856091	up	1	Molecular Function:protein binding (GO:0005515)	--	--	--	--	--	--
A0A5C2GE08	IGH + IGL c350_light_IGKV3-15_IGKJ1 (Fragment)		130.7	152.4	150.2	82.8	107.5	103.3	1.4758174386921	0.0108466722085363	0.561514268428656	up	1	Molecular Function:protein binding (GO:0005515)	--	--	--	--	--	--
S6BAP0	IgG H chain		245.8	217.5	237.2	179.7	192.4	206.3	1.21109958506224	0.0234358743696152	0.276317498367063	up	1	Molecular Function:protein binding (GO:0005515)	--	--	--	--	--	--
A0A5C2GX80	IG c290_light_IGKV4-1_IGKJ3 (Fragment)		243.2	226.7	243.8	204.6	199.5	180.6	1.22062596203181	0.0110890822281482	0.287621181167245	up	1	Molecular Function:protein binding (GO:0005515)	--	--	--	--	--	--
A0A5C2G9J5	IGL c495_light_IGKV3-20_IGKJ1 (Fragment)		890.4	1026	966.1	592.7	736	801	1.3534770155421	0.0340694350946737	0.436670388221521	up	1	Molecular Function:protein binding (GO:0005515)	--	--	--	--	--	--
A0A5C2G1Z7	IGL c2570_light_IGKV2D-29_IGKJ4 (Fragment)		211.8	207.2	221.2	144.7	181.6	173.8	1.28014397120576	0.040356916688695	0.356306071838008	up	1	Molecular Function:protein binding (GO:0005515)	--	--	--	--	--	--
A0A5C2FWW0	IGL c1578_light_IGKV1-5_IGKJ1 (Fragment)		519.6	522.8	780.1	236.7	246.9	322	2.26228897715988	0.0486458036278843	1.17778322609488	up	1	Molecular Function:protein binding (GO:0005515)	--	--	--	--	--	--
P03951	Coagulation factor XI	F11	2624.3	2288.5	2381.8	3030.4	3192.7	3741.9	0.732022077270447	0.0366890784539129	-0.450040935055249	down	4	Molecular Function:serine-type endopeptidase activity (GO:0004252),Molecular Function:protein binding (GO:0005515),Cellular Component:extracellular region (GO:0005576),Biological Process:proteolysis (GO:0006508)	coagulation factor XI	3.4.21.27	ko04610 Complement and coagulation cascades	Secreted trypsin-like serine protease	O	Posttranslational modification, protein turnover, chaperones ;
A0A5C2GT51	IG c1042_light_IGKV1D-13_IGKJ2 (Fragment)		241.4	266.8	256.5	314.6	342.9	323.2	0.779749158764148	0.00313865417210397	-0.358918003745064	down	1	Molecular Function:protein binding (GO:0005515)	--	--	--	--	--	--
A0A5C2GS77	IG c1524_heavy_IGHV3-21_IGHD6-19_IGHJ6 (Fragment)		231.3	187.5	219.6	295.5	306	261.9	0.739402362751911	0.015890917970805	-0.435568441239108	down	1	Molecular Function:protein binding (GO:0005515)	immunoglobulin heavy chain	--	ko04020 Calcium signaling pathway ko04064 NF-kappa B signaling pathway ko04072 Phospholipase D signaling pathway ko04145 Phagosome ko04151 PI3K-Akt signaling pathway ko04640 Hematopoietic cell lineage ko04650 Natural killer cell mediated cytotoxicity ko04662 B cell receptor signaling pathway ko04664 Fc epsilon RI signaling pathway ko04666 Fc gamma R-mediated phagocytosis ko04672 Intestinal immune…	--	--	--
A0A5C2G291	IGL c453_light_IGKV3-11_IGKJ5 (Fragment)		156.6	136	137.8	118.1	97.4	108.9	1.32675709001233	0.0168432927745134	0.407904258339351	up	1	Molecular Function:protein binding (GO:0005515)	--	--	--	--	--	--
A0A096LPE2	SAA2-SAA4 readthrough	SAA2-SAA4	3298.1	3492.1	3140.4	3967.4	4220	3736.9	0.832803602727204	0.0216203168491444	-0.263951785105186	down	1	Cellular Component:extracellular region (GO:0005576)	serum amyloid A protein	--	--	--	--	--
A0A5C2GYY3	IG c1589_light_IGKV2-24_IGKJ1 (Fragment)		88.2	89.7	80.2	60.4	58.1	71.5	1.35842105263158	0.0139277468824289	0.44193072287566	up	1	Molecular Function:protein binding (GO:0005515)	--	--	--	--	--	--
A0A5C2GLD0	IG c345_heavy_IGHV3-53_IGHD1-26_IGHJ5 (Fragment)		1341.8	1335.2	1262	1147.8	903.1	1044.9	1.27236901608631	0.045289886773678	0.347517145834075	up	1	Molecular Function:protein binding (GO:0005515)	immunoglobulin heavy chain	--	ko04020 Calcium signaling pathway ko04064 NF-kappa B signaling pathway ko04072 Phospholipase D signaling pathway ko04145 Phagosome ko04151 PI3K-Akt signaling pathway ko04640 Hematopoietic cell lineage ko04650 Natural killer cell mediated cytotoxicity ko04662 B cell receptor signaling pathway ko04664 Fc epsilon RI signaling pathway ko04666 Fc gamma R-mediated phagocytosis ko04672 Intestinal immune…	--	--	--
A0A5C2GNZ7	IG c280_heavy_IGHV3-23_IGHD2-21_IGHJ2 (Fragment)		932.1	1035.7	910.7	658.7	539	667.3	1.54343163538874	0.00402160520103364	0.626141581773936	up	1	Molecular Function:protein binding (GO:0005515)	immunoglobulin heavy chain	--	ko04020 Calcium signaling pathway ko04064 NF-kappa B signaling pathway ko04072 Phospholipase D signaling pathway ko04145 Phagosome ko04151 PI3K-Akt signaling pathway ko04640 Hematopoietic cell lineage ko04650 Natural killer cell mediated cytotoxicity ko04662 B cell receptor signaling pathway ko04664 Fc epsilon RI signaling pathway ko04666 Fc gamma R-mediated phagocytosis ko04672 Intestinal immune…	--	--	--
A0A5C2FX68	IGL c836_light_IGKV3-20_IGKJ4 (Fragment)		129.6	114.5	128.7	97.2	91.5	109.7	1.24932975871314	0.0273303264104274	0.321154324399042	up	1	Molecular Function:protein binding (GO:0005515)	--	--	--	--	--	--
A0A5C2GBZ2	IGH + IGL c168_light_IGKV3-11_IGKJ2 (Fragment)		31.5	27.3	36.8	43.2	49.4	44.7	0.696285506190823	0.0180586189605472	-0.522249102166352	down	1	Molecular Function:protein binding (GO:0005515)	--	--	--	--	--	--
A0A5C2GZ76	IG c6_light_IGKV1-5_IGKJ1 (Fragment)		185	206	214.3	153.9	173.6	176.7	1.20051566838556	0.0423236358212584	0.263654232851658	up	1	Molecular Function:protein binding (GO:0005515)	--	--	--	--	--	--
A0A5C2GSQ1	IG c631_heavy_IGHV3-30_IGHD3-3_IGHJ4 (Fragment)		355.1	313.8	370.4	248	264.1	310	1.2642014353485	0.0453609193069337	0.338226357996436	up	1	Molecular Function:protein binding (GO:0005515)	--	--	--	--	--	--
A0A5C2GMG8	IG c919_light_IGKV2-24_IGKJ2 (Fragment)		997.5	763.3	937.2	571.7	581.1	711.6	1.4471143531431	0.0369785688425779	0.533178930296686	up	1	Molecular Function:protein binding (GO:0005515)	--	--	--	--	--	--
A0A5C2GP08	IG c1171_light_IGKV1-9_IGKJ3 (Fragment)		72.9	72.3	75.4	65.5	59.3	54.3	1.23171412618649	0.0416004681906407	0.300667453605422	up	1	Molecular Function:protein binding (GO:0005515)	--	--	--	--	--	--
A0A5C2G1N8	IGL c2376_light_IGKV1-39_IGKJ2 (Fragment)		175.3	138.1	139.9	95.7	95.1	119.4	1.46131528046422	0.0374409997016888	0.547267474849894	up	1	Molecular Function:protein binding (GO:0005515)	--	--	--	--	--	--
A0A5C2GUX4	IG c1334_light_IGKV3-20_IGKJ1 (Fragment)		102.5	120.1	112.6	71.9	90.6	83.4	1.3631557543717	0.0164023604010474	0.446950414103269	up	1	Molecular Function:protein binding (GO:0005515)	--	--	--	--	--	--
A0A5C2GRF6	IG c1110_heavy_IGHV5-51_IGHD6-6_IGHJ4 (Fragment)		131.9	140.3	154.6	193.9	174.2	165.4	0.8	0.0319127460774122	-0.321928094887362	down	1	Molecular Function:protein binding (GO:0005515)	--	--	--	--	--	--
A0A5C2GNV8	IG c745_heavy_IGHV3-53_IGHD3-22_IGHJ5 (Fragment)		619.8	657.9	677.2	544.4	527.6	525.2	1.22395442023541	0.0118646817280676	0.291549833418864	up	1	Molecular Function:protein binding (GO:0005515)	immunoglobulin heavy chain	--	ko04020 Calcium signaling pathway ko04064 NF-kappa B signaling pathway ko04072 Phospholipase D signaling pathway ko04145 Phagosome ko04151 PI3K-Akt signaling pathway ko04640 Hematopoietic cell lineage ko04650 Natural killer cell mediated cytotoxicity ko04662 B cell receptor signaling pathway ko04664 Fc epsilon RI signaling pathway ko04666 Fc gamma R-mediated phagocytosis ko04672 Intestinal immune…	--	--	--
A0A5C2FVA8	IGL c712_light_IGKV1-27_IGKJ2 (Fragment)		101.3	103.7	96.2	65.4	72.9	69.8	1.44738106679481	0.000562035573396915	0.533444804936593	up	1	Molecular Function:protein binding (GO:0005515)	--	--	--	--	--	--
A0A5C2G3A4	IGL c2966_light_IGKV1-12_IGKJ1 (Fragment)		447.3	477	454.9	370.1	346	413.8	1.22063899460129	0.0361648870808776	0.28763658467624	up	1	Molecular Function:protein binding (GO:0005515)	--	--	--	--	--	--
A0A5C2GRZ5	IG c294_light_IGKV1-12_IGKJ5 (Fragment)		156.6	150.7	168.4	120.4	129.5	137.2	1.22888142598812	0.0144038638997456	0.297345717670143	up	1	Molecular Function:protein binding (GO:0005515)	--	--	--	--	--	--
A0A5C2GL66	IG c272_heavy_IGHV3-48_IGHD2-15_IGHJ6 (Fragment)		750.4	725.8	786.3	608.2	684.6	555.4	1.22416405150958	0.0483686317668298	0.291796908063235	up	1	Molecular Function:protein binding (GO:0005515)	--	--	--	--	--	--
A0A5C2G8B8	IGL c3875_light_IGLV1-44_IGLJ3 (Fragment)		29.4	16.2	16.2	62.6	66.1	61.6	0.324750394114556	0.00632447271262669	-1.62259681836965	down	1	Molecular Function:protein binding (GO:0005515)	--	--	--	--	--	--
A0A5C2FT87	IGL c191_light_IGKV2-30_IGKJ2 (Fragment)		530.1	594.2	613.9	387.3	431.5	461.4	1.35775660053117	0.0106768388503225	0.441224876725885	up	1	Molecular Function:protein binding (GO:0005515)	--	--	--	--	--	--
A0A5C2G0R3	IGL c2130_light_IGKV1-33_IGKJ5 (Fragment)		151.1	176.7	149.3	90.9	109	122.9	1.47800495662949	0.0159995476038958	0.563651107706524	up	1	Molecular Function:protein binding (GO:0005515)	--	--	--	--	--	--
A0A5C2G199	IGL c3068_light_IGKV1-9_IGKJ3 (Fragment)		179.8	166.9	196.2	137.3	157.2	146.2	1.23190378942591	0.0354294628700172	0.300889587251848	up	1	Molecular Function:protein binding (GO:0005515)	--	--	--	--	--	--
A0A5C2GT88	IG c1720_heavy_IGHV3-7_IGHD1-7_IGHJ5 (Fragment)		400.6	468.9	465.3	285	218.4	261.5	1.74506471434174	0.00318111469349766	0.803280538629048	up	1	Molecular Function:protein binding (GO:0005515)	immunoglobulin heavy chain	--	ko04020 Calcium signaling pathway ko04064 NF-kappa B signaling pathway ko04072 Phospholipase D signaling pathway ko04145 Phagosome ko04151 PI3K-Akt signaling pathway ko04640 Hematopoietic cell lineage ko04650 Natural killer cell mediated cytotoxicity ko04662 B cell receptor signaling pathway ko04664 Fc epsilon RI signaling pathway ko04666 Fc gamma R-mediated phagocytosis ko04672 Intestinal immune…	--	--	--
A0A5C2GY86	IG c1577_heavy_IGHV4-39_IGHD5-18_IGHJ2 (Fragment)		180.1	195.7	209.2	158	164.9	154.8	1.22461796106343	0.0389503805345036	0.292331747886864	up	1	Molecular Function:protein binding (GO:0005515)	immunoglobulin heavy chain	--	ko04020 Calcium signaling pathway ko04064 NF-kappa B signaling pathway ko04072 Phospholipase D signaling pathway ko04145 Phagosome ko04151 PI3K-Akt signaling pathway ko04640 Hematopoietic cell lineage ko04650 Natural killer cell mediated cytotoxicity ko04662 B cell receptor signaling pathway ko04664 Fc epsilon RI signaling pathway ko04666 Fc gamma R-mediated phagocytosis ko04672 Intestinal immune…	--	--	--
A0A5C2GCB3	IGL c223_light_IGKV1-27_IGKJ4 (Fragment)		192.3	211.5	183.2	157.7	155.3	169.8	1.21582435791218	0.0337760524546939	0.281934827242393	up	1	Molecular Function:protein binding (GO:0005515)	--	--	--	--	--	--
A0A5C2GME0	IG c1148_light_IGKV3-20_IGKJ2 (Fragment)		106.1	104	116.2	89.6	76.9	91.9	1.26277089783282	0.0211082022004375	0.336592917397939	up	1	Molecular Function:protein binding (GO:0005515)	--	--	--	--	--	--
A0A5C2G1T6	IGL c2874_light_IGKV3-15_IGKJ2 (Fragment)		381.2	459.8	397.6	231.4	212.5	303.3	1.65765524625268	0.0115327677658952	0.729143991007865	up	1	Molecular Function:protein binding (GO:0005515)	--	--	--	--	--	--
A0A5C2GBA4	IGH + IGL c365_light_IGKV3-11_IGKJ5 (Fragment)		249.4	237.2	210.9	155.7	186	176.6	1.34574570711943	0.0161631875965137	0.428405823219213	up	1	Molecular Function:protein binding (GO:0005515)	--	--	--	--	--	--
A0A5C2GNZ4	IG c394_heavy_IGHV4-34_IGHD5-12_IGHJ4 (Fragment)		145.3	142	163.3	101.6	98.5	131.6	1.35845643653904	0.0427163699304354	0.441968301447406	up	1	Molecular Function:protein binding (GO:0005515)	immunoglobulin heavy chain	--	ko04020 Calcium signaling pathway ko04064 NF-kappa B signaling pathway ko04072 Phospholipase D signaling pathway ko04145 Phagosome ko04151 PI3K-Akt signaling pathway ko04640 Hematopoietic cell lineage ko04650 Natural killer cell mediated cytotoxicity ko04662 B cell receptor signaling pathway ko04664 Fc epsilon RI signaling pathway ko04666 Fc gamma R-mediated phagocytosis ko04672 Intestinal immune…	--	--	--
A0A5C2GTD7	IG c216_light_IGKV3-20_IGKJ2 (Fragment)		95.8	90.4	101.3	66.7	63.8	83.6	1.34283045305932	0.0391651046439161	0.42527716033359	up	1	Molecular Function:protein binding (GO:0005515)	--	--	--	--	--	--
A0A5C2FTA0	IGL c201_light_IGKV3-20_IGKJ2 (Fragment)		91.2	86.6	91.7	43.9	50.4	51.5	1.84842249657064	0.000292022143449767	0.886294553312931	up	1	Molecular Function:protein binding (GO:0005515)	--	--	--	--	--	--
A0A5C2GCT8	IGH + IGL c254_light_IGKV1-12_IGKJ1 (Fragment)		127	111	110.1	74.2	89.4	84.3	1.40419524001614	0.0101233839284224	0.48974354263696	up	1	Molecular Function:protein binding (GO:0005515)	--	--	--	--	--	--
A0A5C2G1W7	IGL c3159_light_IGKV3-15_IGKJ1 (Fragment)		296.2	351.6	320.3	257.7	274.8	222	1.2831013916501	0.033357878056206	0.359635177794053	up	1	Molecular Function:protein binding (GO:0005515)	--	--	--	--	--	--
A0A5C2FVR7	IGL c180_light_IGKV3-20_IGKJ1 (Fragment)		409.1	346	436.8	494.4	530.2	497	0.783320189274448	0.0390911299291819	-0.352325952051308	down	1	Molecular Function:protein binding (GO:0005515)	--	--	--	--	--	--
A0A5C2GHL0	IG c830_heavy_IGHV4-34_IGHD7-27_IGHJ4 (Fragment)		174.7	185.1	145.4	110.5	126.1	99.2	1.50446694460989	0.0219191290577192	0.589252408850522	up	1	Molecular Function:protein binding (GO:0005515)	immunoglobulin heavy chain	--	ko04020 Calcium signaling pathway ko04064 NF-kappa B signaling pathway ko04072 Phospholipase D signaling pathway ko04145 Phagosome ko04151 PI3K-Akt signaling pathway ko04640 Hematopoietic cell lineage ko04650 Natural killer cell mediated cytotoxicity ko04662 B cell receptor signaling pathway ko04664 Fc epsilon RI signaling pathway ko04666 Fc gamma R-mediated phagocytosis ko04672 Intestinal immune…	--	--	--
A0A5C2GFC2	IGL c79_light_IGKV3-15_IGKJ3 (Fragment)		109.3	95.1	106.4	72.4	74.2	83.7	1.34954407294833	0.00950645770208923	0.432472092614864	up	1	Molecular Function:protein binding (GO:0005515)	--	--	--	--	--	--
A0A5C2GAQ9	IGH c393_heavy__IGHV4-4_IGHD6-19_IGHJ4 (Fragment)		1664.3	1514	1599.7	1773.2	2101.5	1974.8	0.816821950594068	0.0472127774141305	-0.291906458363503	down	1	Molecular Function:protein binding (GO:0005515)	immunoglobulin heavy chain	--	ko04020 Calcium signaling pathway ko04064 NF-kappa B signaling pathway ko04072 Phospholipase D signaling pathway ko04145 Phagosome ko04151 PI3K-Akt signaling pathway ko04640 Hematopoietic cell lineage ko04650 Natural killer cell mediated cytotoxicity ko04662 B cell receptor signaling pathway ko04664 Fc epsilon RI signaling pathway ko04666 Fc gamma R-mediated phagocytosis ko04672 Intestinal immune…	--	--	--
A0A5C2GR03	IG c1638_heavy_IGHV4-59B_IGHD5-24_IGHJ4 (Fragment)		177.5	185.4	196.5	139.4	152.4	148.6	1.27020890099909	0.00581676031486015	0.345065784911823	up	1	Molecular Function:protein binding (GO:0005515)	immunoglobulin heavy chain	--	ko04020 Calcium signaling pathway ko04064 NF-kappa B signaling pathway ko04072 Phospholipase D signaling pathway ko04145 Phagosome ko04151 PI3K-Akt signaling pathway ko04640 Hematopoietic cell lineage ko04650 Natural killer cell mediated cytotoxicity ko04662 B cell receptor signaling pathway ko04664 Fc epsilon RI signaling pathway ko04666 Fc gamma R-mediated phagocytosis ko04672 Intestinal immune…	--	--	--
A0A5C2GE78	IG c466_heavy_IGHV3-23_IGHD6-19_IGHJ3 (Fragment)		778.6	689.8	864.7	534	505.7	655.3	1.37646017699115	0.0360493252633168	0.460962871256784	up	1	Molecular Function:protein binding (GO:0005515)	--	--	--	--	--	--
A0A5C2GR99	IG c1244_heavy_IGHV1-69_IGHD6-19_IGHJ6 (Fragment)		137.5	157.8	180.8	194.7	255	231.6	0.698811096433289	0.0388669911512957	-0.517025577871706	down	1	Molecular Function:protein binding (GO:0005515)	--	--	--	--	--	--
A0A5C2GBX0	IGL c163_light_IGKV2D-29_IGKJ2 (Fragment)		215.3	332.1	411.3	560.9	715.9	470.6	0.548643699210255	0.0480742677127906	-0.866058558149364	down	1	Molecular Function:protein binding (GO:0005515)	--	--	--	--	--	--
A0A5C2GWT5	IG c1403_light_IGKV4-1_IGKJ2 (Fragment)		367.3	380.3	419.1	292.8	314.5	270.7	1.32881548974943	0.0095735242002034	0.410140795732644	up	1	Molecular Function:protein binding (GO:0005515)	--	--	--	--	--	--
A0A5C2GTW0	IG c944_light_IGLV1-47_IGLJ1 (Fragment)		241.6	262.6	223.6	300.7	299.9	322.1	0.788772081933456	0.0123292399925402	-0.342319605505386	down	1	Molecular Function:protein binding (GO:0005515)	--	--	--	--	--	--
A0A5C2FUH5	IGL c641_light_IGKV4-1_IGKJ1 (Fragment)		326.2	298.1	311.3	211.9	197.4	245.6	1.4286150557337	0.00921180309314022	0.51461723064048	up	1	Molecular Function:protein binding (GO:0005515)	--	--	--	--	--	--
A0A5C2GD14	IG c725_heavy_IGHV1-18_IGHD6-6_IGHJ4 (Fragment)		755.9	714.6	806.2	628.2	600.7	641.9	1.21696600384862	0.0218322253150937	0.283288866684301	up	1	Molecular Function:protein binding (GO:0005515)	--	--	--	--	--	--
A0A5C2FVE4	IGL c40_light_IGKV3-20_IGKJ2 (Fragment)		348.7	285.9	341.8	241.3	234.9	254.5	1.33625290817025	0.0450360253104516	0.418193087776059	up	1	Molecular Function:protein binding (GO:0005515)	--	--	--	--	--	--
A0A5C2GAR7	IGH c403_heavy__IGHV5-51_IGHD1-26_IGHJ6 (Fragment)		221.7	229.6	250.6	188.4	196.9	175.1	1.25249821556031	0.0140517998225532	0.324808548008013	up	1	Molecular Function:protein binding (GO:0005515)	--	--	--	--	--	--
A0A5C2G0Q5	IGL c2120_light_IGKV4-1_IGKJ1 (Fragment)		385.1	421.7	445.6	324.8	318.3	371.7	1.23413480488766	0.0313541784236726	0.303499989074731	up	1	Molecular Function:protein binding (GO:0005515)	--	--	--	--	--	--
A0A5C2FW26	IGL c1022_light_IGKV1D-39_IGKJ2 (Fragment)		450.4	517.9	465.9	324.7	376.3	330.6	1.39026754556029	0.0077347997291132	0.475362544467263	up	1	Molecular Function:protein binding (GO:0005515)	--	--	--	--	--	--
A0A5C2GBR3	IGH + IGL c492_heavy_IGHV3-20_IGHD3-22_IGHJ4 (Fragment)		74.8	86.6	81.8	121.8	155.8	163.4	0.551473922902494	0.0287948337859789	-0.858635427001297	down	1	Molecular Function:protein binding (GO:0005515)	--	--	--	--	--	--
A0A5C2G219	IGL c1862_light_IGKV1-5_IGKJ2 (Fragment)		666.5	694	695.7	479.3	573.6	573	1.26465342271972	0.03545728487726	0.338742069638705	up	1	Molecular Function:protein binding (GO:0005515)	--	--	--	--	--	--
A0A5C2GA92	IGH + IGL c5_light_IGKV2-24_IGKJ2 (Fragment)		41.4	41.8	47.9	33.3	32.8	35.1	1.29545454545455	0.0315325471889166	0.373458395527444	up	1	Molecular Function:protein binding (GO:0005515)	--	--	--	--	--	--
A0A5C2FYJ1	IGL c1236_light_IGKV1-6_IGKJ1 (Fragment)		685.1	569.9	645.7	800.8	784	760.3	0.810498486205279	0.0367733158934751	-0.30311860371108	down	1	Molecular Function:protein binding (GO:0005515)	--	--	--	--	--	--
A0A5C2GRP2	IG c282_light_IGLV1-51_IGLJ1 (Fragment)		70.1	78.1	78.8	61.4	61.1	60.8	1.23840698308783	0.0343634580814071	0.308485511638391	up	1	Molecular Function:protein binding (GO:0005515)	--	--	--	--	--	--
A0A0X9TD23	MS-A5 heavy chain variable region (Fragment)		234.2	166.7	210.5	302.4	270	313.2	0.690379403794038	0.0237440289751919	-0.534538669894582	down	1	Molecular Function:protein binding (GO:0005515)	--	--	--	--	--	--
A0A5C2GQN0	IG c1696_heavy_IGHV3-30_IGHD1-14_IGHJ6 (Fragment)		255.4	296.4	296.5	226.8	196.9	246.7	1.26536396181384	0.0410064465855601	0.339552412888248	up	1	Molecular Function:protein binding (GO:0005515)	--	--	--	--	--	--
A0A5C2GBB8	IGH + IGL c8_heavy_IGHV1-2_IGHD3-10_IGHJ6 (Fragment)		588.6	599.2	648.8	388.8	469.3	479.1	1.37346694585701	0.0119475015437732	0.457822190630745	up	1	Molecular Function:protein binding (GO:0005515)	--	--	--	--	--	--
A0A5C2G429	IGL c3310_light_IGKV3-20_IGKJ2 (Fragment)		90.2	98.8	90.3	63.5	68.2	71	1.37789837197829	0.00263542672694119	0.462469484813051	up	1	Molecular Function:protein binding (GO:0005515)	--	--	--	--	--	--
A0A5C2GEM5	IG c156_heavy_IGHV1-18_IGHD6-6_IGHJ4 (Fragment)		196.1	179.2	177.6	153.4	132.5	148	1.2742567411846	0.0100834583554877	0.349655985535127	up	1	Molecular Function:protein binding (GO:0005515)	--	--	--	--	--	--
A0A5C2GX83	IG c1039_light_IGKV4-1_IGKJ2 (Fragment)		483.7	492.2	429.6	337.3	310.7	355.9	1.40003984460604	0.00709728048158594	0.485467886311346	up	1	Molecular Function:protein binding (GO:0005515)	--	--	--	--	--	--
A0A5C2GVS1	IG c1675_light_IGKV1-9_IGKJ3 (Fragment)		475.3	476.9	489.5	329.7	322.3	408	1.36009433962264	0.0403102737545455	0.443706723964878	up	1	Molecular Function:protein binding (GO:0005515)	--	--	--	--	--	--
A0A5C2G6K5	IGL c3297_light_IGKV1D-39_IGKJ2 (Fragment)		199.2	138	144.5	325.1	307.2	226.5	0.560898928737774	0.0325527429567499	-0.834187267271796	down	1	Molecular Function:protein binding (GO:0005515)	--	--	--	--	--	--
A0A5C2GRW8	IG c111_light_IGKV3-11_IGKJ2 (Fragment)		858.4	803.7	685	457.4	424.7	561.7	1.62564067045297	0.0112930866622626	0.701008401173773	up	1	Molecular Function:protein binding (GO:0005515)	--	--	--	--	--	--
B2R7D2	cDNA, FLJ93389, highly similar to Homo sapiens multiple inositol polyphosphate histidine phosphatase, 1 (MINPP1), mRNA		746.9	717.7	603.7	464.7	498.2	572.7	1.34690023443605	0.0346757861686872	0.429642993625191	up	1	Molecular Function:acid phosphatase activity (GO:0003993)	--	--	ko00010 Glycolysis / Gluconeogenesis ko00562 Inositol phosphate metabolism ko01100 Metabolic pathways	--	--	--
A0A5C2G6R8	IGL c3475_light_IGKV1D-33_IGKJ4 (Fragment)		401.1	362.9	396.8	229.9	293.5	299.8	1.41010689990282	0.0201945114735835	0.495804537172776	up	1	Molecular Function:protein binding (GO:0005515)	--	--	--	--	--	--
A0A5C2GPG9	IG c1275_heavy_IGHV2-5_IGHD6-6_IGHJ2 (Fragment)		48.1	55	61.4	32.9	46	34	1.45704162976085	0.0393981111108508	0.543042097849603	up	1	Molecular Function:protein binding (GO:0005515)	immunoglobulin heavy chain	--	ko04020 Calcium signaling pathway ko04064 NF-kappa B signaling pathway ko04072 Phospholipase D signaling pathway ko04145 Phagosome ko04151 PI3K-Akt signaling pathway ko04640 Hematopoietic cell lineage ko04650 Natural killer cell mediated cytotoxicity ko04662 B cell receptor signaling pathway ko04664 Fc epsilon RI signaling pathway ko04666 Fc gamma R-mediated phagocytosis ko04672 Intestinal immune…	--	--	--
A0A5C2GMG4	IG c33_heavy_IGHV3-9_IGHD1-7_IGHJ3 (Fragment)		65	59.8	63.7	40.5	45	44.1	1.45447530864198	0.000760067375329258	0.540498805271402	up	1	Molecular Function:protein binding (GO:0005515)	--	--	--	--	--	--
A0A5C2GMP2	IG c123_heavy_IGHV3-30_IGHD3-3_IGHJ3 (Fragment)		468.3	424.5	521.3	289.4	349	351.2	1.42896119644301	0.0179836661019244	0.51496674046499	up	1	Molecular Function:protein binding (GO:0005515)	--	--	--	--	--	--
A0A5C2GQH3	IG c790_heavy_IGHV2-5_IGHD3-22_IGHJ4 (Fragment)		150.8	182.6	138.7	76.1	107.3	77.2	1.81158864159632	0.0149173079855415	0.857255399035859	up	1	Molecular Function:protein binding (GO:0005515)	immunoglobulin heavy chain	--	ko04020 Calcium signaling pathway ko04064 NF-kappa B signaling pathway ko04072 Phospholipase D signaling pathway ko04145 Phagosome ko04151 PI3K-Akt signaling pathway ko04640 Hematopoietic cell lineage ko04650 Natural killer cell mediated cytotoxicity ko04662 B cell receptor signaling pathway ko04664 Fc epsilon RI signaling pathway ko04666 Fc gamma R-mediated phagocytosis ko04672 Intestinal immune…	--	--	--
A0A5C2GQG0	IG c1572_heavy_IGHV4-39_IGHD1-7_IGHJ4 (Fragment)		131	137.8	133.3	106.3	116.6	101.3	1.24028377544725	0.0164163750814215	0.310670245282819	up	1	Molecular Function:protein binding (GO:0005515)	immunoglobulin heavy chain	--	ko04020 Calcium signaling pathway ko04064 NF-kappa B signaling pathway ko04072 Phospholipase D signaling pathway ko04145 Phagosome ko04151 PI3K-Akt signaling pathway ko04640 Hematopoietic cell lineage ko04650 Natural killer cell mediated cytotoxicity ko04662 B cell receptor signaling pathway ko04664 Fc epsilon RI signaling pathway ko04666 Fc gamma R-mediated phagocytosis ko04672 Intestinal immune…	--	--	--
A0A5C2GK74	IG c1338_light_IGLV1-51_IGLJ3 (Fragment)		532.5	549.8	641.6	823.7	700.3	705.1	0.773361446323628	0.0344190957801249	-0.370785250021986	down	1	Molecular Function:protein binding (GO:0005515)	--	--	--	--	--	--
A0A2U8J955	Ig heavy chain variable region (Fragment)	IgH	219.4	256.2	236.7	175.7	157.1	193.8	1.3526395746297	0.0145591795240257	0.435777468903628	up	1	Molecular Function:protein binding (GO:0005515)	--	--	--	--	--	--
A0A0J9YWU9	Ig-like domain-containing protein (Fragment)		114.5	112.4	117.7	83.1	84	92.1	1.32947530864198	0.00286565783316084	0.410856983340324	up	1	Molecular Function:protein binding (GO:0005515)	immunoglobulin heavy chain	--	ko04020 Calcium signaling pathway ko04064 NF-kappa B signaling pathway ko04072 Phospholipase D signaling pathway ko04145 Phagosome ko04151 PI3K-Akt signaling pathway ko04640 Hematopoietic cell lineage ko04650 Natural killer cell mediated cytotoxicity ko04662 B cell receptor signaling pathway ko04664 Fc epsilon RI signaling pathway ko04666 Fc gamma R-mediated phagocytosis ko04672 Intestinal immune…	--	--	--
P02452	Collagen alpha-1(I) chain	COL1A1	257.3	293.1	280.6	378.2	359.3	390.6	0.736636822976686	0.00220266689572752	-0.440974578456057	down	2	Molecular Function:extracellular matrix structural constituent (GO:0005201),Molecular Function:protein binding (GO:0005515)	collagen, type I, alpha	--	ko04151 PI3K-Akt signaling pathway ko04510 Focal adhesion ko04512 ECM-receptor interaction ko04611 Platelet activation ko04926 Relaxin signaling pathway ko04933 AGE-RAGE signaling pathway in diabetic complications ko04974 Protein digestion and absorption ko05146 Amoebiasis ko05165 Human papillomavirus infection	Autotransporter adhesin	UW	Intracellular trafficking, secretion, and vesicular transport ; Extracellular structures ;
Q6FI13	Histone H2A type 2-A	HIST2H2AA3	29.6	40.4	37.4	70.9	64.2	49.1	0.583061889250814	0.0392944447581366	-0.778279068105923	down	3	Cellular Component:nucleosome (GO:0000786),Molecular Function:DNA binding (GO:0003677),Cellular Component:nucleus (GO:0005634)	histone H2A	--	ko04217 Necroptosis ko05034 Alcoholism ko05322 Systemic lupus erythematosus	--	--	--
A0A5C2GNS8	IG c400_heavy_IGHV3-49_IGHD5-18_IGHJ4 (Fragment)		368.7	369.7	338.6	291.7	264.1	208.9	1.40839544919576	0.0355683032545889	0.494052470688212	up	1	Molecular Function:protein binding (GO:0005515)	--	--	--	--	--	--
A0A5C2GIY5	IG c1261_heavy_IGHV5-51_IGHD1-26_IGHJ4 (Fragment)		32.2	31.8	38.1	44.9	43.2	39.2	0.80204241948154	0.0353351047877716	-0.318249553023557	down	1	Molecular Function:protein binding (GO:0005515)	--	--	--	--	--	--
Q59EI9	ADP,ATP carrier protein, liver isoform T2 variant (Fragment)		72.8	69.3	72.3	62.5	52.4	60.8	1.22026180990324	0.0417745324340968	0.287190714449396	up	4	Molecular Function:transporter activity (GO:0005215),Cellular Component:mitochondrial inner membrane (GO:0005743),Biological Process:transport (GO:0006810),Biological Process:transmembrane transport (GO:0055085)	solute carrier family 25 (mitochondrial adenine nucleotide translocator), member 4/5/6/31	--	ko04020 Calcium signaling pathway ko04022 cGMP-PKG signaling pathway ko04217 Necroptosis ko04218 Cellular senescence ko05012 Parkinson's disease ko05016 Huntington's disease ko05166 HTLV-I infection	--	--	--
A0A5C2FY97	IGL c1210_light_IGKV3-15_IGKJ2 (Fragment)		60.4	53.8	60	36.8	42.6	50.7	1.33897002305919	0.047572263406943	0.421123661881069	up	1	Molecular Function:protein binding (GO:0005515)	--	--	--	--	--	--
A0A5C2GCF5	IGH + IGL c428_heavy_IGHV1-69_IGHD4-17_IGHJ6 (Fragment)		40.7	68.9	73.3	235.3	237.7	361.4	0.219199424736337	0.0290099208977505	-2.18968408277105	down	1	Molecular Function:protein binding (GO:0005515)	--	--	--	--	--	--
A0A5C2GDF3	IG c1026_heavy_IGHV1-46_IGHD2-8_IGHJ4 (Fragment)		208.1	187.5	212.5	171.6	142.7	173.3	1.24712879409352	0.0359403622311715	0.318610463567843	up	1	Molecular Function:protein binding (GO:0005515)	--	--	--	--	--	--
W0UV93	Ribonuclease A C1	RAC1	160	122.7	145	107.3	82.9	94.2	1.50386779184248	0.0272867935547137	0.588677742256918	up	1	Molecular Function:nucleic acid binding (GO:0003676)	pancreatic ribonuclease	3.1.27.5	--	--	--	--
A0A5C2GA13	IGH + IGL c563_heavy_IGHV4-59B_IGHD5-12_IGHJ4 (Fragment)		233.8	358.1	256.1	506.2	443.4	388	0.633971291866029	0.0340627030291027	-0.657510582630321	down	1	Molecular Function:protein binding (GO:0005515)	immunoglobulin heavy chain	--	ko04020 Calcium signaling pathway ko04064 NF-kappa B signaling pathway ko04072 Phospholipase D signaling pathway ko04145 Phagosome ko04151 PI3K-Akt signaling pathway ko04640 Hematopoietic cell lineage ko04650 Natural killer cell mediated cytotoxicity ko04662 B cell receptor signaling pathway ko04664 Fc epsilon RI signaling pathway ko04666 Fc gamma R-mediated phagocytosis ko04672 Intestinal immune…	--	--	--
A0A0C4DG49	Poliovirus receptor	PVR	234.9	211.5	194.4	263.9	247.8	266.3	0.823650385604113	0.0413387701320277	-0.279896007464844	down	1	Molecular Function:protein binding (GO:0005515)	poliovirus receptor	--	ko04514 Cell adhesion molecules (CAMs)	--	--	--
P01715	Immunoglobulin lambda variable 3-1	IGLV3-1	115.4	112.4	132.8	102.1	94	81.5	1.29899135446686	0.0341394598803817	0.377391828854081	up	1	Molecular Function:protein binding (GO:0005515)	--	--	--	--	--	--
A0A5C2G7N1	IGL c324_light_IGKV3D-20_IGKJ4 (Fragment)		153	150	120	70.9	82.1	85.7	1.77209886887306	0.0165719395548659	0.825459096925536	up	1	Molecular Function:protein binding (GO:0005515)	--	--	--	--	--	--
A0A5C2GAK6	IGH c255_heavy__IGHV1-18_IGHD3-10_IGHJ3 (Fragment)		227.9	235.9	252.7	192.7	162.6	173.3	1.35546727203935	0.00597783410970608	0.438790279507938	up	1	Molecular Function:protein binding (GO:0005515)	--	--	--	--	--	--
A0A5C2GN98	IG c333_heavy_IGHV1-18_IGHD4-23_IGHJ3 (Fragment)		114.3	105.4	109.1	73.2	83	81.9	1.38093238135237	0.00192420351267922	0.465642678411349	up	1	Molecular Function:protein binding (GO:0005515)	--	--	--	--	--	--
A0A5C2GV78	IG c1391_light_IGLV2-11_IGLJ3 (Fragment)		223.2	265.2	189.3	125	143.4	133.3	1.68707991038088	0.0457553349047737	0.754528310068774	up	1	Molecular Function:protein binding (GO:0005515)	--	--	--	--	--	--
A0A5C2FWM5	IGL c1498_light_IGKV1D-39_IGKJ1 (Fragment)		75.5	75.3	87.7	124.8	116.1	127.9	0.646691973969631	0.00143231773787085	-0.628849389536464	down	1	Molecular Function:protein binding (GO:0005515)	--	--	--	--	--	--
A0A024RA08	LOC90693 protein, isoform CRA_a	LOC90693	75.6	65.4	54.1	42.5	36.3	48.6	1.53139717425432	0.0471193370112012	0.614848500352726	up	2	Biological Process:protein N-linked glycosylation (GO:0006487),Molecular Function:alpha-1,6-mannosylglycoprotein 6-beta-N-acetylglucosaminyltransferase activity (GO:0030144)	--	--	--	--	--	--
A2NYV1	Heavy chain Fab (Fragment)		65	69.7	70.3	53	38.3	45.8	1.49525893508388	0.0217192036388851	0.580395338613583	up	1	Molecular Function:protein binding (GO:0005515)	immunoglobulin heavy chain	--	ko04020 Calcium signaling pathway ko04064 NF-kappa B signaling pathway ko04072 Phospholipase D signaling pathway ko04145 Phagosome ko04151 PI3K-Akt signaling pathway ko04640 Hematopoietic cell lineage ko04650 Natural killer cell mediated cytotoxicity ko04662 B cell receptor signaling pathway ko04664 Fc epsilon RI signaling pathway ko04666 Fc gamma R-mediated phagocytosis ko04672 Intestinal immune…	--	--	--
A0A5C2GH61	IG c1056_heavy_IGHV4-39_IGHD5-18_IGHJ3 (Fragment)		88.5	116	86.1	207.8	174.2	158.4	0.537749814951887	0.0125298255387768	-0.894992971692843	down	1	Molecular Function:protein binding (GO:0005515)	immunoglobulin heavy chain	--	ko04020 Calcium signaling pathway ko04064 NF-kappa B signaling pathway ko04072 Phospholipase D signaling pathway ko04145 Phagosome ko04151 PI3K-Akt signaling pathway ko04640 Hematopoietic cell lineage ko04650 Natural killer cell mediated cytotoxicity ko04662 B cell receptor signaling pathway ko04664 Fc epsilon RI signaling pathway ko04666 Fc gamma R-mediated phagocytosis ko04672 Intestinal immune…	--	--	--
A0A5C2G3Z2	IGL c3270_light_IGLV3-19_IGLJ2 (Fragment)		73.7	68	69.5	111.7	144.7	110.5	0.575633687653312	0.0408635338157736	-0.796777069890089	down	1	Molecular Function:protein binding (GO:0005515)	--	--	--	--	--	--
A0A5C2G0E2	IGL c2334_light_IGLV1-44_IGLJ2 (Fragment)		139.7	121.1	133.6	104.4	98.7	109.1	1.26329276105061	0.0204046771578187	0.337189014400003	up	1	Molecular Function:protein binding (GO:0005515)	--	--	--	--	--	--
A0A5C2G4D3	IGL c4042_light_IGKV1-27_IGKJ1 (Fragment)		105.6	116.4	95.4	73.2	83.4	86.5	1.30563554092966	0.0338161042986386	0.384752234806453	up	1	Molecular Function:protein binding (GO:0005515)	--	--	--	--	--	--
A0A5C2G6H0	IGL c3956_light_IGLV1-40_IGLJ2 (Fragment)		653.1	615	717.8	519.9	521.7	563.8	1.23701258253395	0.0342865185480257	0.306860175065298	up	1	Molecular Function:protein binding (GO:0005515)	--	--	--	--	--	--
V9HWC2	Epididymis secretory sperm binding protein Li 67p	HEL-S-67p	222.3	211	215.3	171	154.6	161	1.33292231812577	0.00127681447472113	0.414592703517377	up	--	--	protein DJ-1	3.5.1.124	ko05012 Parkinson's disease	Putative intracellular protease/amidase	R	General function prediction only ;
A0A5C2FYH5	IGL c695_light_IGLV1-51_IGLJ2 (Fragment)		160.7	143.2	146.3	122.1	116	130.7	1.220715835141	0.0186214092049571	0.287727401024818	up	1	Molecular Function:protein binding (GO:0005515)	--	--	--	--	--	--
A0A5C2G270	IGL c2045_light_IGLV2-23_IGLJ3 (Fragment)		189.3	188.4	266.1	89.5	90.1	38.1	2.95728066146073	0.0139040193909275	1.56427116928947	up	1	Molecular Function:protein binding (GO:0005515)	--	--	--	--	--	--
A0A5C2GBI0	IGL c3753_light_IGLV2-23_IGLJ3 (Fragment)		53.8	51.6	56.9	34.4	36.4	45.3	1.39793281653747	0.0284283367205162	0.483295027682405	up	1	Molecular Function:protein binding (GO:0005515)	--	--	--	--	--	--
A0A5C2GIL0	IG c964_light_IGKV3-15_IGKJ3 (Fragment)		149.4	146.9	181.8	91.7	129	117.7	1.41282505910165	0.0417637994941817	0.498582837227745	up	1	Molecular Function:protein binding (GO:0005515)	--	--	--	--	--	--
A0A5C2GJX1	IG c1319_light_IGLV2-14_IGLJ3 (Fragment)		115.4	119.9	114.5	92.6	89.5	104.7	1.21966527196653	0.033583942348588	0.286485265219748	up	1	Molecular Function:protein binding (GO:0005515)	--	--	--	--	--	--
A0A5C2G9X4	IGH + IGL c640_heavy_IGHV1-69_IGHD5-12_IGHJ4 (Fragment)		68.9	70.7	77.6	55.5	57.1	65.5	1.21953958450309	0.0342144803288374	0.286336586702743	up	1	Molecular Function:protein binding (GO:0005515)	--	--	--	--	--	--
A0A5C2GD19	IGH + IGL c588_light_IGLV2-23_IGLJ2 (Fragment)		1045.6	973.1	1047.7	833.4	792.4	800.3	1.2639215201352	0.00457322951822535	0.337906885962156	up	1	Molecular Function:protein binding (GO:0005515)	--	--	--	--	--	--
A0A5C2G9E5	IGH c574_heavy__IGHV1-24_IGHD3-22_IGHJ4 (Fragment)		544.1	470	533.7	385.6	311.2	391.9	1.42169560025719	0.0119919897132375	0.507612602081118	up	1	Molecular Function:protein binding (GO:0005515)	--	--	--	--	--	--
Q8IWV7	E3 ubiquitin-protein ligase UBR1	UBR1	84.8	77.6	74.9	66.1	58.6	64.9	1.25158227848101	0.0149937074336242	0.323753136295689	up	2	Molecular Function:zinc ion binding (GO:0008270),Biological Process:protein catabolic process (GO:0030163)	E3 ubiquitin-protein ligase UBR1	2.3.2.27	--	--	--	--
B1PS43	Myosin heavy chain 11 smooth muscle isoform	MYH11	237.1	203.2	208.4	153.3	147.8	151.2	1.43422507185496	0.0228573749002246	0.520271442846941	up	4	Molecular Function:motor activity (GO:0003774),Molecular Function:protein binding (GO:0005515),Molecular Function:ATP binding (GO:0005524),Cellular Component:myosin complex (GO:0016459)	myosin heavy chain	--	ko04530 Tight junction	Chromosome segregation ATPase	D	Cell cycle control, cell division, chromosome partitioning ;
B7ZKM6	Uveal autoantigen with coiled-coil domains and ankyrin repeats	UACA	990.5	879.7	962.7	737.9	737.4	828.4	1.22971741112124	0.0175167032783777	0.298326822545075	up	3	Molecular Function:protein binding (GO:0005515),Biological Process:apoptotic signaling pathway (GO:0097190),Biological Process:regulation of NIK/NF-kappaB signaling (GO:1901222)	--	--	--	Ankyrin repeat	T	Signal transduction mechanisms ;
A0A0C4DH30	Probable non-functional immunoglobulin heavy variable 3-16	IGHV3-16	88.9	75.7	76.1	47.4	60.9	65	1.38892094633583	0.0324852769674445	0.473964487314327	up	1	Molecular Function:protein binding (GO:0005515)	--	--	--	--	--	--
Q9NTU7	Cerebellin-4	CBLN4	137.9	134.6	119.7	188.2	171.1	208.2	0.691101321585903	0.016708617878645	-0.53303085687349	down	--	--	--	--	--	--	--	--
