# Supplementary material for: Differentiation between thyroid‐associated orbitopathy and Graves’ disease by iTRAQ‐based quantitative proteomic analysis
Source: FEBS Open Bio. 2021 May 26;11(7):1930–40. doi: 10.1002/2211-5463.13172 (PMC8255837; doi:10.1002/2211-5463.13172)
Supplement: Supplementary file 1 — Fig S1. The details of the GO enrichment analysis involving B vs. A groups. Fig S2. The details of the GO enrichment analysis involving C vs. A group. Table S1. Peptide fraction separation liquid chromatography elution gradient table. Table S2. Liquid chromatography elution gradient table. Table S3. All differentially expressed proteins identified by iTRAQ in A vs. B groups, A vs. C groups, and B vs. C groups. A: Healthy controls, B: Graves’ disease, C: TAO. Table S4. The differentially expressed proteins identified by iTRAQ in A vs. B groups. A: Healthy controls, B: Graves’ disease. Table S5. The differentially expressed proteins identified by iTRAQ in B vs. C groups. B: Graves’ disease, C: TAO. Table S6. The differentially expressed proteins identified by iTRAQ in A vs. C groups. A: Healthy controls, C: TAO. Table S7. The KEGG analysis of all differentially expressed proteins in A vs. B groups, A vs. C groups, and B vs. C groups. A: Healthy controls, B: Graves’ disease, C: TAO. Table S8. The KEGG analysis of the differentially expressed proteins in A vs. C groups. A: Healthy controls, C: TAO. Table S9. The KEGG analysis of the differentially expressed proteins in B vs. C groups. B: Graves’ disease, C: TAO. Table S10. The PPI analysis of the differentially expressed proteins in B vs. C groups. B: Graves’ disease, C: TAO. [file FEB4-11-1930-s001.zip › feb413172-sup-0009-TableS7-KEGG.anno RIP APOF.xls]

Protein_ID	Description	Gene	KEGG_GENE	E-value	KO	KO_name	KO_Description	EC	KO_Class
A0A5C2G3Q0	IGL c3544_light_IGKV3-20_IGKJ2 (Fragment)		hsa:102725018	9.00E-46		--	--	--	--
A0A5C2GY67	IG c1329_light_IGKV2D-28_IGKJ3 (Fragment)		hsa:102725018	1.00E-30		--	--	--	--
A0A5C2GHP0	IG c1163_heavy_IGHV5-51_IGHD1-7_IGHJ6 (Fragment)		hsa:101928039	3.00E-36		--	--	--	--
A0A5C2GXW3	IG c1592_light_IGKV2D-28_IGKJ3 (Fragment)		hsa:102725018	6.00E-29		--	--	--	--
A0A5C2FWN5	IGL c1508_light_IGKV3-11_IGKJ4 (Fragment)		hsa:102725018	5.00E-47		--	--	--	--
A0A1L7B5J3	Alpha-1-antitrypsin short transcript variant 1C4	SERPINA1	hsa:5265	2.00E-24	K03984	SERPINA1, AAT	alpha-1-antitrypsin	--	ko04610 Complement and coagulation cascades
A0A5C2GZS4	IG c1188_light_IGKV3-20_IGKJ2 (Fragment)		hsa:102725018	3.00E-47		--	--	--	--
A0A5C2GGV3	IG c324_heavy_IGHV3-23_IGHD6-13_IGHJ4 (Fragment)		hsa:102723407	2.00E-28	K06856	IGH	immunoglobulin heavy chain	--	ko04020 Calcium signaling pathway ko04064 NF-kappa B signaling pathway ko04072 Phospholipase D signaling pathway ko04145 Phagosome ko04151 PI3K-Akt signaling pathway ko04640 Hematopoietic cell lineage ko04650 Natural killer cell mediated cytotoxicity ko04662 B cell receptor signaling pathway ko04664 Fc epsilon RI signaling pathway ko04666 Fc gamma R-mediated phagocytosis ko04672 Intestinal immune…
A0A5C2GE22	IG c254_heavy_IGHV3-23_IGHD2-15_IGHJ2 (Fragment)		hsa:102723407	6.00E-30	K06856	IGH	immunoglobulin heavy chain	--	ko04020 Calcium signaling pathway ko04064 NF-kappa B signaling pathway ko04072 Phospholipase D signaling pathway ko04145 Phagosome ko04151 PI3K-Akt signaling pathway ko04640 Hematopoietic cell lineage ko04650 Natural killer cell mediated cytotoxicity ko04662 B cell receptor signaling pathway ko04664 Fc epsilon RI signaling pathway ko04666 Fc gamma R-mediated phagocytosis ko04672 Intestinal immune…
A0A5C2GFN4	IGL c199_light_IGKV3D-20_IGKJ2 (Fragment)		hsa:102725018	4.00E-46		--	--	--	--
A0A5C2GP54	IG c613_heavy_IGHV3-13_IGHD3-22_IGHJ3 (Fragment)		hsa:102723407	2.00E-28	K06856	IGH	immunoglobulin heavy chain	--	ko04020 Calcium signaling pathway ko04064 NF-kappa B signaling pathway ko04072 Phospholipase D signaling pathway ko04145 Phagosome ko04151 PI3K-Akt signaling pathway ko04640 Hematopoietic cell lineage ko04650 Natural killer cell mediated cytotoxicity ko04662 B cell receptor signaling pathway ko04664 Fc epsilon RI signaling pathway ko04666 Fc gamma R-mediated phagocytosis ko04672 Intestinal immune…
A0A5C2G6A2	IGL c3896_light_IGKV3-20_IGKJ2 (Fragment)		hsa:102725018	3.00E-45		--	--	--	--
A0A5C2GA20	IGL c3293_light_IGKV2D-28_IGKJ5 (Fragment)		hsa:102725018	4.00E-31		--	--	--	--
A0A5C2GN34	IG c44_heavy_IGHV3-23_IGHD1-26_IGHJ3 (Fragment)		hsa:102723407	4.00E-30	K06856	IGH	immunoglobulin heavy chain	--	ko04020 Calcium signaling pathway ko04064 NF-kappa B signaling pathway ko04072 Phospholipase D signaling pathway ko04145 Phagosome ko04151 PI3K-Akt signaling pathway ko04640 Hematopoietic cell lineage ko04650 Natural killer cell mediated cytotoxicity ko04662 B cell receptor signaling pathway ko04664 Fc epsilon RI signaling pathway ko04666 Fc gamma R-mediated phagocytosis ko04672 Intestinal immune…
A0A5C2GLV5	IG c414_heavy_IGHV5-51_IGHD5-24_IGHJ4 (Fragment)		hsa:101928039	3.00E-35		--	--	--	--
A0A5C2G2U0	IGL c3588_light_IGKV3-11_IGKJ4 (Fragment)		hsa:102725018	5.00E-48		--	--	--	--
A0A5C2GVV8	IG c973_light_IGKV3-11_IGKJ1 (Fragment)		hsa:102725018	7.00E-48		--	--	--	--
A0A5C2GQ95	IG c1566_heavy_IGHV3-21_IGHD3-3_IGHJ4 (Fragment)		hsa:102723407	8.00E-27	K06856	IGH	immunoglobulin heavy chain	--	ko04020 Calcium signaling pathway ko04064 NF-kappa B signaling pathway ko04072 Phospholipase D signaling pathway ko04145 Phagosome ko04151 PI3K-Akt signaling pathway ko04640 Hematopoietic cell lineage ko04650 Natural killer cell mediated cytotoxicity ko04662 B cell receptor signaling pathway ko04664 Fc epsilon RI signaling pathway ko04666 Fc gamma R-mediated phagocytosis ko04672 Intestinal immune…
A0A5C2FZV4	IGL c1666_light_IGKV3-11_IGKJ1 (Fragment)		hsa:102725018	3.00E-47		--	--	--	--
A0A5C2G4U8	IGL c4169_light_IGKV2-28_IGKJ3 (Fragment)		hsa:102725018	2.00E-30		--	--	--	--
A0A5C2GD53	IGH + IGL c19_heavy_IGHV3-21_IGHD1-26_IGHJ3 (Fragment)		hsa:101928039	5.00E-29		--	--	--	--
A0A5C2GRD7	IG c1284_heavy_IGHV3-23_IGHD3-3_IGHJ3 (Fragment)		hsa:102723407	6.00E-29	K06856	IGH	immunoglobulin heavy chain	--	ko04020 Calcium signaling pathway ko04064 NF-kappa B signaling pathway ko04072 Phospholipase D signaling pathway ko04145 Phagosome ko04151 PI3K-Akt signaling pathway ko04640 Hematopoietic cell lineage ko04650 Natural killer cell mediated cytotoxicity ko04662 B cell receptor signaling pathway ko04664 Fc epsilon RI signaling pathway ko04666 Fc gamma R-mediated phagocytosis ko04672 Intestinal immune…
A0A5C2GTV0	IG c989_light_IGKV4-1_IGKJ5 (Fragment)		hsa:102725018	1.00E-36		--	--	--	--
A0A5C2GKQ6	IG c85_heavy_IGHV3-9_IGHD6-19_IGHJ6 (Fragment)		hsa:101928039	1.00E-28		--	--	--	--
A0A5C2GN76	IG c628_heavy_IGHV3-66_IGHD3-10_IGHJ4 (Fragment)		hsa:102723407	8.00E-34	K06856	IGH	immunoglobulin heavy chain	--	ko04020 Calcium signaling pathway ko04064 NF-kappa B signaling pathway ko04072 Phospholipase D signaling pathway ko04145 Phagosome ko04151 PI3K-Akt signaling pathway ko04640 Hematopoietic cell lineage ko04650 Natural killer cell mediated cytotoxicity ko04662 B cell receptor signaling pathway ko04664 Fc epsilon RI signaling pathway ko04666 Fc gamma R-mediated phagocytosis ko04672 Intestinal immune…
A0A5C2G3U9	IGL c3971_light_IGKV3-20_IGKJ4 (Fragment)		hsa:102725018	3.00E-48		--	--	--	--
P05452	Tetranectin	CLEC3B	hsa:7123	1.00E-152	K17520	CLEC3B	C-type lectin domain family 3 member B	--	--
A0A5C2G5L7	IGL c3870_light_IGKV1-33_IGKJ3 (Fragment)		hsa:102725018	4.00E-50		--	--	--	--
A0A5C2GTT7	IG c925_light_IGKV4-1_IGKJ2 (Fragment)		hsa:102725018	9.00E-38		--	--	--	--
A0A5C2G2H6	IGL c1607_light_IGKV4-1_IGKJ2 (Fragment)		hsa:102725018	4.00E-37		--	--	--	--
A0A5C2GTX6	IG c1329_heavy_IGHV3-21_IGHD7-27_IGHJ3 (Fragment)		hsa:102723407	2.00E-28	K06856	IGH	immunoglobulin heavy chain	--	ko04020 Calcium signaling pathway ko04064 NF-kappa B signaling pathway ko04072 Phospholipase D signaling pathway ko04145 Phagosome ko04151 PI3K-Akt signaling pathway ko04640 Hematopoietic cell lineage ko04650 Natural killer cell mediated cytotoxicity ko04662 B cell receptor signaling pathway ko04664 Fc epsilon RI signaling pathway ko04666 Fc gamma R-mediated phagocytosis ko04672 Intestinal immune…
P48740	Mannan-binding lectin serine protease 1	MASP1	hsa:5648	0	K03992	MASP1	mannan-binding lectin serine protease 1	3.4.21.-	ko04610 Complement and coagulation cascades ko05150 Staphylococcus aureus infection
Q0ZCJ6	Immunglobulin heavy chain variable region (Fragment)		hsa:101928039	3.00E-28		--	--	--	--
Q15582	Transforming growth factor-beta-induced protein ig-h3	TGFBI	hsa:7045	0	K19519	TGFBI, BIGH3	transforming growth factor-beta-induced protein	--	--
A0A5C2GUD9	IG c1125_light_IGKV1D-17_IGKJ1 (Fragment)		hsa:102725018	1.00E-50		--	--	--	--
P01833	Polymeric immunoglobulin receptor	PIGR	hsa:5284	0	K13073	PIGR	polymeric immunoglobulin receptor	--	ko04672 Intestinal immune network for IgA production
A0A5C2GL20	IG c903_light_IGKV2-28_IGKJ1 (Fragment)		hsa:102725018	9.00E-31		--	--	--	--
A0A5C2GU00	IG c994_light_IGKV2D-28_IGKJ4 (Fragment)		hsa:102725018	1.00E-30		--	--	--	--
P02654	Apolipoprotein C-I	APOC1	hsa:341	5.00E-55	K22286	APOC1	apolipoprotein C-I	--	ko04979 Cholesterol metabolism
A0A5C2GMV0	IG c137_heavy_IGHV3-23_IGHD7-27_IGHJ6 (Fragment)		hsa:102723407	8.00E-30	K06856	IGH	immunoglobulin heavy chain	--	ko04020 Calcium signaling pathway ko04064 NF-kappa B signaling pathway ko04072 Phospholipase D signaling pathway ko04145 Phagosome ko04151 PI3K-Akt signaling pathway ko04640 Hematopoietic cell lineage ko04650 Natural killer cell mediated cytotoxicity ko04662 B cell receptor signaling pathway ko04664 Fc epsilon RI signaling pathway ko04666 Fc gamma R-mediated phagocytosis ko04672 Intestinal immune…
A0A5C2G572	IGL c3015_light_IGKV3-20_IGKJ1 (Fragment)		hsa:102725018	3.00E-46		--	--	--	--
A0A5C2GPM4	IG c1345_heavy_IGHV3-23_IGHD2-15_IGHJ3 (Fragment)		hsa:102723407	2.00E-26	K06856	IGH	immunoglobulin heavy chain	--	ko04020 Calcium signaling pathway ko04064 NF-kappa B signaling pathway ko04072 Phospholipase D signaling pathway ko04145 Phagosome ko04151 PI3K-Akt signaling pathway ko04640 Hematopoietic cell lineage ko04650 Natural killer cell mediated cytotoxicity ko04662 B cell receptor signaling pathway ko04664 Fc epsilon RI signaling pathway ko04666 Fc gamma R-mediated phagocytosis ko04672 Intestinal immune…
A0A5C2GMR4	IG c735_heavy_IGHV5-51_IGHD3-22_IGHJ6 (Fragment)		hsa:101928039	1.00E-34		--	--	--	--
A0A5C2GKA0	IG c27_heavy_IGHV3-48_IGHD4-23_IGHJ4 (Fragment)		hsa:102723407	4.00E-26	K06856	IGH	immunoglobulin heavy chain	--	ko04020 Calcium signaling pathway ko04064 NF-kappa B signaling pathway ko04072 Phospholipase D signaling pathway ko04145 Phagosome ko04151 PI3K-Akt signaling pathway ko04640 Hematopoietic cell lineage ko04650 Natural killer cell mediated cytotoxicity ko04662 B cell receptor signaling pathway ko04664 Fc epsilon RI signaling pathway ko04666 Fc gamma R-mediated phagocytosis ko04672 Intestinal immune…
A0A5C2GPU2	IG c600_heavy_IGHV3-23_IGHD6-25_IGHJ4 (Fragment)		hsa:102723407	4.00E-28	K06856	IGH	immunoglobulin heavy chain	--	ko04020 Calcium signaling pathway ko04064 NF-kappa B signaling pathway ko04072 Phospholipase D signaling pathway ko04145 Phagosome ko04151 PI3K-Akt signaling pathway ko04640 Hematopoietic cell lineage ko04650 Natural killer cell mediated cytotoxicity ko04662 B cell receptor signaling pathway ko04664 Fc epsilon RI signaling pathway ko04666 Fc gamma R-mediated phagocytosis ko04672 Intestinal immune…
A0A5C2FWQ0	IGL c1461_light_IGKV1-5_IGKJ2 (Fragment)		hsa:102725018	3.00E-50		--	--	--	--
A0A5C2GW25	IG c1661_light_IGKV3-20_IGKJ2 (Fragment)		hsa:102725018	1.00E-46		--	--	--	--
A0A5C2GX35	IG c1147_heavy_IGHV3-48_IGHD3-3_IGHJ3 (Fragment)		hsa:102723407	3.00E-29	K06856	IGH	immunoglobulin heavy chain	--	ko04020 Calcium signaling pathway ko04064 NF-kappa B signaling pathway ko04072 Phospholipase D signaling pathway ko04145 Phagosome ko04151 PI3K-Akt signaling pathway ko04640 Hematopoietic cell lineage ko04650 Natural killer cell mediated cytotoxicity ko04662 B cell receptor signaling pathway ko04664 Fc epsilon RI signaling pathway ko04666 Fc gamma R-mediated phagocytosis ko04672 Intestinal immune…
Q68CK4	Leucine-rich alpha-2-glycoprotein	HMFT1766	hsa:116844	0		--	--	--	--
A0A5C2GQ40	IG c844_heavy_IGHV3-48_IGHD3-22_IGHJ5 (Fragment)		hsa:102723407	2.00E-28	K06856	IGH	immunoglobulin heavy chain	--	ko04020 Calcium signaling pathway ko04064 NF-kappa B signaling pathway ko04072 Phospholipase D signaling pathway ko04145 Phagosome ko04151 PI3K-Akt signaling pathway ko04640 Hematopoietic cell lineage ko04650 Natural killer cell mediated cytotoxicity ko04662 B cell receptor signaling pathway ko04664 Fc epsilon RI signaling pathway ko04666 Fc gamma R-mediated phagocytosis ko04672 Intestinal immune…
B4DUV1	Fibulin-1		hsa:2192	0	K17307	FBLN1_2	fibulin 1/2	--	--
A0A5C2GV81	IG c1689_heavy_IGHV3-23_IGHD5-18_IGHJ4 (Fragment)		hsa:102723407	9.00E-30	K06856	IGH	immunoglobulin heavy chain	--	ko04020 Calcium signaling pathway ko04064 NF-kappa B signaling pathway ko04072 Phospholipase D signaling pathway ko04145 Phagosome ko04151 PI3K-Akt signaling pathway ko04640 Hematopoietic cell lineage ko04650 Natural killer cell mediated cytotoxicity ko04662 B cell receptor signaling pathway ko04664 Fc epsilon RI signaling pathway ko04666 Fc gamma R-mediated phagocytosis ko04672 Intestinal immune…
Q9UGM5	Fetuin-B	FETUB	hsa:26998	0		--	--	--	--
A0A5C2H036	IG c1298_light_IGKV1-27_IGKJ1 (Fragment)		hsa:102725018	6.00E-53		--	--	--	--
P02750	Leucine-rich alpha-2-glycoprotein	LRG1	hsa:116844	0		--	--	--	--
A0A5C2FWX9	IGL c1459_light_IGKV1-33_IGKJ3 (Fragment)		hsa:102725018	1.00E-51		--	--	--	--
A0A5C2GG52	IG c1152_heavy_IGHV3-23_IGHD6-13_IGHJ4 (Fragment)		hsa:101928039	8.00E-29		--	--	--	--
A0A5C2GRE3	IG c54_light_IGKV2-28_IGKJ2 (Fragment)		hsa:102725018	4.00E-31		--	--	--	--
A0A5C2GN85	IG c1200_light_IGKV2D-28_IGKJ5 (Fragment)		hsa:102725018	2.00E-30		--	--	--	--
A0A5C2FUV2	IGL c444_light_IGKV1-17_IGKJ2 (Fragment)		hsa:102725018	6.00E-51		--	--	--	--
A0A5C2FYX8	IGL c2112_light_IGKV2-28_IGKJ1 (Fragment)		hsa:102725018	2.00E-32		--	--	--	--
A0A5C2GAK8	IGH c333_heavy__IGHV3-21_IGHD2-8_IGHJ4 (Fragment)		hsa:101928039	8.00E-27		--	--	--	--
A0A5C2FW41	IGL c310_light_IGKV3-20_IGKJ2 (Fragment)		hsa:102725018	2.00E-46		--	--	--	--
A0A5C2GXV5	IG c1447_heavy_IGHV3-15_IGHD3-3_IGHJ5 (Fragment)		hsa:101928039	7.00E-29		--	--	--	--
A0A5C2GNK5	IG c806_light_IGKV4-1_IGKJ1 (Fragment)		hsa:102725018	2.00E-36		--	--	--	--
A0A5C2G5W3	IGH c350_heavy__IGHV3-23_IGHD6-19_IGHJ5 (Fragment)		hsa:102723407	2.00E-28	K06856	IGH	immunoglobulin heavy chain	--	ko04020 Calcium signaling pathway ko04064 NF-kappa B signaling pathway ko04072 Phospholipase D signaling pathway ko04145 Phagosome ko04151 PI3K-Akt signaling pathway ko04640 Hematopoietic cell lineage ko04650 Natural killer cell mediated cytotoxicity ko04662 B cell receptor signaling pathway ko04664 Fc epsilon RI signaling pathway ko04666 Fc gamma R-mediated phagocytosis ko04672 Intestinal immune…
A0A5C2GKB8	IG c629_heavy_IGHV3-48_IGHD5-12_IGHJ5 (Fragment)		hsa:101928039	4.00E-28		--	--	--	--
A0A5C2FUG3	IGL c499_light_IGKV2D-28_IGKJ2 (Fragment)		hsa:102725018	6.00E-30		--	--	--	--
M0R1Q1	Complement C3 (Fragment)	C3	hsa:718	3.00E-65	K03990	C3	complement component 3	--	ko04145 Phagosome ko04610 Complement and coagulation cascades ko05133 Pertussis ko05134 Legionellosis ko05140 Leishmaniasis ko05142 Chagas disease (American trypanosomiasis) ko05150 Staphylococcus aureus infection ko05152 Tuberculosis ko05167 Kaposi's sarcoma-associated herpesvirus infection ko05168 Herpes simplex infection ko05203 Viral carcinogenesis ko05322 Systemic lupus erythematosus
A0A5C2GDX1	IGH + IGL c119_heavy_IGHV3-30_IGHD4-17_IGHJ4 (Fragment)		hsa:102723407	1.00E-27	K06856	IGH	immunoglobulin heavy chain	--	ko04020 Calcium signaling pathway ko04064 NF-kappa B signaling pathway ko04072 Phospholipase D signaling pathway ko04145 Phagosome ko04151 PI3K-Akt signaling pathway ko04640 Hematopoietic cell lineage ko04650 Natural killer cell mediated cytotoxicity ko04662 B cell receptor signaling pathway ko04664 Fc epsilon RI signaling pathway ko04666 Fc gamma R-mediated phagocytosis ko04672 Intestinal immune…
A0A5C2FVY3	IGL c1171_light_IGKV3-11_IGKJ4 (Fragment)		hsa:102725018	9.00E-48		--	--	--	--
A0A5C2GEZ3	IGH + IGL c449_heavy_IGHV5-51_IGHD2-2_IGHJ3 (Fragment)		hsa:101928039	8.00E-35		--	--	--	--
A0A5C2G5U0	IGL c3960_light_IGKV2D-28_IGKJ3 (Fragment)		hsa:102725018	4.00E-33		--	--	--	--
A0A5C2G4R6	IGL c2507_light_IGKV1D-39_IGKJ1 (Fragment)		hsa:102725018	3.00E-52		--	--	--	--
A0A5C2GT60	IG c1296_light_IGKV4-1_IGKJ3 (Fragment)		hsa:102725018	2.00E-37		--	--	--	--
A0A5C2GJK1	IG c1146_light_IGKV2-30_IGKJ2 (Fragment)		hsa:102725018	3.00E-27		--	--	--	--
A0A5C2GD76	IGH + IGL c533_light_IGKV3-20_IGKJ1 (Fragment)		hsa:102725018	8.00E-46		--	--	--	--
A0A5C2GG36	IG c786_heavy_IGHV3-48_IGHD2-2_IGHJ4 (Fragment)		hsa:102723407	8.00E-29	K06856	IGH	immunoglobulin heavy chain	--	ko04020 Calcium signaling pathway ko04064 NF-kappa B signaling pathway ko04072 Phospholipase D signaling pathway ko04145 Phagosome ko04151 PI3K-Akt signaling pathway ko04640 Hematopoietic cell lineage ko04650 Natural killer cell mediated cytotoxicity ko04662 B cell receptor signaling pathway ko04664 Fc epsilon RI signaling pathway ko04666 Fc gamma R-mediated phagocytosis ko04672 Intestinal immune…
A0A5C2H1J1	IG c776_light_IGKV3-20_IGKJ4 (Fragment)		hsa:102725018	3.00E-47		--	--	--	--
P02743	Serum amyloid P-component	APCS	hsa:325	1.00E-167		--	--	--	--
P11226	Mannose-binding protein C	MBL2	hsa:4153	0	K03991	MBL	mannose-binding lectin	--	ko04145 Phagosome ko04610 Complement and coagulation cascades ko05150 Staphylococcus aureus infection
A0A5C2GUP9	IG c1151_light_IGKV2D-29_IGKJ4 (Fragment)		hsa:102725018	5.00E-31		--	--	--	--
A0A5C2G2L5	IGL c3164_light_IGKV3D-15_IGKJ1 (Fragment)		hsa:102725018	3.00E-47		--	--	--	--
A0A5C2GPF3	IG c1230_light_IGKV1-6_IGKJ1 (Fragment)		hsa:102725018	2.00E-51		--	--	--	--
A0A024R930	Proteoglycan 4, isoform CRA_a	PRG4	hsa:10216	0		--	--	--	--
P43251	Biotinidase	BTD	hsa:686	0	K01435	BTD	biotinidase	3.5.1.12	ko00780 Biotin metabolism ko01100 Metabolic pathways ko04977 Vitamin digestion and absorption
A0A5C2GLT3	IG c1042_light_IGKV2-28_IGKJ4 (Fragment)		hsa:102725018	2.00E-31		--	--	--	--
A0A5C2FX94	IGL c1234_light_IGKV3-20_IGKJ2 (Fragment)		hsa:102725018	3.00E-47		--	--	--	--
A0A5C2GNY3	IG c337_heavy_IGHV3-7_IGHD4-4_IGHJ6 (Fragment)		hsa:102723407	3.00E-29	K06856	IGH	immunoglobulin heavy chain	--	ko04020 Calcium signaling pathway ko04064 NF-kappa B signaling pathway ko04072 Phospholipase D signaling pathway ko04145 Phagosome ko04151 PI3K-Akt signaling pathway ko04640 Hematopoietic cell lineage ko04650 Natural killer cell mediated cytotoxicity ko04662 B cell receptor signaling pathway ko04664 Fc epsilon RI signaling pathway ko04666 Fc gamma R-mediated phagocytosis ko04672 Intestinal immune…
P13645	Keratin, type I cytoskeletal 10	KRT10	hsa:3858	0	K07604	KRT1	type I keratin, acidic	--	--
A0A5C2GBJ9	IGL c3773_light_IGKV2-30_IGKJ2 (Fragment)		hsa:102725018	9.00E-29		--	--	--	--
A0A5C2GX61	IG c1402_light_IGKV3-11_IGKJ5 (Fragment)		hsa:102725018	3.00E-48		--	--	--	--
A0A5C2H424	IG c1846_light_IGKV2D-28_IGKJ3 (Fragment)		hsa:102725018	2.00E-32		--	--	--	--
A0A5C2FZZ9	IGL c2578_light_IGKV4-1_IGKJ1 (Fragment)		hsa:102725018	4.00E-39		--	--	--	--
A0A5C2FZQ7	IGL c1760_light_IGKV3-11_IGKJ2 (Fragment)		hsa:102725018	3.00E-48		--	--	--	--
A0A5C2GIG0	IG c423_heavy_IGHV5-51_IGHD3-22_IGHJ4 (Fragment)		hsa:101928039	8.00E-36		--	--	--	--
A2N2G5	VH87-2 protein (Fragment)	VH87-2	hsa:101928039	2.00E-29		--	--	--	--
A0A5C2GC12	IGH + IGL c308_heavy_IGHV3-7_IGHD6-19_IGHJ4 (Fragment)		hsa:102723407	1.00E-29	K06856	IGH	immunoglobulin heavy chain	--	ko04020 Calcium signaling pathway ko04064 NF-kappa B signaling pathway ko04072 Phospholipase D signaling pathway ko04145 Phagosome ko04151 PI3K-Akt signaling pathway ko04640 Hematopoietic cell lineage ko04650 Natural killer cell mediated cytotoxicity ko04662 B cell receptor signaling pathway ko04664 Fc epsilon RI signaling pathway ko04666 Fc gamma R-mediated phagocytosis ko04672 Intestinal immune…
A0A5C2GDG1	IGH + IGL c623_light_IGKV4-1_IGKJ4 (Fragment)		hsa:102725018	1.00E-38		--	--	--	--
O00391	Sulfhydryl oxidase 1	QSOX1	hsa:5768	0	K10758	QSOX	thiol oxidase	1.8.3.2	--
A0A5C2GIX1	IG c24_light_IGKV1-16_IGKJ2 (Fragment)		hsa:102725018	1.00E-51		--	--	--	--
A0A5C2FX88	IGL c1591_light_IGKV2-30_IGKJ4 (Fragment)		hsa:102725018	1.00E-27		--	--	--	--
A0A5C2FZS4	IGL c2471_light_IGKV1-39_IGKJ1 (Fragment)		hsa:102725018	4.00E-49		--	--	--	--
A0A5C2G376	IGL c3569_light_IGKV1-5_IGKJ1 (Fragment)		hsa:102725018	1.00E-51		--	--	--	--
A0A5C2H2W5	IG c1326_light_IGKV1-5_IGKJ1 (Fragment)		hsa:102725018	2.00E-51		--	--	--	--
A0A5C2GHC1	IGH + IGL c135_heavy_IGHV3-23_IGHD2-15_IGHJ5 (Fragment)		hsa:101928039	5.00E-29		--	--	--	--
A0A0X9T7T4	MS-D3 heavy chain variable region (Fragment)		hsa:101928039	6.00E-28		--	--	--	--
A0A5C2GVD5	IG c507_heavy_IGHV3-7_IGHD3-3_IGHJ6 (Fragment)		hsa:102723407	8.00E-28	K06856	IGH	immunoglobulin heavy chain	--	ko04020 Calcium signaling pathway ko04064 NF-kappa B signaling pathway ko04072 Phospholipase D signaling pathway ko04145 Phagosome ko04151 PI3K-Akt signaling pathway ko04640 Hematopoietic cell lineage ko04650 Natural killer cell mediated cytotoxicity ko04662 B cell receptor signaling pathway ko04664 Fc epsilon RI signaling pathway ko04666 Fc gamma R-mediated phagocytosis ko04672 Intestinal immune…
A0A5C2G837	IGH + IGL c36_heavy_IGHV3-48_IGHD6-13_IGHJ4 (Fragment)		hsa:101928039	8.00E-31		--	--	--	--
Q8IUL9	Hemoglobin beta chain variant Hb.Sinai-Bel Air (Fragment)	HBB	hsa:3043	5.00E-74	K13823	HBB	hemoglobin subunit beta	--	ko05143 African trypanosomiasis ko05144 Malaria
A0A5C2G6D8	IGL c3926_light_IGKV2-24_IGKJ1 (Fragment)		hsa:102725018	1.00E-25		--	--	--	--
A0A5C2GS16	IG c441_heavy_IGHV3-21_IGHD6-13_IGHJ4 (Fragment)		hsa:102723407	8.00E-30	K06856	IGH	immunoglobulin heavy chain	--	ko04020 Calcium signaling pathway ko04064 NF-kappa B signaling pathway ko04072 Phospholipase D signaling pathway ko04145 Phagosome ko04151 PI3K-Akt signaling pathway ko04640 Hematopoietic cell lineage ko04650 Natural killer cell mediated cytotoxicity ko04662 B cell receptor signaling pathway ko04664 Fc epsilon RI signaling pathway ko04666 Fc gamma R-mediated phagocytosis ko04672 Intestinal immune…
A0A109PW33	MS-C1 light chain variable region (Fragment)		hsa:102725018	1.00E-49		--	--	--	--
A0A5C2GC29	IGL c251_light_IGKV3-11_IGKJ4 (Fragment)		hsa:102725018	2.00E-48		--	--	--	--
A0A5C2GE08	IGH + IGL c350_light_IGKV3-15_IGKJ1 (Fragment)		hsa:102725018	1.00E-48		--	--	--	--
A0A125QYY5	GCT-A9 light chain variable region (Fragment)		hsa:102725018	5.00E-50		--	--	--	--
A0A024RAG6	Adiponectin C	ADIC	hsa:712	1.00E-180	K03986	C1QA	complement C1q subcomponent subunit A	--	ko04610 Complement and coagulation cascades ko05020 Prion diseases ko05133 Pertussis ko05142 Chagas disease (American trypanosomiasis) ko05150 Staphylococcus aureus infection ko05322 Systemic lupus erythematosus
A0A5C2G7A5	IGL c3575_light_IGKV2-30_IGKJ4 (Fragment)		hsa:102725018	6.00E-29		--	--	--	--
A0A5C2GFJ7	IGH + IGL c139_light_IGKV1D-39_IGKJ4 (Fragment)		hsa:102725018	2.00E-50		--	--	--	--
A0A5C2GQ92	IG c349_heavy_IGHV5-51_IGHD3-22_IGHJ5 (Fragment)		hsa:101928039	6.00E-33		--	--	--	--
A0A5C2GJU5	IG c1141_light_IGKV3-15_IGKJ1 (Fragment)		hsa:102725018	4.00E-48		--	--	--	--
A0A5C2G1F0	IGL c153_light_IGKV3-20_IGKJ1 (Fragment)		hsa:102725018	2.00E-45		--	--	--	--
A0A5C2GJS6	IG c115_light_IGKV3-11_IGKJ4 (Fragment)		hsa:102725018	2.00E-46		--	--	--	--
A0A5C2GME1	IG c324_light_IGKV2D-29_IGKJ4 (Fragment)		hsa:102725018	1.00E-29		--	--	--	--
A0A5C2G4C1	IGL c2317_light_IGKV3-20_IGKJ1 (Fragment)		hsa:102725018	7.00E-47		--	--	--	--
A0A5C2G1F4	IGL c1765_light_IGKV2-28_IGKJ1 (Fragment)		hsa:102725018	3.00E-31		--	--	--	--
A0A5C2GIW2	IG c796_light_IGKV3-15_IGKJ2 (Fragment)		hsa:102725018	4.00E-46		--	--	--	--
A0A5C2GJM6	IG c650_light_IGKV4-1_IGKJ1 (Fragment)		hsa:102725018	6.00E-37		--	--	--	--
A0A5C2G0X6	IGL c1127_light_IGKV3D-20_IGKJ4 (Fragment)		hsa:102725018	9.00E-44		--	--	--	--
A0A5C2FZ79	IGL c965_light_IGKV2-30_IGKJ1 (Fragment)		hsa:102725018	4.00E-28		--	--	--	--
A0A5C2G5N4	IGL c3746_light_IGKV2D-29_IGKJ3 (Fragment)		hsa:102725018	1.00E-29		--	--	--	--
A0A5C2G8J5	IGH c254_heavy__IGHV3-21_IGHD4-17_IGHJ2 (Fragment)		hsa:102723407	3.00E-28	K06856	IGH	immunoglobulin heavy chain	--	ko04020 Calcium signaling pathway ko04064 NF-kappa B signaling pathway ko04072 Phospholipase D signaling pathway ko04145 Phagosome ko04151 PI3K-Akt signaling pathway ko04640 Hematopoietic cell lineage ko04650 Natural killer cell mediated cytotoxicity ko04662 B cell receptor signaling pathway ko04664 Fc epsilon RI signaling pathway ko04666 Fc gamma R-mediated phagocytosis ko04672 Intestinal immune…
A0A5C2GAU7	IGH + IGL c301_heavy_IGHV3-7_IGHD3-9_IGHJ2 (Fragment)		hsa:102723407	7.00E-30	K06856	IGH	immunoglobulin heavy chain	--	ko04020 Calcium signaling pathway ko04064 NF-kappa B signaling pathway ko04072 Phospholipase D signaling pathway ko04145 Phagosome ko04151 PI3K-Akt signaling pathway ko04640 Hematopoietic cell lineage ko04650 Natural killer cell mediated cytotoxicity ko04662 B cell receptor signaling pathway ko04664 Fc epsilon RI signaling pathway ko04666 Fc gamma R-mediated phagocytosis ko04672 Intestinal immune…
A0A5C2GTL3	IG c1056_light_IGKV3-20_IGKJ1 (Fragment)		hsa:102725018	7.00E-45		--	--	--	--
S6BAP0	IgG H chain		hsa:101928039	2.00E-28		--	--	--	--
A0A5C2GW00	IG c1033_light_IGKV4-1_IGKJ2 (Fragment)		hsa:102725018	3.00E-38		--	--	--	--
A0A5C2GNY7	IG c938_heavy_IGHV5-51_IGHD3-22_IGHJ3 (Fragment)		hsa:101928039	5.00E-33		--	--	--	--
Q9UHG3	Prenylcysteine oxidase 1	PCYOX1	hsa:51449	0	K05906	PCYOX1, FCLY	--	--	ko00900 Terpenoid backbone biosynthesis
A0A5C2GE59	IG c214_heavy_IGHV3-23_IGHD3-9_IGHJ4 (Fragment)		hsa:102723407	4.00E-28	K06856	IGH	immunoglobulin heavy chain	--	ko04020 Calcium signaling pathway ko04064 NF-kappa B signaling pathway ko04072 Phospholipase D signaling pathway ko04145 Phagosome ko04151 PI3K-Akt signaling pathway ko04640 Hematopoietic cell lineage ko04650 Natural killer cell mediated cytotoxicity ko04662 B cell receptor signaling pathway ko04664 Fc epsilon RI signaling pathway ko04666 Fc gamma R-mediated phagocytosis ko04672 Intestinal immune…
A0A5C2GGT4	IGH + IGL c37_heavy_IGHV3-23_IGHD3-3_IGHJ6 (Fragment)		hsa:101928039	2.00E-28		--	--	--	--
A0A5C2GK18	IG c286_light_IGKV3-11_IGKJ1 (Fragment)		hsa:102725018	4.00E-49		--	--	--	--
A0A5C2FW18	IGL c280_light_IGKV3-15_IGKJ2 (Fragment)		hsa:102725018	4.00E-45		--	--	--	--
A0A5C2GP63	IG c499_light_IGKV3-11_IGKJ1 (Fragment)		hsa:102725018	5.00E-48		--	--	--	--
A0A5C2GX80	IG c290_light_IGKV4-1_IGKJ3 (Fragment)		hsa:102725018	3.00E-37		--	--	--	--
A0A5C2G716	IGH c427_heavy__IGHV3-74_IGHD7-27_IGHJ4 (Fragment)		hsa:101928039	1.00E-27		--	--	--	--
A0A5C2G2D7	IGL c2606_light_IGKV2-30_IGKJ1 (Fragment)		hsa:102725018	5.00E-27		--	--	--	--
A0A5C2G9N0	IGL c576_light_IGKV4-1_IGKJ4 (Fragment)		hsa:102725018	2.00E-37		--	--	--	--
A0A5C2G9J5	IGL c495_light_IGKV3-20_IGKJ1 (Fragment)		hsa:102725018	4.00E-47		--	--	--	--
A0A125QYY9	IBM-B2 heavy chain variable region (Fragment)		hsa:101928039	7.00E-27		--	--	--	--
A0A5C2GNC0	IG c20_heavy_IGHV3-48_IGHD3-22_IGHJ3 (Fragment)		hsa:102723407	8.00E-29	K06856	IGH	immunoglobulin heavy chain	--	ko04020 Calcium signaling pathway ko04064 NF-kappa B signaling pathway ko04072 Phospholipase D signaling pathway ko04145 Phagosome ko04151 PI3K-Akt signaling pathway ko04640 Hematopoietic cell lineage ko04650 Natural killer cell mediated cytotoxicity ko04662 B cell receptor signaling pathway ko04664 Fc epsilon RI signaling pathway ko04666 Fc gamma R-mediated phagocytosis ko04672 Intestinal immune…
A0A5C2H0K9	IG c466_light_IGKV3-20_IGKJ1 (Fragment)		hsa:102725018	8.00E-48		--	--	--	--
A0A5C2G2I7	IGL c2800_light_IGKV3-11_IGKJ5 (Fragment)		hsa:102725018	1.00E-48		--	--	--	--
A0A5C2G840	IGH + IGL c26_light_IGKV3-11_IGKJ4 (Fragment)		hsa:102725018	4.00E-47		--	--	--	--
A0A5C2G3T8	IGL c3799_light_IGKV4-1_IGKJ2 (Fragment)		hsa:102725018	7.00E-36		--	--	--	--
A0A5C2G796	IGL c4132_light_IGKV4-1_IGKJ2 (Fragment)		hsa:102725018	1.00E-36		--	--	--	--
A0A5C2GQJ7	IG c1173_heavy_IGHV3-23_IGHD3-3_IGHJ6 (Fragment)		hsa:101928039	4.00E-26		--	--	--	--
A0A5C2G556	IGH c30_heavy__IGHV5-51_IGHD3-3_IGHJ4 (Fragment)		hsa:101928039	9.00E-35		--	--	--	--
A0A5C2GU43	IG c273_light_IGKV4-1_IGKJ1 (Fragment)		hsa:102725018	6.00E-38		--	--	--	--
O75636	Ficolin-3	FCN3	hsa:8547	0	K10104	FCN	ficolin	--	--
A0A5C2GJ49	IG c1099_light_IGKV2-28_IGKJ2 (Fragment)		hsa:102725018	8.00E-33		--	--	--	--
B0YIW2	Apolipoprotein C-III	APOC3	hsa:345	2.00E-67	K08759	APOC3	apolipoprotein C-III	--	ko03320 PPAR signaling pathway ko04979 Cholesterol metabolism
A0A5C2GEG0	IGH + IGL c259_heavy_IGHV3-7_IGHD3-22_IGHJ4 (Fragment)		hsa:102723407	3.00E-27	K06856	IGH	immunoglobulin heavy chain	--	ko04020 Calcium signaling pathway ko04064 NF-kappa B signaling pathway ko04072 Phospholipase D signaling pathway ko04145 Phagosome ko04151 PI3K-Akt signaling pathway ko04640 Hematopoietic cell lineage ko04650 Natural killer cell mediated cytotoxicity ko04662 B cell receptor signaling pathway ko04664 Fc epsilon RI signaling pathway ko04666 Fc gamma R-mediated phagocytosis ko04672 Intestinal immune…
A0A5C2GLU6	IG c166_light_IGKV4-1_IGKJ2 (Fragment)		hsa:102725018	1.00E-38		--	--	--	--
A0A5C2GJ73	IG c165_light_IGKV4-1_IGKJ2 (Fragment)		hsa:102725018	4.00E-38		--	--	--	--
B2RA39	cDNA, FLJ94686, highly similar to Homo sapiens complement factor H-related 5 (CFHL5), mRNA		hsa:81494	0		--	--	--	--
P17936	Insulin-like growth factor-binding protein 3	IGFBP3	hsa:3486	0	K10138	IGFBP3	insulin-like growth factor-binding protein 3	--	ko04115 p53 signaling pathway ko04218 Cellular senescence ko05202 Transcriptional misregulation in cancer
A0A5C2GV36	IG c1177_light_IGKV3-20_IGKJ4 (Fragment)		hsa:102725018	9.00E-46		--	--	--	--
A0A5C2GMF9	IG c704_light_IGKV3-20_IGKJ3 (Fragment)		hsa:102725018	5.00E-46		--	--	--	--
A0A5C2GVB1	IG c1257_light_IGKV3-15_IGKJ4 (Fragment)		hsa:102725018	7.00E-48		--	--	--	--
A0A5C2G0R9	IGL c2564_light_IGKV3-15_IGKJ1 (Fragment)		hsa:102725018	1.00E-49		--	--	--	--
P04278	Sex hormone-binding globulin	SHBG	hsa:6462	0		--	--	--	--
A0A5F9ZHM4	L-lactate dehydrogenase B chain	LDHB	hsa:3945	0	K00016	LDH, ldh	L-lactate dehydrogenase	1.1.1.27	ko00010 Glycolysis / Gluconeogenesis ko00270 Cysteine and methionine metabolism ko00620 Pyruvate metabolism ko00640 Propanoate metabolism ko01100 Metabolic pathways ko04922 Glucagon signaling pathway
A0A5C2H0J1	IG c1458_light_IGKV2-30_IGKJ1 (Fragment)		hsa:102725018	9.00E-28		--	--	--	--
A0A5C2G1Z7	IGL c2570_light_IGKV2D-29_IGKJ4 (Fragment)		hsa:102725018	3.00E-31		--	--	--	--
A0A5C2FZL1	IGL c697_light_IGKV3-20_IGKJ2 (Fragment)		hsa:102725018	7.00E-47		--	--	--	--
A0A5C2FXS6	IGL c1818_light_IGKV3-20_IGKJ1 (Fragment)		hsa:102725018	6.00E-47		--	--	--	--
A0A5C2GNA2	IG c932_heavy_IGHV3-23_IGHD4-17_IGHJ3 (Fragment)		hsa:102723407	3.00E-30	K06856	IGH	immunoglobulin heavy chain	--	ko04020 Calcium signaling pathway ko04064 NF-kappa B signaling pathway ko04072 Phospholipase D signaling pathway ko04145 Phagosome ko04151 PI3K-Akt signaling pathway ko04640 Hematopoietic cell lineage ko04650 Natural killer cell mediated cytotoxicity ko04662 B cell receptor signaling pathway ko04664 Fc epsilon RI signaling pathway ko04666 Fc gamma R-mediated phagocytosis ko04672 Intestinal immune…
A0A5C2GG75	IGL c419_light_IGKV1-17_IGKJ4 (Fragment)		hsa:102725018	7.00E-52		--	--	--	--
A0A5C2FUV8	IGL c808_light_IGKV3-20_IGKJ3 (Fragment)		hsa:102725018	3.00E-47		--	--	--	--
A0A5C2FWB4	IGL c400_light_IGKV2D-28_IGKJ5 (Fragment)		hsa:102725018	5.00E-31		--	--	--	--
A0A5C2GKF6	IG c35_heavy_IGHV3-7_IGHD5-24_IGHJ4 (Fragment)		hsa:102723407	3.00E-28	K06856	IGH	immunoglobulin heavy chain	--	ko04020 Calcium signaling pathway ko04064 NF-kappa B signaling pathway ko04072 Phospholipase D signaling pathway ko04145 Phagosome ko04151 PI3K-Akt signaling pathway ko04640 Hematopoietic cell lineage ko04650 Natural killer cell mediated cytotoxicity ko04662 B cell receptor signaling pathway ko04664 Fc epsilon RI signaling pathway ko04666 Fc gamma R-mediated phagocytosis ko04672 Intestinal immune…
A0A5C2G0L1	IGL c2818_light_IGKV1-5_IGKJ1 (Fragment)		hsa:102725018	3.00E-52		--	--	--	--
D3DNN4	Carboxylic ester hydrolase	BCHE	hsa:590	0	K01050	BCHE	cholinesterase	3.1.1.8	--
A0A5C2FU72	IGL c193_light_IGKV3-20_IGKJ3 (Fragment)		hsa:102725018	2.00E-44		--	--	--	--
A0A5C2GYK2	IG c1707_heavy_IGHV3-15_IGHD1-7_IGHJ5 (Fragment)		hsa:101928039	1.00E-26		--	--	--	--
A0A5C2G6G1	IGL c3946_light_IGLV3-10_IGLJ3 (Fragment)		hsa:102725018	1.00E-18		--	--	--	--
A0A5C2G6E8	IGL c3365_light_IGKV3-20_IGKJ5 (Fragment)		hsa:102725018	1.00E-45		--	--	--	--
A0A5C2GMM8	IG c951_light_IGKV1-12_IGKJ3 (Fragment)		hsa:102725018	2.00E-51		--	--	--	--
Q9UL71	Myosin-reactive immunoglobulin heavy chain variable region (Fragment)		hsa:101928039	6.00E-29		--	--	--	--
P27918	Properdin	CFP	hsa:5199	0	K15412	CFP	complement factor properdin	--	ko05168 Herpes simplex infection
A0A5C2GM07	IG c1213_light_IGKV2D-28_IGKJ2 (Fragment)		hsa:102725018	2.00E-30		--	--	--	--
A0A5C2GP37	IG c320_heavy_IGHV5-51_IGHD3-3_IGHJ4 (Fragment)		hsa:101928039	3.00E-33		--	--	--	--
A0A5C2H271	IG c1046_light_IGKV1-5_IGKJ3 (Fragment)		hsa:102725018	2.00E-51		--	--	--	--
A0A5C2G9I2	IGL c12_light_IGKV3-11_IGKJ2 (Fragment)		hsa:102725018	1.00E-45		--	--	--	--
A0A5C2G3N5	IGL c3901_light_IGKV4-1_IGKJ1 (Fragment)		hsa:102725018	8.00E-36		--	--	--	--
A0A5C2GX85	IG c1563_light_IGKV3-20_IGKJ1 (Fragment)		hsa:102725018	1.00E-44		--	--	--	--
A0A5C2G8J2	IGL c3955_light_IGLV1-47_IGLJ3 (Fragment)		hsa:102725018	5.00E-19		--	--	--	--
A0A5C2GKM9	IG c184_light_IGKV2D-29_IGKJ5 (Fragment)		hsa:102725018	1.00E-31		--	--	--	--
A0A5C2FZ03	IGL c497_light_IGKV1D-17_IGKJ1 (Fragment)		hsa:102725018	4.00E-51		--	--	--	--
A0A5C2GKH9	IG c781_light_IGKV3-20_IGKJ1 (Fragment)		hsa:102725018	2.00E-47		--	--	--	--
A0A5C2G0J9	IGL c1037_light_IGKV3-11_IGKJ2 (Fragment)		hsa:102725018	3.00E-45		--	--	--	--
A0A5C2GPS3	IG c1031_heavy_IGHV3-23_IGHD2-8_IGHJ4 (Fragment)		hsa:102723407	2.00E-29	K06856	IGH	immunoglobulin heavy chain	--	ko04020 Calcium signaling pathway ko04064 NF-kappa B signaling pathway ko04072 Phospholipase D signaling pathway ko04145 Phagosome ko04151 PI3K-Akt signaling pathway ko04640 Hematopoietic cell lineage ko04650 Natural killer cell mediated cytotoxicity ko04662 B cell receptor signaling pathway ko04664 Fc epsilon RI signaling pathway ko04666 Fc gamma R-mediated phagocytosis ko04672 Intestinal immune…
A0A5C2GHW5	IG c466_light_IGKV2-30_IGKJ2 (Fragment)		hsa:102725018	6.00E-27		--	--	--	--
A0A5C2GXA1	IG c1583_light_IGKV2D-28_IGKJ2 (Fragment)		hsa:102725018	1.00E-30		--	--	--	--
A0A5C2G095	IGL c1960_light_IGKV4-1_IGKJ1 (Fragment)		hsa:102725018	3.00E-39		--	--	--	--
A0A5C2GQV5	IG c1283_heavy_IGHV3-48_IGHD3-10_IGHJ4 (Fragment)		hsa:102723407	9.00E-28	K06856	IGH	immunoglobulin heavy chain	--	ko04020 Calcium signaling pathway ko04064 NF-kappa B signaling pathway ko04072 Phospholipase D signaling pathway ko04145 Phagosome ko04151 PI3K-Akt signaling pathway ko04640 Hematopoietic cell lineage ko04650 Natural killer cell mediated cytotoxicity ko04662 B cell receptor signaling pathway ko04664 Fc epsilon RI signaling pathway ko04666 Fc gamma R-mediated phagocytosis ko04672 Intestinal immune…
A0A5C2GU89	IG c159_light_IGKV4-1_IGKJ2 (Fragment)		hsa:102725018	2.00E-36		--	--	--	--
A0A4P8J4D0	IgL_IGLV3-21 (Fragment)		hsa:7441	8.00E-22	K06553	VPREB, CD179a	pre-B lymphocyte gene	--	--
A0A5C2GF13	IG c531_heavy_IGHV3-7_IGHD4-23_IGHJ4 (Fragment)		hsa:102723407	1.00E-26	K06856	IGH	immunoglobulin heavy chain	--	ko04020 Calcium signaling pathway ko04064 NF-kappa B signaling pathway ko04072 Phospholipase D signaling pathway ko04145 Phagosome ko04151 PI3K-Akt signaling pathway ko04640 Hematopoietic cell lineage ko04650 Natural killer cell mediated cytotoxicity ko04662 B cell receptor signaling pathway ko04664 Fc epsilon RI signaling pathway ko04666 Fc gamma R-mediated phagocytosis ko04672 Intestinal immune…
A0A5C2G6M6	IGH c242_heavy__IGHV3-11_IGHD6-13_IGHJ6 (Fragment)		hsa:101928039	1.00E-27		--	--	--	--
A0A5C2GVA5	IG c1421_light_IGKV1-27_IGKJ4 (Fragment)		hsa:102725018	2.00E-52		--	--	--	--
A0A5C2GGB6	IGH + IGL c429_light_IGKV4-1_IGKJ2 (Fragment)		hsa:102725018	2.00E-37		--	--	--	--
A0A5C2G481	IGL c2745_light_IGKV1-6_IGKJ1 (Fragment)		hsa:102725018	2.00E-51		--	--	--	--
P02775	Platelet basic protein	PPBP	hsa:5473	2.00E-90	K10029	PPBP, CXCL7	platelet basic protein	--	ko04060 Cytokine-cytokine receptor interaction ko04062 Chemokine signaling pathway
A0A5C2GRQ1	IG c559_heavy_IGHV3-53_IGHD3-9_IGHJ2 (Fragment)		hsa:102723407	1.00E-30	K06856	IGH	immunoglobulin heavy chain	--	ko04020 Calcium signaling pathway ko04064 NF-kappa B signaling pathway ko04072 Phospholipase D signaling pathway ko04145 Phagosome ko04151 PI3K-Akt signaling pathway ko04640 Hematopoietic cell lineage ko04650 Natural killer cell mediated cytotoxicity ko04662 B cell receptor signaling pathway ko04664 Fc epsilon RI signaling pathway ko04666 Fc gamma R-mediated phagocytosis ko04672 Intestinal immune…
A0A5C2GQV0	IG c269_heavy_IGHV3-13_IGHD4-23_IGHJ6 (Fragment)		hsa:102723407	3.00E-28	K06856	IGH	immunoglobulin heavy chain	--	ko04020 Calcium signaling pathway ko04064 NF-kappa B signaling pathway ko04072 Phospholipase D signaling pathway ko04145 Phagosome ko04151 PI3K-Akt signaling pathway ko04640 Hematopoietic cell lineage ko04650 Natural killer cell mediated cytotoxicity ko04662 B cell receptor signaling pathway ko04664 Fc epsilon RI signaling pathway ko04666 Fc gamma R-mediated phagocytosis ko04672 Intestinal immune…
A0A5C2GWF8	IG c58_light_IGKV3-11_IGKJ4 (Fragment)		hsa:102725018	4.00E-46		--	--	--	--
A0A5C2GNU0	IG c483_heavy_IGHV3-23_IGHD6-13_IGHJ4 (Fragment)		hsa:102723407	9.00E-29	K06856	IGH	immunoglobulin heavy chain	--	ko04020 Calcium signaling pathway ko04064 NF-kappa B signaling pathway ko04072 Phospholipase D signaling pathway ko04145 Phagosome ko04151 PI3K-Akt signaling pathway ko04640 Hematopoietic cell lineage ko04650 Natural killer cell mediated cytotoxicity ko04662 B cell receptor signaling pathway ko04664 Fc epsilon RI signaling pathway ko04666 Fc gamma R-mediated phagocytosis ko04672 Intestinal immune…
A0A5C2GFZ5	IG c514_heavy_IGHV3-21_IGHD6-19_IGHJ4 (Fragment)		hsa:102723407	4.00E-27	K06856	IGH	immunoglobulin heavy chain	--	ko04020 Calcium signaling pathway ko04064 NF-kappa B signaling pathway ko04072 Phospholipase D signaling pathway ko04145 Phagosome ko04151 PI3K-Akt signaling pathway ko04640 Hematopoietic cell lineage ko04650 Natural killer cell mediated cytotoxicity ko04662 B cell receptor signaling pathway ko04664 Fc epsilon RI signaling pathway ko04666 Fc gamma R-mediated phagocytosis ko04672 Intestinal immune…
A0A5C2GA89	IGH c185_heavy__IGHV3-7_IGHD3-16_IGHJ4 (Fragment)		hsa:102723407	6.00E-25	K06856	IGH	immunoglobulin heavy chain	--	ko04020 Calcium signaling pathway ko04064 NF-kappa B signaling pathway ko04072 Phospholipase D signaling pathway ko04145 Phagosome ko04151 PI3K-Akt signaling pathway ko04640 Hematopoietic cell lineage ko04650 Natural killer cell mediated cytotoxicity ko04662 B cell receptor signaling pathway ko04664 Fc epsilon RI signaling pathway ko04666 Fc gamma R-mediated phagocytosis ko04672 Intestinal immune…
A0A5C2GRB7	IG c5_light_IGKV4-1_IGKJ1 (Fragment)		hsa:102725018	5.00E-38		--	--	--	--
A0A5C2G867	IGH + IGL c20_light_IGKV3-15_IGKJ1 (Fragment)		hsa:102725018	4.00E-46		--	--	--	--
A0A5C2GPU0	IG c1218_heavy_IGHV3-53_IGHD1-26_IGHJ4 (Fragment)		hsa:102723407	3.00E-31	K06856	IGH	immunoglobulin heavy chain	--	ko04020 Calcium signaling pathway ko04064 NF-kappa B signaling pathway ko04072 Phospholipase D signaling pathway ko04145 Phagosome ko04151 PI3K-Akt signaling pathway ko04640 Hematopoietic cell lineage ko04650 Natural killer cell mediated cytotoxicity ko04662 B cell receptor signaling pathway ko04664 Fc epsilon RI signaling pathway ko04666 Fc gamma R-mediated phagocytosis ko04672 Intestinal immune…
A0A5C2GVD3	IG c1277_light_IGKV1-5_IGKJ2 (Fragment)		hsa:102725018	4.00E-52		--	--	--	--
A0A5C2FX71	IGL c1648_light_IGKV4-1_IGKJ4 (Fragment)		hsa:102725018	1.00E-35		--	--	--	--
A0A5C2FWW0	IGL c1578_light_IGKV1-5_IGKJ1 (Fragment)		hsa:102725018	4.00E-50		--	--	--	--
A0A5C2G2N2	IGL c3531_light_IGKV3-20_IGKJ3 (Fragment)		hsa:102725018	2.00E-47		--	--	--	--
A0A5C2G3J4	IGL c2007_light_IGKV1D-39_IGKJ1 (Fragment)		hsa:102725018	4.00E-51		--	--	--	--
A0A5C2FU54	IGL c94_light_IGKV1-12_IGKJ2 (Fragment)		hsa:102725018	6.00E-51		--	--	--	--
A0A5C2GHE4	IG c288_light_IGKV1D-33_IGKJ3 (Fragment)		hsa:102725018	5.00E-47		--	--	--	--
A0A5C2GJF5	IG c675_light_IGKV3-11_IGKJ4 (Fragment)		hsa:102725018	2.00E-48		--	--	--	--
A0A5C2G011	IGL c1726_light_IGKV2D-29_IGKJ4 (Fragment)		hsa:102725018	2.00E-27		--	--	--	--
A0A5C2G6Y2	IGL c3457_light_IGKV3-20_IGKJ5 (Fragment)		hsa:102725018	8.00E-46		--	--	--	--
A0A5C2GHB5	IG c626_heavy_IGHV3-53_IGHD6-13_IGHJ3 (Fragment)		hsa:102723407	2.00E-31	K06856	IGH	immunoglobulin heavy chain	--	ko04020 Calcium signaling pathway ko04064 NF-kappa B signaling pathway ko04072 Phospholipase D signaling pathway ko04145 Phagosome ko04151 PI3K-Akt signaling pathway ko04640 Hematopoietic cell lineage ko04650 Natural killer cell mediated cytotoxicity ko04662 B cell receptor signaling pathway ko04664 Fc epsilon RI signaling pathway ko04666 Fc gamma R-mediated phagocytosis ko04672 Intestinal immune…
A0A5C2GG35	IG c776_heavy_IGHV3-23_IGHD1-1_IGHJ4 (Fragment)		hsa:101928039	9.00E-30		--	--	--	--
A0A5C2GKE2	IG c497_light_IGKV1-5_IGKJ3 (Fragment)		hsa:102725018	1.00E-50		--	--	--	--
A0A5C2GXP0	IG c1377_heavy_IGHV3-23_IGHD6-19_IGHJ4 (Fragment)		hsa:102723407	2.00E-29	K06856	IGH	immunoglobulin heavy chain	--	ko04020 Calcium signaling pathway ko04064 NF-kappa B signaling pathway ko04072 Phospholipase D signaling pathway ko04145 Phagosome ko04151 PI3K-Akt signaling pathway ko04640 Hematopoietic cell lineage ko04650 Natural killer cell mediated cytotoxicity ko04662 B cell receptor signaling pathway ko04664 Fc epsilon RI signaling pathway ko04666 Fc gamma R-mediated phagocytosis ko04672 Intestinal immune…
A0A5C2GW11	IG c1256_light_IGKV1-27_IGKJ1 (Fragment)		hsa:102725018	4.00E-53		--	--	--	--
A0A5C2GMF2	IG c998_light_IGKV4-1_IGKJ2 (Fragment)		hsa:102725018	2.00E-37		--	--	--	--
P03951	Coagulation factor XI	F11	hsa:2160	0	K01323	F11	coagulation factor XI	3.4.21.27	ko04610 Complement and coagulation cascades
A0A5C2GR63	IG c77_light_IGKV3-15_IGKJ1 (Fragment)		hsa:102725018	4.00E-49		--	--	--	--
A0A5C2G679	IGL c3305_light_IGKV1-5_IGKJ1 (Fragment)		hsa:102725018	5.00E-51		--	--	--	--
A0A5C2G3L2	IGL c3752_light_IGKV4-1_IGKJ1 (Fragment)		hsa:102725018	3.00E-36		--	--	--	--
A0A5C2GQK4	IG c1024_heavy_IGHV3-23_IGHD6-19_IGHJ5 (Fragment)		hsa:102723407	1.00E-27	K06856	IGH	immunoglobulin heavy chain	--	ko04020 Calcium signaling pathway ko04064 NF-kappa B signaling pathway ko04072 Phospholipase D signaling pathway ko04145 Phagosome ko04151 PI3K-Akt signaling pathway ko04640 Hematopoietic cell lineage ko04650 Natural killer cell mediated cytotoxicity ko04662 B cell receptor signaling pathway ko04664 Fc epsilon RI signaling pathway ko04666 Fc gamma R-mediated phagocytosis ko04672 Intestinal immune…
A0A5C2G0X5	IGL c2948_light_IGKV3-15_IGKJ3 (Fragment)		hsa:102725018	2.00E-46		--	--	--	--
A0A109PS54	GCT-A8 light chain variable region (Fragment)		hsa:102725018	1.00E-27		--	--	--	--
A0A5C2GQD8	IG c954_heavy_IGHV3-23_IGHD3-3_IGHJ4 (Fragment)		hsa:102723407	3.00E-30	K06856	IGH	immunoglobulin heavy chain	--	ko04020 Calcium signaling pathway ko04064 NF-kappa B signaling pathway ko04072 Phospholipase D signaling pathway ko04145 Phagosome ko04151 PI3K-Akt signaling pathway ko04640 Hematopoietic cell lineage ko04650 Natural killer cell mediated cytotoxicity ko04662 B cell receptor signaling pathway ko04664 Fc epsilon RI signaling pathway ko04666 Fc gamma R-mediated phagocytosis ko04672 Intestinal immune…
A0A5C2GUJ4	IG c1195_light_IGKV2-28_IGKJ1 (Fragment)		hsa:102725018	9.00E-30		--	--	--	--
A0A5C2G247	IGL c2994_light_IGKV4-1_IGKJ1 (Fragment)		hsa:102725018	3.00E-38		--	--	--	--
A0A5C2GDU4	IGH + IGL c187_heavy_IGHV3-23_IGHD3-3_IGHJ4 (Fragment)		hsa:102723407	1.00E-26	K06856	IGH	immunoglobulin heavy chain	--	ko04020 Calcium signaling pathway ko04064 NF-kappa B signaling pathway ko04072 Phospholipase D signaling pathway ko04145 Phagosome ko04151 PI3K-Akt signaling pathway ko04640 Hematopoietic cell lineage ko04650 Natural killer cell mediated cytotoxicity ko04662 B cell receptor signaling pathway ko04664 Fc epsilon RI signaling pathway ko04666 Fc gamma R-mediated phagocytosis ko04672 Intestinal immune…
A0A5C2GKL4	IG c1658_heavy_IGHV3-7_IGHD2-2_IGHJ6 (Fragment)		hsa:102723407	5.00E-26	K06856	IGH	immunoglobulin heavy chain	--	ko04020 Calcium signaling pathway ko04064 NF-kappa B signaling pathway ko04072 Phospholipase D signaling pathway ko04145 Phagosome ko04151 PI3K-Akt signaling pathway ko04640 Hematopoietic cell lineage ko04650 Natural killer cell mediated cytotoxicity ko04662 B cell receptor signaling pathway ko04664 Fc epsilon RI signaling pathway ko04666 Fc gamma R-mediated phagocytosis ko04672 Intestinal immune…
A0A5C2G0I7	IGL c2788_light_IGKV3-20_IGKJ4 (Fragment)		hsa:102725018	2.00E-45		--	--	--	--
A0A5C2G2Y5	IGL c3638_light_IGKV4-1_IGKJ5 (Fragment)		hsa:102725018	1.00E-38		--	--	--	--
A0A5C2G8A2	IGL c35_light_IGKV3D-20_IGKJ1 (Fragment)		hsa:102725018	3.00E-45		--	--	--	--
A0A5C2GJP7	IG c399_light_IGKV2D-29_IGKJ3 (Fragment)		hsa:102725018	1.00E-27		--	--	--	--
A0A5C2G4S3	IGL c1283_light_IGKV1-12_IGKJ1 (Fragment)		hsa:102725018	1.00E-50		--	--	--	--
A0A5C2GSJ2	IG c454_light_IGKV3-20_IGKJ4 (Fragment)		hsa:102725018	3.00E-46		--	--	--	--
A0A5C2GQY9	IG c1134_heavy_IGHV3-64_IGHD3-3_IGHJ4 (Fragment)		hsa:101928039	3.00E-32		--	--	--	--
A0A5C2GE39	IGH + IGL c307_heavy_IGHV3-7_IGHD3-3_IGHJ5 (Fragment)		hsa:102723407	6.00E-25	K06856	IGH	immunoglobulin heavy chain	--	ko04020 Calcium signaling pathway ko04064 NF-kappa B signaling pathway ko04072 Phospholipase D signaling pathway ko04145 Phagosome ko04151 PI3K-Akt signaling pathway ko04640 Hematopoietic cell lineage ko04650 Natural killer cell mediated cytotoxicity ko04662 B cell receptor signaling pathway ko04664 Fc epsilon RI signaling pathway ko04666 Fc gamma R-mediated phagocytosis ko04672 Intestinal immune…
A0A5C2FT49	IGL c141_light_IGKV3D-15_IGKJ5 (Fragment)		hsa:102725018	6.00E-50		--	--	--	--
A0A5C2G665	IGL c4120_light_IGKV2-30_IGKJ2 (Fragment)		hsa:102725018	2.00E-28		--	--	--	--
A0A5C2GR47	IG c1373_heavy_IGHV3-23_IGHD7-27_IGHJ4 (Fragment)		hsa:102723407	2.00E-28	K06856	IGH	immunoglobulin heavy chain	--	ko04020 Calcium signaling pathway ko04064 NF-kappa B signaling pathway ko04072 Phospholipase D signaling pathway ko04145 Phagosome ko04151 PI3K-Akt signaling pathway ko04640 Hematopoietic cell lineage ko04650 Natural killer cell mediated cytotoxicity ko04662 B cell receptor signaling pathway ko04664 Fc epsilon RI signaling pathway ko04666 Fc gamma R-mediated phagocytosis ko04672 Intestinal immune…
A0A5C2GKR7	IGH + IGL c637_light_IGKV1-5_IGKJ1 (Fragment)		hsa:102725018	7.00E-50		--	--	--	--
A0A5C2G1U7	IGL c3139_light_IGKV1-5_IGKJ4 (Fragment)		hsa:102725018	6.00E-52		--	--	--	--
Q65ZC9	Single-chain Fv (Fragment)	scFv	hsa:102725018	5.00E-47		--	--	--	--
A0A5C2G1C2	IGL c3061_light_IGKV3-11_IGKJ4 (Fragment)		hsa:102725018	1.00E-46		--	--	--	--
Q9H804	cDNA FLJ14022 fis, clone HEMBA1003538, weakly similar to COMPLEMENT C1R COMPONENT		hsa:51279	0		--	--	--	--
A0A5C2GHW9	IG c507_heavy_IGHV3-7_IGHD3-3_IGHJ4 (Fragment)		hsa:102723407	1.00E-26	K06856	IGH	immunoglobulin heavy chain	--	ko04020 Calcium signaling pathway ko04064 NF-kappa B signaling pathway ko04072 Phospholipase D signaling pathway ko04145 Phagosome ko04151 PI3K-Akt signaling pathway ko04640 Hematopoietic cell lineage ko04650 Natural killer cell mediated cytotoxicity ko04662 B cell receptor signaling pathway ko04664 Fc epsilon RI signaling pathway ko04666 Fc gamma R-mediated phagocytosis ko04672 Intestinal immune…
A0A5C2GH16	IG c1035_light_IGKV1-39_IGKJ1 (Fragment)		hsa:102725018	8.00E-50		--	--	--	--
A0A5C2GRQ2	IG c500_light_IGKV1-5_IGKJ2 (Fragment)		hsa:102725018	4.00E-50		--	--	--	--
A0A5C2GSH3	IG c1440_heavy_IGHV3-30_IGHD5-12_IGHJ4 (Fragment)		hsa:102723407	2.00E-28	K06856	IGH	immunoglobulin heavy chain	--	ko04020 Calcium signaling pathway ko04064 NF-kappa B signaling pathway ko04072 Phospholipase D signaling pathway ko04145 Phagosome ko04151 PI3K-Akt signaling pathway ko04640 Hematopoietic cell lineage ko04650 Natural killer cell mediated cytotoxicity ko04662 B cell receptor signaling pathway ko04664 Fc epsilon RI signaling pathway ko04666 Fc gamma R-mediated phagocytosis ko04672 Intestinal immune…
A0A5C2GA57	IGH + IGL c66_light_IGKV3-15_IGKJ2 (Fragment)		hsa:102725018	5.00E-47		--	--	--	--
A0A5C2GEF2	IGH + IGL c500_light_IGKV3-20_IGKJ1 (Fragment)		hsa:102725018	6.00E-45		--	--	--	--
A0A5C2G3Q4	IGL c3802_light_IGKV1-5_IGKJ1 (Fragment)		hsa:102725018	3.00E-51		--	--	--	--
A0A5C2GJD5	IG c982_heavy_IGHV3-15_IGHD3-16_IGHJ4 (Fragment)		hsa:101928039	8.00E-29		--	--	--	--
A0A5C2GC59	IGL c3893_light_IGKV1-5_IGKJ1 (Fragment)		hsa:102725018	1.00E-49		--	--	--	--
A0A5C2FY53	IGL c197_light_IGKV1-12_IGKJ2 (Fragment)		hsa:102725018	1.00E-49		--	--	--	--
A0A5C2G0Y1	IGL c2106_light_IGKV3-20_IGKJ4 (Fragment)		hsa:102725018	4.00E-46		--	--	--	--
A0A5C2FW47	IGL c1052_light_IGKV1-5_IGKJ1 (Fragment)		hsa:102725018	5.00E-52		--	--	--	--
A0A5C2GT51	IG c1042_light_IGKV1D-13_IGKJ2 (Fragment)		hsa:102725018	4.00E-58		--	--	--	--
A0A5C2FZV2	IGL c2452_light_IGKV3-20_IGKJ2 (Fragment)		hsa:102725018	8.00E-46		--	--	--	--
A0A5C2GEJ3	IG c1203_heavy_IGHV3-23_IGHD5-12_IGHJ3 (Fragment)		hsa:101928039	2.00E-28		--	--	--	--
A0A5C2GM71	IG c1002_light_IGKV3-20_IGKJ4 (Fragment)		hsa:102725018	8.00E-46		--	--	--	--
A0A5C2G158	IGL c3028_light_IGKV1-5_IGKJ4 (Fragment)		hsa:102725018	2.00E-51		--	--	--	--
A0A5C2FUB6	IGL c342_light_IGLV3-21_IGLJ3 (Fragment)		hsa:102725018	2.00E-20		--	--	--	--
A0A5C2GUN8	IG c227_heavy_IGHV3-23_IGHD2-8_IGHJ4 (Fragment)		hsa:102723407	2.00E-30	K06856	IGH	immunoglobulin heavy chain	--	ko04020 Calcium signaling pathway ko04064 NF-kappa B signaling pathway ko04072 Phospholipase D signaling pathway ko04145 Phagosome ko04151 PI3K-Akt signaling pathway ko04640 Hematopoietic cell lineage ko04650 Natural killer cell mediated cytotoxicity ko04662 B cell receptor signaling pathway ko04664 Fc epsilon RI signaling pathway ko04666 Fc gamma R-mediated phagocytosis ko04672 Intestinal immune…
A0A5C2G0D8	IGL c2639_light_IGKV3-20_IGKJ4 (Fragment)		hsa:102725018	4.00E-47		--	--	--	--
A0A5C2GU90	IG c67_heavy_IGHV3-74_IGHD1-14_IGHJ3 (Fragment)		hsa:101928039	3.00E-30		--	--	--	--
P13796	Plastin-2	LCP1	hsa:3936	0	K17276	LCP1, PLS2	plastin-2	--	--
A0A5C2GFR8	IG c984_heavy_IGHV3-30_IGHD3-22_IGHJ6 (Fragment)		hsa:101928039	8.00E-30		--	--	--	--
A0A5C2FYZ5	IGL c487_light_IGKV1-5_IGKJ1 (Fragment)		hsa:102725018	1.00E-50		--	--	--	--
A0A5C2FXQ0	IGL c1788_light_IGKV3-20_IGKJ4 (Fragment)		hsa:102725018	3.00E-46		--	--	--	--
D3DQX7	Serum amyloid A protein	SAA1	hsa:6288	1.00E-87	K17310	SAA	serum amyloid A protein	--	--
A0A5C2FW25	IGL c1278_light_IGKV4-1_IGKJ2 (Fragment)		hsa:102725018	2.00E-38		--	--	--	--
A0A5C2GVC0	IG c802_light_IGKV3-20_IGKJ5 (Fragment)		hsa:102725018	6.00E-47		--	--	--	--
A0A5C2G7V6	IGL c558_light_IGKV3D-20_IGKJ1 (Fragment)		hsa:102725018	2.00E-44		--	--	--	--
A0A5C2GM54	IG c595_heavy_IGHV5-51_IGHD2-2_IGHJ4 (Fragment)		hsa:101928039	3.00E-32		--	--	--	--
B3KUE5	Phospholipid transfer protein, isoform CRA_c	PLTP	hsa:5360	0	K08761	PLTP	phospholipid transfer protein	--	ko03320 PPAR signaling pathway ko04979 Cholesterol metabolism
A0A5C2GGX1	IG c704_heavy_IGHV3-23_IGHD2-2_IGHJ6 (Fragment)		hsa:102723407	4.00E-27	K06856	IGH	immunoglobulin heavy chain	--	ko04020 Calcium signaling pathway ko04064 NF-kappa B signaling pathway ko04072 Phospholipase D signaling pathway ko04145 Phagosome ko04151 PI3K-Akt signaling pathway ko04640 Hematopoietic cell lineage ko04650 Natural killer cell mediated cytotoxicity ko04662 B cell receptor signaling pathway ko04664 Fc epsilon RI signaling pathway ko04666 Fc gamma R-mediated phagocytosis ko04672 Intestinal immune…
A0A5C2GAW8	IGL c3533_light_IGKV4-1_IGKJ3 (Fragment)		hsa:102725018	2.00E-37		--	--	--	--
A0A5C2GL78	IG c952_light_IGKV3-11_IGKJ5 (Fragment)		hsa:102725018	8.00E-47		--	--	--	--
A0A5C2G294	IGL c1587_light_IGKV3-20_IGKJ4 (Fragment)		hsa:102725018	4.00E-47		--	--	--	--
A0A5C2GAV5	IGH + IGL c222_heavy_IGHV3-48_IGHD3-10_IGHJ4 (Fragment)		hsa:102723407	5.00E-31	K06856	IGH	immunoglobulin heavy chain	--	ko04020 Calcium signaling pathway ko04064 NF-kappa B signaling pathway ko04072 Phospholipase D signaling pathway ko04145 Phagosome ko04151 PI3K-Akt signaling pathway ko04640 Hematopoietic cell lineage ko04650 Natural killer cell mediated cytotoxicity ko04662 B cell receptor signaling pathway ko04664 Fc epsilon RI signaling pathway ko04666 Fc gamma R-mediated phagocytosis ko04672 Intestinal immune…
A0A5C2G180	IGL c83_light_IGKV3-11_IGKJ2 (Fragment)		hsa:102725018	2.00E-47		--	--	--	--
A0A5C2GJP9	IG c1141_heavy_IGHV3-49_IGHD3-10_IGHJ6 (Fragment)		hsa:101928039	2.00E-25		--	--	--	--
A0A5C2FWW3	IGL c25_light_IGKV3-20_IGKJ2 (Fragment)		hsa:102725018	1.00E-46		--	--	--	--
A0A5C2GHM4	IG c1103_heavy_IGHV3-48_IGHD6-13_IGHJ6 (Fragment)		hsa:101928039	3.00E-24		--	--	--	--
B0YJC6	Vitamin K-dependent protein Z variant 1	PROZ	hsa:8858	0		--	--	--	--
A0A5C2GS77	IG c1524_heavy_IGHV3-21_IGHD6-19_IGHJ6 (Fragment)		hsa:102723407	2.00E-23	K06856	IGH	immunoglobulin heavy chain	--	ko04020 Calcium signaling pathway ko04064 NF-kappa B signaling pathway ko04072 Phospholipase D signaling pathway ko04145 Phagosome ko04151 PI3K-Akt signaling pathway ko04640 Hematopoietic cell lineage ko04650 Natural killer cell mediated cytotoxicity ko04662 B cell receptor signaling pathway ko04664 Fc epsilon RI signaling pathway ko04666 Fc gamma R-mediated phagocytosis ko04672 Intestinal immune…
A0A5C2GFF9	IG c1108_heavy_IGHV1-69_IGHD3-22_IGHJ6 (Fragment)		hsa:101928039	3.00E-42		--	--	--	--
A0A5C2G291	IGL c453_light_IGKV3-11_IGKJ5 (Fragment)		hsa:102725018	2.00E-46		--	--	--	--
A0A5C2FYZ9	IGL c1894_light_IGKV3-20_IGKJ1 (Fragment)		hsa:102725018	3.00E-46		--	--	--	--
A0A5C2GFQ6	IG c672_heavy_IGHV3-15_IGHD6-6_IGHJ4 (Fragment)		hsa:101928039	7.00E-26		--	--	--	--
A0A5C2FXC7	IGL c1264_light_IGKV3-20_IGKJ1 (Fragment)		hsa:102725018	5.00E-46		--	--	--	--
A0A5C2G1J0	IGL c1337_light_IGKV1D-39_IGKJ2 (Fragment)		hsa:102725018	8.00E-50		--	--	--	--
A0A5C2GDB6	IGH + IGL c464_light_IGKV3-15_IGKJ1 (Fragment)		hsa:102725018	4.00E-45		--	--	--	--
A0A5C2G8P1	IGL c4005_light_IGKV4-1_IGKJ4 (Fragment)		hsa:102725018	5.00E-38		--	--	--	--
A0A5C2GBW2	IGH + IGL c636_light_IGKV2-28_IGKJ2 (Fragment)		hsa:102725018	1.00E-31		--	--	--	--
A0A5C2GW48	IG c1497_light_IGKV3-20_IGKJ1 (Fragment)		hsa:102725018	2.00E-46		--	--	--	--
A0A5C2GLW1	IG c336_heavy_IGHV3-72_IGHD7-27_IGHJ3 (Fragment)		hsa:101928039	2.00E-26		--	--	--	--
A0A5C2FZQ9	IGL c2389_light_IGKV1-9_IGKJ3 (Fragment)		hsa:102725018	1.00E-51		--	--	--	--
A0A5C2FVR6	IGL c902_light_IGKV1-12_IGKJ4 (Fragment)		hsa:102725018	2.00E-54		--	--	--	--
A0A5C2GFX0	IGL c299_light_IGKV3-11_IGKJ2 (Fragment)		hsa:102725018	4.00E-46		--	--	--	--
A0A5C2G264	IGL c3361_light_IGKV3-11_IGKJ3 (Fragment)		hsa:102725018	2.00E-47		--	--	--	--
A0A5C2G393	IGL c3579_light_IGKV1-8_IGKJ1 (Fragment)		hsa:102725018	8.00E-50		--	--	--	--
A0A5C2FXI0	IGL c1324_light_IGKV1D-39_IGKJ4 (Fragment)		hsa:102725018	4.00E-53		--	--	--	--
A0A5C2G440	IGL c3320_light_IGKV1-5_IGKJ1 (Fragment)		hsa:102725018	4.00E-51		--	--	--	--
A0A5C2GT31	IG c182_light_IGKV4-1_IGKJ2 (Fragment)		hsa:102725018	3.00E-37		--	--	--	--
A0A096LPE2	SAA2-SAA4 readthrough	SAA2-SAA4	hsa:100528017	1.00E-156	K17310	SAA	serum amyloid A protein	--	--
A0A5C2GCC3	IGL c233_light_IGKV4-1_IGKJ4 (Fragment)		hsa:102725018	3.00E-38		--	--	--	--
A0A5C2G607	IGH c117_heavy__IGHV3-11_IGHD6-13_IGHJ4 (Fragment)		hsa:102723407	4.00E-28	K06856	IGH	immunoglobulin heavy chain	--	ko04020 Calcium signaling pathway ko04064 NF-kappa B signaling pathway ko04072 Phospholipase D signaling pathway ko04145 Phagosome ko04151 PI3K-Akt signaling pathway ko04640 Hematopoietic cell lineage ko04650 Natural killer cell mediated cytotoxicity ko04662 B cell receptor signaling pathway ko04664 Fc epsilon RI signaling pathway ko04666 Fc gamma R-mediated phagocytosis ko04672 Intestinal immune…
A0A5C2GUI7	IG c433_light_IGKV2D-29_IGKJ1 (Fragment)		hsa:102725018	2.00E-30		--	--	--	--
A0A5C2GKN5	IG c369_heavy_IGHV3-74_IGHD1-26_IGHJ4 (Fragment)		hsa:101928039	8.00E-28		--	--	--	--
A0A5C2G4V3	IGL c2557_light_IGKV1-12_IGKJ4 (Fragment)		hsa:102725018	1.00E-52		--	--	--	--
A0A5C2FX00	IGL c1479_light_IGKV1D-39_IGKJ5 (Fragment)		hsa:102725018	6.00E-51		--	--	--	--
A0A5C2GTZ2	IG c1163_light_IGKV2D-28_IGKJ3 (Fragment)		hsa:102725018	7.00E-30		--	--	--	--
A0A5C2GBJ7	IGH + IGL c576_light_IGKV1-5_IGKJ1 (Fragment)		hsa:102725018	6.00E-48		--	--	--	--
A0A5C2GRY2	IG c57_light_IGKV3-15_IGKJ2 (Fragment)		hsa:102725018	9.00E-47		--	--	--	--
A0A5C2G4G4	IGL c3824_light_IGKV3-11_IGKJ2 (Fragment)		hsa:102725018	1.00E-46		--	--	--	--
A0A5C2G808	IGH + IGL c42_heavy_IGHV3-48_IGHD3-16_IGHJ5 (Fragment)		hsa:102723407	6.00E-27	K06856	IGH	immunoglobulin heavy chain	--	ko04020 Calcium signaling pathway ko04064 NF-kappa B signaling pathway ko04072 Phospholipase D signaling pathway ko04145 Phagosome ko04151 PI3K-Akt signaling pathway ko04640 Hematopoietic cell lineage ko04650 Natural killer cell mediated cytotoxicity ko04662 B cell receptor signaling pathway ko04664 Fc epsilon RI signaling pathway ko04666 Fc gamma R-mediated phagocytosis ko04672 Intestinal immune…
A0A5C2GDE4	IGH + IGL c494_light_IGKV3-15_IGKJ2 (Fragment)		hsa:102725018	6.00E-48		--	--	--	--
A0A5C2GYY3	IG c1589_light_IGKV2-24_IGKJ1 (Fragment)		hsa:102725018	7.00E-26		--	--	--	--
A0A5C2GCU8	IGH + IGL c568_heavy_IGHV3-23_IGHD2-21_IGHJ3 (Fragment)		hsa:102723407	9.00E-28	K06856	IGH	immunoglobulin heavy chain	--	ko04020 Calcium signaling pathway ko04064 NF-kappa B signaling pathway ko04072 Phospholipase D signaling pathway ko04145 Phagosome ko04151 PI3K-Akt signaling pathway ko04640 Hematopoietic cell lineage ko04650 Natural killer cell mediated cytotoxicity ko04662 B cell receptor signaling pathway ko04664 Fc epsilon RI signaling pathway ko04666 Fc gamma R-mediated phagocytosis ko04672 Intestinal immune…
A0A5C2GLD0	IG c345_heavy_IGHV3-53_IGHD1-26_IGHJ5 (Fragment)		hsa:102723407	2.00E-33	K06856	IGH	immunoglobulin heavy chain	--	ko04020 Calcium signaling pathway ko04064 NF-kappa B signaling pathway ko04072 Phospholipase D signaling pathway ko04145 Phagosome ko04151 PI3K-Akt signaling pathway ko04640 Hematopoietic cell lineage ko04650 Natural killer cell mediated cytotoxicity ko04662 B cell receptor signaling pathway ko04664 Fc epsilon RI signaling pathway ko04666 Fc gamma R-mediated phagocytosis ko04672 Intestinal immune…
A0A5C2GNZ7	IG c280_heavy_IGHV3-23_IGHD2-21_IGHJ2 (Fragment)		hsa:102723407	1.00E-28	K06856	IGH	immunoglobulin heavy chain	--	ko04020 Calcium signaling pathway ko04064 NF-kappa B signaling pathway ko04072 Phospholipase D signaling pathway ko04145 Phagosome ko04151 PI3K-Akt signaling pathway ko04640 Hematopoietic cell lineage ko04650 Natural killer cell mediated cytotoxicity ko04662 B cell receptor signaling pathway ko04664 Fc epsilon RI signaling pathway ko04666 Fc gamma R-mediated phagocytosis ko04672 Intestinal immune…
A0A5C2FYC9	IGL c1902_light_IGKV2-30_IGKJ1 (Fragment)		hsa:102725018	2.00E-27		--	--	--	--
A0A5C2GMN5	IG c712_heavy_IGHV3-21_IGHD5-18_IGHJ3 (Fragment)		hsa:102723407	3.00E-25	K06856	IGH	immunoglobulin heavy chain	--	ko04020 Calcium signaling pathway ko04064 NF-kappa B signaling pathway ko04072 Phospholipase D signaling pathway ko04145 Phagosome ko04151 PI3K-Akt signaling pathway ko04640 Hematopoietic cell lineage ko04650 Natural killer cell mediated cytotoxicity ko04662 B cell receptor signaling pathway ko04664 Fc epsilon RI signaling pathway ko04666 Fc gamma R-mediated phagocytosis ko04672 Intestinal immune…
A0A5C2G2A9	IGL c3411_light_IGKV2-28_IGKJ1 (Fragment)		hsa:102725018	9.00E-30		--	--	--	--
A0A5C2G389	IGL c3731_light_IGKV1D-39_IGKJ1 (Fragment)		hsa:102725018	2.00E-52		--	--	--	--
A0A5C2FWN1	IGL c1222_light_IGKV3-20_IGKJ4 (Fragment)		hsa:102725018	2.00E-44		--	--	--	--
A0A5C2FWZ4	IGL c65_light_IGKV3-20_IGKJ5 (Fragment)		hsa:102725018	1.00E-46		--	--	--	--
A0A109PPC2	GCT-A7 light chain variable region (Fragment)		hsa:102725018	8.00E-48		--	--	--	--
A0A5C2GJX3	IG c121_heavy_IGHV3-74_IGHD6-13_IGHJ4 (Fragment)		hsa:101928039	6.00E-28		--	--	--	--
A0A5C2GLR2	IG c1036_light_IGKV3-20_IGKJ4 (Fragment)		hsa:102725018	3.00E-43		--	--	--	--
A0A5C2GS13	IG c275_light_IGKV3-20_IGKJ2 (Fragment)		hsa:102725018	4.00E-44		--	--	--	--
A0A5C2GFC3	IG c332_heavy_IGHV3-7_IGHD2-15_IGHJ1 (Fragment)		hsa:102723407	3.00E-25	K06856	IGH	immunoglobulin heavy chain	--	ko04020 Calcium signaling pathway ko04064 NF-kappa B signaling pathway ko04072 Phospholipase D signaling pathway ko04145 Phagosome ko04151 PI3K-Akt signaling pathway ko04640 Hematopoietic cell lineage ko04650 Natural killer cell mediated cytotoxicity ko04662 B cell receptor signaling pathway ko04664 Fc epsilon RI signaling pathway ko04666 Fc gamma R-mediated phagocytosis ko04672 Intestinal immune…
A0A5C2GR58	IG c1383_heavy_IGHV3-7_IGHD3-22_IGHJ5 (Fragment)		hsa:102723407	2.00E-27	K06856	IGH	immunoglobulin heavy chain	--	ko04020 Calcium signaling pathway ko04064 NF-kappa B signaling pathway ko04072 Phospholipase D signaling pathway ko04145 Phagosome ko04151 PI3K-Akt signaling pathway ko04640 Hematopoietic cell lineage ko04650 Natural killer cell mediated cytotoxicity ko04662 B cell receptor signaling pathway ko04664 Fc epsilon RI signaling pathway ko04666 Fc gamma R-mediated phagocytosis ko04672 Intestinal immune…
A0A5C2GCD9	IGL c253_light_IGKV3-11_IGKJ3 (Fragment)		hsa:102725018	3.00E-47		--	--	--	--
Q96IY4	Carboxypeptidase B2	CPB2	hsa:1361	0	K01300	CPB2	carboxypeptidase B2	3.4.17.20	ko04610 Complement and coagulation cascades ko04972 Pancreatic secretion ko04974 Protein digestion and absorption
A0A5C2H1A1	IG c686_light_IGKV2-28_IGKJ1 (Fragment)		hsa:102725018	6.00E-31		--	--	--	--
A0A5C2GWJ5	IG c30_light_IGKV3-20_IGKJ2 (Fragment)		hsa:102725018	1.00E-47		--	--	--	--
A0A5C2FXS4	IGL c1141_light_IGKV3-20_IGKJ4 (Fragment)		hsa:102725018	2.00E-43		--	--	--	--
A0A5C2GB72	IGH + IGL c4_light_IGKV3-15_IGKJ4 (Fragment)		hsa:102725018	7.00E-49		--	--	--	--
A0A5C2GPK7	IG c793_heavy_IGHV3-23_IGHD6-13_IGHJ3 (Fragment)		hsa:102723407	3.00E-28	K06856	IGH	immunoglobulin heavy chain	--	ko04020 Calcium signaling pathway ko04064 NF-kappa B signaling pathway ko04072 Phospholipase D signaling pathway ko04145 Phagosome ko04151 PI3K-Akt signaling pathway ko04640 Hematopoietic cell lineage ko04650 Natural killer cell mediated cytotoxicity ko04662 B cell receptor signaling pathway ko04664 Fc epsilon RI signaling pathway ko04666 Fc gamma R-mediated phagocytosis ko04672 Intestinal immune…
A0A5C2H0W1	IG c1710_light_IGKV3-11_IGKJ4 (Fragment)		hsa:102725018	3.00E-47		--	--	--	--
A0A5C2G2F5	IGL c2626_light_IGKV1-39_IGKJ2 (Fragment)		hsa:102725018	7.00E-53		--	--	--	--
A0A5C2G826	IGH + IGL c26_heavy_IGHV3-9_IGHD3-22_IGHJ4 (Fragment)		hsa:101928039	3.00E-28		--	--	--	--
A0A5C2GH06	IGH + IGL c471_light_IGKV4-1_IGKJ3 (Fragment)		hsa:102725018	7.00E-36		--	--	--	--
A0A5C2H351	IG c1416_light_IGKV3-15_IGKJ2 (Fragment)		hsa:102725018	6.00E-48		--	--	--	--
A0A5C2G185	IGL c2892_light_IGKV4-1_IGKJ2 (Fragment)		hsa:102725018	9.00E-38		--	--	--	--
A0A5C2G8Q3	IGL c410_light_IGKV3D-20_IGKJ1 (Fragment)		hsa:102725018	7.00E-44		--	--	--	--
Q02985	Complement factor H-related protein 3	CFHR3	hsa:10878	0		--	--	--	--
A0A5C2H2D3	IG c1126_light_IGKV3-15_IGKJ1 (Fragment)		hsa:102725018	2.00E-43		--	--	--	--
A0A5C2GN74	IG c902_heavy_IGHV3-53_IGHD3-22_IGHJ6 (Fragment)		hsa:102723407	6.00E-33	K06856	IGH	immunoglobulin heavy chain	--	ko04020 Calcium signaling pathway ko04064 NF-kappa B signaling pathway ko04072 Phospholipase D signaling pathway ko04145 Phagosome ko04151 PI3K-Akt signaling pathway ko04640 Hematopoietic cell lineage ko04650 Natural killer cell mediated cytotoxicity ko04662 B cell receptor signaling pathway ko04664 Fc epsilon RI signaling pathway ko04666 Fc gamma R-mediated phagocytosis ko04672 Intestinal immune…
A0A5C2GPV4	IG c734_heavy_IGHV3-9_IGHD3-3_IGHJ4 (Fragment)		hsa:101928039	4.00E-29		--	--	--	--
A0A5C2GP90	IG c1122_heavy_IGHV3-7_IGHD3-3_IGHJ4 (Fragment)		hsa:102723407	6.00E-28	K06856	IGH	immunoglobulin heavy chain	--	ko04020 Calcium signaling pathway ko04064 NF-kappa B signaling pathway ko04072 Phospholipase D signaling pathway ko04145 Phagosome ko04151 PI3K-Akt signaling pathway ko04640 Hematopoietic cell lineage ko04650 Natural killer cell mediated cytotoxicity ko04662 B cell receptor signaling pathway ko04664 Fc epsilon RI signaling pathway ko04666 Fc gamma R-mediated phagocytosis ko04672 Intestinal immune…
A0A5C2GV52	IG c1434_light_IGKV1-5_IGKJ2 (Fragment)		hsa:102725018	9.00E-52		--	--	--	--
A0A5C2FWY1	IGL c630_light_IGKV3-15_IGKJ5 (Fragment)		hsa:102725018	1.00E-45		--	--	--	--
A0A5C2G351	IGL c3354_light_IGKV3-20_IGKJ1 (Fragment)		hsa:102725018	4.00E-45		--	--	--	--
A0A5C2FZH8	IGL c1075_light_IGKV3-20_IGKJ5 (Fragment)		hsa:102725018	1.00E-45		--	--	--	--
A0A5C2G0T2	IGL c2574_light_IGKV3-15_IGKJ2 (Fragment)		hsa:102725018	8.00E-45		--	--	--	--
A0A5C2GUA0	IG c169_light_IGLV3-10_IGLJ3 (Fragment)		hsa:102725018	1.00E-18		--	--	--	--
A0A5C2GAA1	IGH c203_heavy__IGHV3-48_IGHD3-16_IGHJ4 (Fragment)		hsa:101928039	4.00E-29		--	--	--	--
A0A5C2GJ66	IG c1106_light_IGKV3-15_IGKJ4 (Fragment)		hsa:102725018	1.00E-45		--	--	--	--
A0A5C2G455	IGL c1083_light_IGKV1-5_IGKJ1 (Fragment)		hsa:102725018	7.00E-50		--	--	--	--
A0A5C2GGF9	IG c1245_heavy_IGHV3-30_IGHD1-14_IGHJ6 (Fragment)		hsa:101928039	2.00E-28		--	--	--	--
A0A5C2GAS3	IGH + IGL c302_light_IGKV3-20_IGKJ1 (Fragment)		hsa:102725018	5.00E-45		--	--	--	--
A0A4P8J6J1	IgG4_IGHV5-51 (Fragment)		hsa:101928039	1.00E-32		--	--	--	--
A0A5C2GWH0	IG c907_heavy_IGHV3-9_IGHD6-19_IGHJ4 (Fragment)		hsa:101928039	5.00E-28		--	--	--	--
A0A5C2FTP7	IGL c72_light_IGKV3-20_IGKJ1 (Fragment)		hsa:102725018	3.00E-45		--	--	--	--
A0A5C2GJ22	IG c699_heavy_IGHV3-23_IGHD3-10_IGHJ4 (Fragment)		hsa:102723407	9.00E-30	K06856	IGH	immunoglobulin heavy chain	--	ko04020 Calcium signaling pathway ko04064 NF-kappa B signaling pathway ko04072 Phospholipase D signaling pathway ko04145 Phagosome ko04151 PI3K-Akt signaling pathway ko04640 Hematopoietic cell lineage ko04650 Natural killer cell mediated cytotoxicity ko04662 B cell receptor signaling pathway ko04664 Fc epsilon RI signaling pathway ko04666 Fc gamma R-mediated phagocytosis ko04672 Intestinal immune…
A0A5C2GEI3	IG c1055_heavy_IGHV3-23_IGHD6-6_IGHJ5 (Fragment)		hsa:101928039	1.00E-27		--	--	--	--
A0A5C2GIQ1	IG c284_light_IGKV2-30_IGKJ1 (Fragment)		hsa:102725018	4.00E-29		--	--	--	--
A0A5C2GUX6	IG c389_light_IGKV3-11_IGKJ1 (Fragment)		hsa:102725018	8.00E-48		--	--	--	--
A0A5C2G2M4	IGL c1657_light_IGKV1-12_IGKJ3 (Fragment)		hsa:102725018	3.00E-52		--	--	--	--
A0A5C2GEI8	IGH c441_heavy__IGHV3-72_IGHD3-22_IGHJ4 (Fragment)		hsa:102723407	3.00E-27	K06856	IGH	immunoglobulin heavy chain	--	ko04020 Calcium signaling pathway ko04064 NF-kappa B signaling pathway ko04072 Phospholipase D signaling pathway ko04145 Phagosome ko04151 PI3K-Akt signaling pathway ko04640 Hematopoietic cell lineage ko04650 Natural killer cell mediated cytotoxicity ko04662 B cell receptor signaling pathway ko04664 Fc epsilon RI signaling pathway ko04666 Fc gamma R-mediated phagocytosis ko04672 Intestinal immune…
P02786	Transferrin receptor protein 1	TFRC	hsa:7037	0	K06503	TFRC, CD71	transferrin receptor	--	ko04066 HIF-1 signaling pathway ko04144 Endocytosis ko04145 Phagosome ko04216 Ferroptosis ko04640 Hematopoietic cell lineage
A0A5C2GUQ2	IG c1241_heavy_IGHV5-51_IGHD4-23_IGHJ4 (Fragment)		hsa:101928039	1.00E-33		--	--	--	--
A0A5C2G3G8	IGL c3702_light_IGKV1-5_IGKJ1 (Fragment)		hsa:102725018	1.00E-52		--	--	--	--
A0A5C2G3X2	IGL c3872_light_IGKV3-15_IGKJ2 (Fragment)		hsa:102725018	3.00E-49		--	--	--	--
A0A5C2GW70	IG c689_light_IGKV3-20_IGKJ1 (Fragment)		hsa:102725018	1.00E-44		--	--	--	--
A0A5C2GTU1	IG c924_light_IGKV2-30_IGKJ4 (Fragment)		hsa:102725018	6.00E-26		--	--	--	--
A0A5C2FUD7	IGL c469_light_IGKV1-12_IGKJ4 (Fragment)		hsa:102725018	4.00E-51		--	--	--	--
A0A5C2FVR9	IGL c1101_light_IGKV1D-17_IGKJ1 (Fragment)		hsa:102725018	3.00E-49		--	--	--	--
A0A5C2FVS1	IGL c1168_light_IGKV4-1_IGKJ5 (Fragment)		hsa:102725018	4.00E-39		--	--	--	--
A0A5C2GVX0	IG c1714_light_IGKV4-1_IGKJ2 (Fragment)		hsa:102725018	2.00E-37		--	--	--	--
A0A2U8J920	Ig heavy chain variable region (Fragment)	IgH	hsa:101928039	7.00E-22		--	--	--	--
A0A5C2G6T6	IGH c8_heavy__IGHV3-74_IGHD1-26_IGHJ1 (Fragment)		hsa:101928039	1.00E-30		--	--	--	--
A0A0S2Z3F6	Cholesteryl ester transfer protein plasma isoform 1 (Fragment)	CETP	hsa:1071	0	K16835	CETP	cholesteryl ester transfer protein	--	ko04979 Cholesterol metabolism
A0A5C2G060	IGL c1345_light_IGKV3-20_IGKJ3 (Fragment)		hsa:102725018	2.00E-47		--	--	--	--
A0A5C2GQ45	IG c1516_heavy_IGHV3-9_IGHD3-22_IGHJ3 (Fragment)		hsa:101928039	5.00E-25		--	--	--	--
A0A5C2G2I8	IGL c2666_light_IGKV3-15_IGKJ2 (Fragment)		hsa:102725018	8.00E-45		--	--	--	--
A0A5C2FX68	IGL c836_light_IGKV3-20_IGKJ4 (Fragment)		hsa:102725018	6.00E-46		--	--	--	--
A0A5C2GHD1	IG c462_light_IGKV1D-39_IGKJ2 (Fragment)		hsa:102725018	9.00E-49		--	--	--	--
A0A5C2GF64	IG c530_heavy_IGHV3-74_IGHD5-24_IGHJ6 (Fragment)		hsa:101928039	6.00E-26		--	--	--	--
A0A5C2G1E9	IGL c3118_light_IGKV3-15_IGKJ3 (Fragment)		hsa:102725018	1.00E-49		--	--	--	--
A0A5C2GN03	IG c825_heavy_IGHV3-48_IGHD3-9_IGHJ6 (Fragment)		hsa:102723407	3.00E-27	K06856	IGH	immunoglobulin heavy chain	--	ko04020 Calcium signaling pathway ko04064 NF-kappa B signaling pathway ko04072 Phospholipase D signaling pathway ko04145 Phagosome ko04151 PI3K-Akt signaling pathway ko04640 Hematopoietic cell lineage ko04650 Natural killer cell mediated cytotoxicity ko04662 B cell receptor signaling pathway ko04664 Fc epsilon RI signaling pathway ko04666 Fc gamma R-mediated phagocytosis ko04672 Intestinal immune…
A0A5C2FWX3	IGL c1531_light_IGKV4-1_IGKJ4 (Fragment)		hsa:102725018	1.00E-37		--	--	--	--
A0A5C2G8Y9	IGH + IGL c300_heavy_IGHV3-15_IGHD3-10_IGHJ4 (Fragment)		hsa:101928039	4.00E-26		--	--	--	--
A0A5C2FUQ0	IGL c748_light_IGKV4-1_IGKJ1 (Fragment)		hsa:102725018	2.00E-35		--	--	--	--
A0A5C2GU59	IG c1054_light_IGKV1-27_IGKJ1 (Fragment)		hsa:102725018	5.00E-52		--	--	--	--
A0A5C2GBZ2	IGH + IGL c168_light_IGKV3-11_IGKJ2 (Fragment)		hsa:102725018	2.00E-41		--	--	--	--
A0A5C2GV90	IG c1381_heavy_IGHV3-64_IGHD2-2_IGHJ4 (Fragment)		hsa:101928039	1.00E-27		--	--	--	--
A0A5C2GRA4	IG c1060_heavy_IGHV3-30_IGHD3-22_IGHJ4 (Fragment)		hsa:101928039	2.00E-28		--	--	--	--
A0A5C2G4F4	IGL c2357_light_IGKV1-5_IGKJ1 (Fragment)		hsa:102725018	8.00E-51		--	--	--	--
A0A5C2GQV6	IG c920_heavy_IGHV3-74_IGHD7-27_IGHJ2 (Fragment)		hsa:101928039	8.00E-28		--	--	--	--
A0A5C2GQB3	IG c826_heavy_IGHV5-51_IGHD3-22_IGHJ5 (Fragment)		hsa:101928039	2.00E-35		--	--	--	--
A0A5C2FUD8	IGL c598_light_IGKV1-5_IGKJ2 (Fragment)		hsa:102725018	2.00E-48		--	--	--	--
A0A5C2GZ76	IG c6_light_IGKV1-5_IGKJ1 (Fragment)		hsa:102725018	4.00E-52		--	--	--	--
A0A5C2G9K1	IGL c42_light_IGKV3-20_IGKJ2 (Fragment)		hsa:102725018	8.00E-47		--	--	--	--
A0A5C2GDM9	IGH c71_heavy__IGHV3-7_IGHD4-23_IGHJ3 (Fragment)		hsa:102723407	2.00E-29	K06856	IGH	immunoglobulin heavy chain	--	ko04020 Calcium signaling pathway ko04064 NF-kappa B signaling pathway ko04072 Phospholipase D signaling pathway ko04145 Phagosome ko04151 PI3K-Akt signaling pathway ko04640 Hematopoietic cell lineage ko04650 Natural killer cell mediated cytotoxicity ko04662 B cell receptor signaling pathway ko04664 Fc epsilon RI signaling pathway ko04666 Fc gamma R-mediated phagocytosis ko04672 Intestinal immune…
A0A5C2GSQ1	IG c631_heavy_IGHV3-30_IGHD3-3_IGHJ4 (Fragment)		hsa:101928039	3.00E-30		--	--	--	--
A0A5C2GCZ1	IG c698_heavy_IGHV1-18_IGHD3-16_IGHJ5 (Fragment)		hsa:101928039	2.00E-49		--	--	--	--
A0A5C2FYN5	IGL c2081_light_IGKV1-17_IGKJ1 (Fragment)		hsa:102725018	2.00E-48		--	--	--	--
A0A5C2GI32	IG c1152_light_IGKV2D-29_IGKJ4 (Fragment)		hsa:102725018	1.00E-29		--	--	--	--
A0A5C2GJB1	IG c45_light_IGKV3-20_IGKJ2 (Fragment)		hsa:102725018	3.00E-44		--	--	--	--
A0A5C2GE69	IG c229_heavy_IGHV3-23_IGHD3-3_IGHJ4 (Fragment)		hsa:102723407	4.00E-26	K06856	IGH	immunoglobulin heavy chain	--	ko04020 Calcium signaling pathway ko04064 NF-kappa B signaling pathway ko04072 Phospholipase D signaling pathway ko04145 Phagosome ko04151 PI3K-Akt signaling pathway ko04640 Hematopoietic cell lineage ko04650 Natural killer cell mediated cytotoxicity ko04662 B cell receptor signaling pathway ko04664 Fc epsilon RI signaling pathway ko04666 Fc gamma R-mediated phagocytosis ko04672 Intestinal immune…
A0A5C2FYN7	IGL c1999_light_IGKV4-1_IGKJ2 (Fragment)		hsa:102725018	8.00E-37		--	--	--	--
B2R4M6	Protein S100		hsa:6280	3.00E-82	K21128	S100A9	protein S100-A9	--	ko04657 IL-17 signaling pathway
A0A5C2GRP9	IG c1563_heavy_IGHV3-73_IGHD2-15_IGHJ4 (Fragment)		hsa:101928039	8.00E-28		--	--	--	--
A0A5C2GVG4	IG c499_light_IGKV1-27_IGKJ3 (Fragment)		hsa:102725018	7.00E-54		--	--	--	--
A0A5C2GH46	IG c421_heavy_IGHV3-48_IGHD1-26_IGHJ4 (Fragment)		hsa:102723407	5.00E-29	K06856	IGH	immunoglobulin heavy chain	--	ko04020 Calcium signaling pathway ko04064 NF-kappa B signaling pathway ko04072 Phospholipase D signaling pathway ko04145 Phagosome ko04151 PI3K-Akt signaling pathway ko04640 Hematopoietic cell lineage ko04650 Natural killer cell mediated cytotoxicity ko04662 B cell receptor signaling pathway ko04664 Fc epsilon RI signaling pathway ko04666 Fc gamma R-mediated phagocytosis ko04672 Intestinal immune…
P81605	Dermcidin	DCD	hsa:117159	2.00E-75		--	--	--	--
A0A5C2FYI2	IGL c1226_light_IGKV1-5_IGKJ1 (Fragment)		hsa:102725018	2.00E-50		--	--	--	--
A0A5C2FX48	IGL c806_light_IGKV1-5_IGKJ2 (Fragment)		hsa:102725018	3.00E-49		--	--	--	--
A0A5C2GN05	IG c987_light_IGKV4-1_IGKJ5 (Fragment)		hsa:102725018	4.00E-35		--	--	--	--
A0A5C2G1W6	IGL c2446_light_IGKV2-30_IGKJ2 (Fragment)		hsa:102725018	1.00E-26		--	--	--	--
A0A5C2GE66	IG c431_heavy_IGHV3-23_IGHD4-17_IGHJ5 (Fragment)		hsa:102723407	4.00E-25	K06856	IGH	immunoglobulin heavy chain	--	ko04020 Calcium signaling pathway ko04064 NF-kappa B signaling pathway ko04072 Phospholipase D signaling pathway ko04145 Phagosome ko04151 PI3K-Akt signaling pathway ko04640 Hematopoietic cell lineage ko04650 Natural killer cell mediated cytotoxicity ko04662 B cell receptor signaling pathway ko04664 Fc epsilon RI signaling pathway ko04666 Fc gamma R-mediated phagocytosis ko04672 Intestinal immune…
A0A5C2G949	IGH + IGL c360_heavy_IGHV3-48_IGHD3-22_IGHJ6 (Fragment)		hsa:102723407	2.00E-27	K06856	IGH	immunoglobulin heavy chain	--	ko04020 Calcium signaling pathway ko04064 NF-kappa B signaling pathway ko04072 Phospholipase D signaling pathway ko04145 Phagosome ko04151 PI3K-Akt signaling pathway ko04640 Hematopoietic cell lineage ko04650 Natural killer cell mediated cytotoxicity ko04662 B cell receptor signaling pathway ko04664 Fc epsilon RI signaling pathway ko04666 Fc gamma R-mediated phagocytosis ko04672 Intestinal immune…
A0A5C2GSZ9	IG c939_heavy_IGHV3-21_IGHD7-27_IGHJ3 (Fragment)		hsa:102723407	2.00E-28	K06856	IGH	immunoglobulin heavy chain	--	ko04020 Calcium signaling pathway ko04064 NF-kappa B signaling pathway ko04072 Phospholipase D signaling pathway ko04145 Phagosome ko04151 PI3K-Akt signaling pathway ko04640 Hematopoietic cell lineage ko04650 Natural killer cell mediated cytotoxicity ko04662 B cell receptor signaling pathway ko04664 Fc epsilon RI signaling pathway ko04666 Fc gamma R-mediated phagocytosis ko04672 Intestinal immune…
A0A5C2GB04	IGL c602_light_IGKV1-33_IGKJ4 (Fragment)		hsa:102725018	3.00E-46		--	--	--	--
A0A5C2GL36	IG c36_heavy_IGHV3-7_IGHD5-18_IGHJ6 (Fragment)		hsa:102723407	6.00E-26	K06856	IGH	immunoglobulin heavy chain	--	ko04020 Calcium signaling pathway ko04064 NF-kappa B signaling pathway ko04072 Phospholipase D signaling pathway ko04145 Phagosome ko04151 PI3K-Akt signaling pathway ko04640 Hematopoietic cell lineage ko04650 Natural killer cell mediated cytotoxicity ko04662 B cell receptor signaling pathway ko04664 Fc epsilon RI signaling pathway ko04666 Fc gamma R-mediated phagocytosis ko04672 Intestinal immune…
A0A5C2GM64	IG c692_light_IGKV4-1_IGKJ1 (Fragment)		hsa:102725018	2.00E-35		--	--	--	--
A0A5C2GPA5	IG c1078_heavy_IGHV3-23_IGHD4-17_IGHJ4 (Fragment)		hsa:101928039	1.00E-26		--	--	--	--
A0A5C2GHB4	IG c997_light_IGKV1-8_IGKJ2 (Fragment)		hsa:102725018	2.00E-48		--	--	--	--
A0A5C2G584	IGL c2737_light_IGKV1-12_IGKJ1 (Fragment)		hsa:102725018	1.00E-52		--	--	--	--
A0A5C2GRJ2	IG c1334_heavy_IGHV3-73_IGHD6-6_IGHJ4 (Fragment)		hsa:101928039	2.00E-26		--	--	--	--
A0A5C2GGF5	IGL c499_light_IGKV1-5_IGKJ2 (Fragment)		hsa:102725018	6.00E-50		--	--	--	--
O95445	Apolipoprotein M	APOM	hsa:55937	1.00E-144		--	--	--	--
A0A5C2GNX8	IG c928_heavy_IGHV3-64_IGHD3-22_IGHJ4 (Fragment)		hsa:101928039	3.00E-29		--	--	--	--
A0A5C2GPD5	IG c430_heavy_IGHV3-23_IGHD4-17_IGHJ2 (Fragment)		hsa:102723407	3.00E-29	K06856	IGH	immunoglobulin heavy chain	--	ko04020 Calcium signaling pathway ko04064 NF-kappa B signaling pathway ko04072 Phospholipase D signaling pathway ko04145 Phagosome ko04151 PI3K-Akt signaling pathway ko04640 Hematopoietic cell lineage ko04650 Natural killer cell mediated cytotoxicity ko04662 B cell receptor signaling pathway ko04664 Fc epsilon RI signaling pathway ko04666 Fc gamma R-mediated phagocytosis ko04672 Intestinal immune…
A0A5C2G486	IGL c3734_light_IGLV3-21_IGLJ2 (Fragment)		hsa:102725018	1.00E-22		--	--	--	--
A0A5C2G965	IGL c174_light_IGKV1D-33_IGKJ3 (Fragment)		hsa:102725018	3.00E-46		--	--	--	--
A0A5C2G420	IGL c3869_light_IGKV2D-40_IGKJ2 (Fragment)		hsa:102725018	4.00E-29		--	--	--	--
A0A5C2G1N6	IGL c3052_light_IGKV3-20_IGKJ1 (Fragment)		hsa:102725018	7.00E-45		--	--	--	--
A0A5C2GPB3	IG c410_heavy_IGHV3-11_IGHD3-3_IGHJ6 (Fragment)		hsa:101928039	1.00E-30		--	--	--	--
A0A5C2FU34	IGL c74_light_IGKV3-20_IGKJ4 (Fragment)		hsa:102725018	7.00E-45		--	--	--	--
A0A5C2G896	IGH c154_heavy__IGHV5-51_IGHD3-16_IGHJ4 (Fragment)		hsa:101928039	3.00E-30		--	--	--	--
A0A5C2G8L7	IGL c3985_light_IGKV4-1_IGKJ4 (Fragment)		hsa:102725018	2.00E-38		--	--	--	--
A0A5C2GJT3	IG c211_light_IGKV4-1_IGKJ1 (Fragment)		hsa:102725018	2.00E-36		--	--	--	--
A0A5C2GQR9	IG c1243_heavy_IGHV1-2_IGHD1-26_IGHJ4 (Fragment)		hsa:101928039	3.00E-51		--	--	--	--
A0A5C2G703	IGL c168_light_IGKV1-12_IGKJ5 (Fragment)		hsa:102725018	4.00E-53		--	--	--	--
A0A5C2FV94	IGL c809_light_IGKV1-5_IGKJ1 (Fragment)		hsa:102725018	3.00E-53		--	--	--	--
A0A5C2GLK7	IG c58_heavy_IGHV3-23_IGHD5-18_IGHJ4 (Fragment)		hsa:101928039	4.00E-24		--	--	--	--
A0A5C2GYW0	IG c930_light_IGKV2D-29_IGKJ1 (Fragment)		hsa:102725018	3.00E-33		--	--	--	--
A0A5C2G8G7	IGL c320_light_IGKV1-5_IGKJ4 (Fragment)		hsa:102725018	9.00E-51		--	--	--	--
A0A5C2GN22	IG c180_light_IGKV3-20_IGKJ3 (Fragment)		hsa:102725018	7.00E-45		--	--	--	--
A0A5C2GIE1	IG c1321_light_IGKV3-11_IGKJ4 (Fragment)		hsa:102725018	2.00E-46		--	--	--	--
A0A5C2GN30	IG c862_heavy_IGHV3-9_IGHD2-21_IGHJ3 (Fragment)		hsa:101928039	1.00E-26		--	--	--	--
A0A5C2GF12	IG c459_heavy_IGHV3-64_IGHD5-5_IGHJ6 (Fragment)		hsa:101928039	9.00E-31		--	--	--	--
A0A5C2G1I5	IGL c3019_light_IGKV3-20_IGKJ1 (Fragment)		hsa:102725018	1.00E-45		--	--	--	--
A0A5C2GKT0	IG c944_light_IGKV1-5_IGKJ1 (Fragment)		hsa:102725018	1.00E-47		--	--	--	--
A0A3B3ISX9	Tenascin-X	TNXB	hsa:7148	0	K06252	TN	tenascin	--	ko04151 PI3K-Akt signaling pathway ko04510 Focal adhesion ko04512 ECM-receptor interaction ko05165 Human papillomavirus infection ko05206 MicroRNAs in cancer
A0A5C2FXJ7	IGL c1721_light_IGKV3-15_IGKJ2 (Fragment)		hsa:102725018	1.00E-47		--	--	--	--
A0A5C2GMU2	IG c72_heavy_IGHV3-23_IGHD5-18_IGHJ1 (Fragment)		hsa:101928039	7.00E-28		--	--	--	--
A0A5C2GTM1	IG c824_light_IGKV3-20_IGKJ4 (Fragment)		hsa:102725018	3.00E-47		--	--	--	--
A0A5C2GJ36	IG c844_light_IGKV2D-29_IGKJ4 (Fragment)		hsa:102725018	2.00E-30		--	--	--	--
A0A5C2GGC3	IGH + IGL c439_light_IGKV4-1_IGKJ2 (Fragment)		hsa:102725018	1.00E-39		--	--	--	--
A0A5C2GTJ7	IG c771_light_IGKV1-5_IGKJ2 (Fragment)		hsa:102725018	9.00E-51		--	--	--	--
A0A5C2GMG8	IG c919_light_IGKV2-24_IGKJ2 (Fragment)		hsa:102725018	2.00E-26		--	--	--	--
A0A5C2GE10	IGH + IGL c277_heavy_IGHV3-48_IGHD2-15_IGHJ6 (Fragment)		hsa:101928039	1.00E-25		--	--	--	--
A0A5C2GJS3	IG c1127_light_IGKV1-12_IGKJ4 (Fragment)		hsa:102725018	4.00E-51		--	--	--	--
A0A5C2G7W0	IGL c3686_light_IGKV3-11_IGKJ2 (Fragment)		hsa:102725018	4.00E-46		--	--	--	--
A0A5C2FTF3	IGL c99_light_IGKV1-27_IGKJ3 (Fragment)		hsa:102725018	5.00E-49		--	--	--	--
A2NI60	BRE (Fragment)		hsa:102725018	1.00E-48		--	--	--	--
E7END6	Vitamin K-dependent protein C	PROC	hsa:5624	0	K01344	PROC	protein C (activated)	3.4.21.69	ko04610 Complement and coagulation cascades
A0A5C2GBG5	IGH + IGL c425_light_IGKV1-5_IGKJ1 (Fragment)		hsa:102725018	4.00E-51		--	--	--	--
A0A5C2GQI8	IG c1488_heavy_IGHV4-61_IGHD4-23_IGHJ4 (Fragment)		hsa:102723407	2.00E-56	K06856	IGH	immunoglobulin heavy chain	--	ko04020 Calcium signaling pathway ko04064 NF-kappa B signaling pathway ko04072 Phospholipase D signaling pathway ko04145 Phagosome ko04151 PI3K-Akt signaling pathway ko04640 Hematopoietic cell lineage ko04650 Natural killer cell mediated cytotoxicity ko04662 B cell receptor signaling pathway ko04664 Fc epsilon RI signaling pathway ko04666 Fc gamma R-mediated phagocytosis ko04672 Intestinal immune…
A0A5C2GP08	IG c1171_light_IGKV1-9_IGKJ3 (Fragment)		hsa:102725018	3.00E-50		--	--	--	--
A0A5C2GMG3	IG c839_light_IGKV1-27_IGKJ4 (Fragment)		hsa:102725018	2.00E-55		--	--	--	--
A0A5C2FT85	IGL c29_light_IGKV3D-15_IGKJ2 (Fragment)		hsa:102725018	1.00E-43		--	--	--	--
A0A087X0Q4	Immunoglobulin kappa variable 2-40	IGKV2-40	hsa:102725018	7.00E-31		--	--	--	--
A0A5C2G1H9	IGL c2982_light_IGKV4-1_IGKJ1 (Fragment)		hsa:102725018	3.00E-37		--	--	--	--
A0A5C2GRD9	IG c25_light_IGKV3-15_IGKJ4 (Fragment)		hsa:102725018	1.00E-49		--	--	--	--
A0A5C2GW41	IG c807_heavy_IGHV3-13_IGHD5-24_IGHJ6 (Fragment)		hsa:102723407	4.00E-28	K06856	IGH	immunoglobulin heavy chain	--	ko04020 Calcium signaling pathway ko04064 NF-kappa B signaling pathway ko04072 Phospholipase D signaling pathway ko04145 Phagosome ko04151 PI3K-Akt signaling pathway ko04640 Hematopoietic cell lineage ko04650 Natural killer cell mediated cytotoxicity ko04662 B cell receptor signaling pathway ko04664 Fc epsilon RI signaling pathway ko04666 Fc gamma R-mediated phagocytosis ko04672 Intestinal immune…
A0A5C2FYV6	IGL c1854_light_IGKV4-1_IGKJ2 (Fragment)		hsa:102725018	3.00E-36		--	--	--	--
A0A5C2GL43	IG c388_heavy_IGHV5-51_IGHD6-19_IGHJ3 (Fragment)		hsa:101928039	2.00E-33		--	--	--	--
A0A5C2GAC4	IGH c233_heavy__IGHV3-74_IGHD3-10_IGHJ4 (Fragment)		hsa:101928039	9.00E-29		--	--	--	--
A0A5C2G861	IGL c557_light_IGKV3-20_IGKJ1 (Fragment)		hsa:102725018	6.00E-45		--	--	--	--
A0A5C2GTR3	IG c393_light_IGKV3-20_IGKJ1 (Fragment)		hsa:102725018	1.00E-43		--	--	--	--
A0A5C2GLT6	IG c1658_light_IGLV3-21_IGLJ1 (Fragment)		hsa:102725018	5.00E-20		--	--	--	--
A0A5C2GWB2	IG c1824_light_IGKV4-1_IGKJ3 (Fragment)		hsa:102725018	2.00E-37		--	--	--	--
A0A5C2GG09	IGH + IGL c299_light_IGKV3-11_IGKJ1 (Fragment)		hsa:102725018	2.00E-41		--	--	--	--
A0A5C2G7W8	IGL c110_light_IGKV1D-13_IGKJ4 (Fragment)		hsa:102725018	3.00E-59		--	--	--	--
A0A5C2G9M2	IGL c525_light_IGKV3-11_IGKJ3 (Fragment)		hsa:102725018	6.00E-46		--	--	--	--
A0A5C2GPX0	IG c1445_heavy_IGHV3-53_IGHD2-15_IGHJ4 (Fragment)		hsa:102723407	4.00E-34	K06856	IGH	immunoglobulin heavy chain	--	ko04020 Calcium signaling pathway ko04064 NF-kappa B signaling pathway ko04072 Phospholipase D signaling pathway ko04145 Phagosome ko04151 PI3K-Akt signaling pathway ko04640 Hematopoietic cell lineage ko04650 Natural killer cell mediated cytotoxicity ko04662 B cell receptor signaling pathway ko04664 Fc epsilon RI signaling pathway ko04666 Fc gamma R-mediated phagocytosis ko04672 Intestinal immune…
A0A5C2G659	IGL c4110_light_IGLV1-51_IGLJ2 (Fragment)		hsa:102725018	4.00E-20		--	--	--	--
A0A5C2GPF5	IG c1256_heavy_IGHV3-23_IGHD3-3_IGHJ6 (Fragment)		hsa:102723407	3.00E-26	K06856	IGH	immunoglobulin heavy chain	--	ko04020 Calcium signaling pathway ko04064 NF-kappa B signaling pathway ko04072 Phospholipase D signaling pathway ko04145 Phagosome ko04151 PI3K-Akt signaling pathway ko04640 Hematopoietic cell lineage ko04650 Natural killer cell mediated cytotoxicity ko04662 B cell receptor signaling pathway ko04664 Fc epsilon RI signaling pathway ko04666 Fc gamma R-mediated phagocytosis ko04672 Intestinal immune…
A0A5C2GCB7	IGH + IGL c104_light_IGKV1-5_IGKJ2 (Fragment)		hsa:102725018	2.00E-49		--	--	--	--
A0A5C2GKS1	IG c122_heavy_IGHV1-18_IGHD1-7_IGHJ4 (Fragment)		hsa:101928039	1.00E-46		--	--	--	--
A0A5C2GCS9	IGL c531_light_IGKV1-16_IGKJ1 (Fragment)		hsa:102725018	2.00E-49		--	--	--	--
A0A5C2GJG7	IGH + IGL c147_light_IGKV2-24_IGKJ1 (Fragment)		hsa:102725018	3.00E-23		--	--	--	--
A0A5C2G1D9	IGL c143_light_IGKV1D-39_IGKJ2 (Fragment)		hsa:102725018	1.00E-50		--	--	--	--
A0A5C2G6N9	IGL c4026_light_IGKV3-15_IGKJ5 (Fragment)		hsa:102725018	6.00E-45		--	--	--	--
A0A5C2GK76	IG c1217_light_IGKV4-1_IGKJ2 (Fragment)		hsa:102725018	3.00E-35		--	--	--	--
A0A5C2G647	IGH c42_heavy__IGHV5-51_IGHD3-10_IGHJ4 (Fragment)		hsa:101928039	7.00E-36		--	--	--	--
A0A5C2G894	IGH + IGL c30_heavy_IGHV3-9_IGHD4-11_IGHJ6 (Fragment)		hsa:101928039	1.00E-29		--	--	--	--
A0A5C2G8Z7	IGL c2863_light_IGKV3-20_IGKJ2 (Fragment)		hsa:102725018	1.00E-42		--	--	--	--
A0A5C2G1N8	IGL c2376_light_IGKV1-39_IGKJ2 (Fragment)		hsa:102725018	1.00E-50		--	--	--	--
A0A5C2H0E8	IG c1550_light_IGKV3-15_IGKJ1 (Fragment)		hsa:102725018	8.00E-47		--	--	--	--
A0A5C2FZ08	IGL c2142_light_IGKV3-20_IGKJ1 (Fragment)		hsa:102725018	2.00E-42		--	--	--	--
A0A5C2FX01	IGL c726_light_IGKV1D-39_IGKJ1 (Fragment)		hsa:102725018	1.00E-48		--	--	--	--
A0A5C2GSV4	IG c595_light_IGKV3-15_IGKJ1 (Fragment)		hsa:102725018	1.00E-46		--	--	--	--
B2RC09	cDNA, FLJ95794, highly similar to Homo sapiens apolipoprotein F (APOF), mRNA		hsa:319	0		--	--	--	--
A0A5C2FZC6	IGL c1516_light_IGLV1-47_IGLJ3 (Fragment)		hsa:102725018	2.00E-19		--	--	--	--
A0A5C2G807	IGL c3887_light_IGKV3-20_IGKJ3 (Fragment)		hsa:102725018	1.00E-46		--	--	--	--
Q02325	Plasminogen-like protein B	PLGLB1	hsa:5342	2.00E-68		--	--	--	--
A0A5C2GNK7	IG c244_heavy_IGHV3-30_IGHD3-9_IGHJ4 (Fragment)		hsa:101928039	5.00E-29		--	--	--	--
A0A5C2GGX5	IG c220_heavy_IGHV3-49_IGHD2-2_IGHJ3 (Fragment)		hsa:101928039	5.00E-27		--	--	--	--
A0A5C2GF40	IG c897_heavy_IGHV3-48_IGHD6-19_IGHJ4 (Fragment)		hsa:101928039	1.00E-25		--	--	--	--
A0A5C2GH60	IG c544_heavy_IGHV3-7_IGHD3-3_IGHJ3 (Fragment)		hsa:102723407	1.00E-29	K06856	IGH	immunoglobulin heavy chain	--	ko04020 Calcium signaling pathway ko04064 NF-kappa B signaling pathway ko04072 Phospholipase D signaling pathway ko04145 Phagosome ko04151 PI3K-Akt signaling pathway ko04640 Hematopoietic cell lineage ko04650 Natural killer cell mediated cytotoxicity ko04662 B cell receptor signaling pathway ko04664 Fc epsilon RI signaling pathway ko04666 Fc gamma R-mediated phagocytosis ko04672 Intestinal immune…
A0A5C2GT55	IG c1680_heavy_IGHV1-69_IGHD1-26_IGHJ6 (Fragment)		hsa:101928039	7.00E-43		--	--	--	--
A0A5C2GK01	IG c1003_heavy_IGHV3-30_IGHD5-12_IGHJ6 (Fragment)		hsa:101928039	8.00E-30		--	--	--	--
A0A5C2FZV8	IGL c2548_light_IGKV1-5_IGKJ2 (Fragment)		hsa:102725018	2.00E-48		--	--	--	--
A0A5C2GCZ0	IGL c453_light_IGKV3-15_IGKJ5 (Fragment)		hsa:102725018	4.00E-46		--	--	--	--
A0A5C2GS01	IG c265_light_IGKV3-20_IGKJ1 (Fragment)		hsa:102725018	1.00E-46		--	--	--	--
A0A5C2G6S0	IGH c282_heavy__IGHV3-23_IGHD3-10_IGHJ4 (Fragment)		hsa:102723407	5.00E-26	K06856	IGH	immunoglobulin heavy chain	--	ko04020 Calcium signaling pathway ko04064 NF-kappa B signaling pathway ko04072 Phospholipase D signaling pathway ko04145 Phagosome ko04151 PI3K-Akt signaling pathway ko04640 Hematopoietic cell lineage ko04650 Natural killer cell mediated cytotoxicity ko04662 B cell receptor signaling pathway ko04664 Fc epsilon RI signaling pathway ko04666 Fc gamma R-mediated phagocytosis ko04672 Intestinal immune…
A0A5C2G2G6	IGL c3471_light_IGLV1-47_IGLJ3 (Fragment)		hsa:102725018	2.00E-19		--	--	--	--
A0A0X9UWM4	IBM-A3 heavy chain variable region (Fragment)		hsa:101928039	2.00E-31		--	--	--	--
A0A5C2GJP2	IG c553_heavy_IGHV3-23_IGHD6-19_IGHJ4 (Fragment)		hsa:101928039	2.00E-28		--	--	--	--
A0A5C2GPS0	IG c1386_heavy_IGHV3-9_IGHD2-2_IGHJ2 (Fragment)		hsa:101928039	3.00E-26		--	--	--	--
A0A5C2FWA3	IGL c1368_light_IGKV1D-39_IGKJ1 (Fragment)		hsa:102725018	2.00E-52		--	--	--	--
A0A5C2G6P7	IGL c84_light_IGKV1-5_IGKJ1 (Fragment)		hsa:102725018	1.00E-47		--	--	--	--
A2J1N0	Rheumatoid factor RF-IP14 (Fragment)		hsa:101928039	4.00E-28		--	--	--	--
A0A2R8Y6G6	Alpha-enolase	ENO1	hsa:2023	0	K01689	ENO, eno	enolase	4.2.1.11	ko00010 Glycolysis / Gluconeogenesis ko01100 Metabolic pathways ko01200 Carbon metabolism ko01230 Biosynthesis of amino acids ko03018 RNA degradation ko04066 HIF-1 signaling pathway
A0A5C2FXP9	IGL c990_light_IGLV3-25_IGLJ2 (Fragment)		hsa:102725018	4.00E-20		--	--	--	--
A0A5C2GL35	IG c69_light_IGKV4-1_IGKJ2 (Fragment)		hsa:102725018	6.00E-38		--	--	--	--
A0A5C2GTH5	IG c855_light_IGKV3D-15_IGKJ5 (Fragment)		hsa:102725018	1.00E-46		--	--	--	--
A0A5C2GAL0	IGH + IGL c112_heavy_IGHV3-23_IGHD5-24_IGHJ6 (Fragment)		hsa:102723407	1.00E-27	K06856	IGH	immunoglobulin heavy chain	--	ko04020 Calcium signaling pathway ko04064 NF-kappa B signaling pathway ko04072 Phospholipase D signaling pathway ko04145 Phagosome ko04151 PI3K-Akt signaling pathway ko04640 Hematopoietic cell lineage ko04650 Natural killer cell mediated cytotoxicity ko04662 B cell receptor signaling pathway ko04664 Fc epsilon RI signaling pathway ko04666 Fc gamma R-mediated phagocytosis ko04672 Intestinal immune…
A0A5C2GW95	IG c1845_light_IGLV1-47_IGLJ3 (Fragment)		hsa:102725018	2.00E-19		--	--	--	--
A0A5C2GJQ1	IG c398_light_IGKV1-5_IGKJ1 (Fragment)		hsa:102725018	4.00E-51		--	--	--	--
A0A5C2GAM8	IGL c482_light_IGKV3-20_IGKJ4 (Fragment)		hsa:102725018	9.00E-45		--	--	--	--
A0A5C2G752	IGL c4166_light_IGKV3-20_IGKJ4 (Fragment)		hsa:102725018	2.00E-45		--	--	--	--
A0A5C2GHC0	IGH + IGL c581_light_IGKV3-15_IGKJ1 (Fragment)		hsa:102725018	1.00E-44		--	--	--	--
A0A5C2FYQ8	IGL c397_light_IGLV3-21_IGLJ1 (Fragment)		hsa:102725018	7.00E-18		--	--	--	--
A0A5C2GUT5	IG c349_light_IGKV1-6_IGKJ2 (Fragment)		hsa:102725018	9.00E-51		--	--	--	--
A0A5C2GVL8	IG c1541_light_IGKV1-12_IGKJ1 (Fragment)		hsa:102725018	1.00E-54		--	--	--	--
A0A5C2GSX2	IG c112_light_IGKV2D-28_IGKJ5 (Fragment)		hsa:102725018	7.00E-31		--	--	--	--
A0A5C2GUX4	IG c1334_light_IGKV3-20_IGKJ1 (Fragment)		hsa:102725018	1.00E-47		--	--	--	--
A0A5C2G0V4	IGL c1107_light_IGKV3D-15_IGKJ1 (Fragment)		hsa:102725018	4.00E-43		--	--	--	--
A0A5C2G9Q0	IGH + IGL c534_heavy_IGHV4-39_IGHD3-22_IGHJ4 (Fragment)		hsa:102723407	7.00E-59	K06856	IGH	immunoglobulin heavy chain	--	ko04020 Calcium signaling pathway ko04064 NF-kappa B signaling pathway ko04072 Phospholipase D signaling pathway ko04145 Phagosome ko04151 PI3K-Akt signaling pathway ko04640 Hematopoietic cell lineage ko04650 Natural killer cell mediated cytotoxicity ko04662 B cell receptor signaling pathway ko04664 Fc epsilon RI signaling pathway ko04666 Fc gamma R-mediated phagocytosis ko04672 Intestinal immune…
A0A5C2FWF0	IGL c1361_light_IGKV3-11_IGKJ5 (Fragment)		hsa:102725018	7.00E-48		--	--	--	--
A0A5C2GLJ9	IG c382_heavy_IGHV3-66_IGHD5-18_IGHJ5 (Fragment)		hsa:102723407	2.00E-31	K06856	IGH	immunoglobulin heavy chain	--	ko04020 Calcium signaling pathway ko04064 NF-kappa B signaling pathway ko04072 Phospholipase D signaling pathway ko04145 Phagosome ko04151 PI3K-Akt signaling pathway ko04640 Hematopoietic cell lineage ko04650 Natural killer cell mediated cytotoxicity ko04662 B cell receptor signaling pathway ko04664 Fc epsilon RI signaling pathway ko04666 Fc gamma R-mediated phagocytosis ko04672 Intestinal immune…
A0A5C2G137	IGL c2869_light_IGKV1-12_IGKJ5 (Fragment)		hsa:102725018	7.00E-53		--	--	--	--
A0A5C2GT15	IG c681_heavy_IGHV3-21_IGHD3-9_IGHJ4 (Fragment)		hsa:102723407	4.00E-26	K06856	IGH	immunoglobulin heavy chain	--	ko04020 Calcium signaling pathway ko04064 NF-kappa B signaling pathway ko04072 Phospholipase D signaling pathway ko04145 Phagosome ko04151 PI3K-Akt signaling pathway ko04640 Hematopoietic cell lineage ko04650 Natural killer cell mediated cytotoxicity ko04662 B cell receptor signaling pathway ko04664 Fc epsilon RI signaling pathway ko04666 Fc gamma R-mediated phagocytosis ko04672 Intestinal immune…
A0A5C2GSF7	IG c1614_heavy_IGHV3-30_IGHD6-19_IGHJ4 (Fragment)		hsa:102723407	2.00E-28	K06856	IGH	immunoglobulin heavy chain	--	ko04020 Calcium signaling pathway ko04064 NF-kappa B signaling pathway ko04072 Phospholipase D signaling pathway ko04145 Phagosome ko04151 PI3K-Akt signaling pathway ko04640 Hematopoietic cell lineage ko04650 Natural killer cell mediated cytotoxicity ko04662 B cell receptor signaling pathway ko04664 Fc epsilon RI signaling pathway ko04666 Fc gamma R-mediated phagocytosis ko04672 Intestinal immune…
A0A068LKR4	Ig heavy chain variable region (Fragment)		hsa:101928039	6.00E-28		--	--	--	--
A0A5C2G163	IGL c2290_light_IGKV1D-13_IGKJ1 (Fragment)		hsa:102725018	8.00E-55		--	--	--	--
B2R853	cDNA, FLJ93744, highly similar to Homo sapiens keratin 6E (KRT6E), mRNA		hsa:286887	0	K07605	KRT2	type II keratin, basic	--	--
A0A5C2GQA8	IG c976_light_IGKV2D-29_IGKJ1 (Fragment)		hsa:102725018	3.00E-29		--	--	--	--
A0A5C2GRF6	IG c1110_heavy_IGHV5-51_IGHD6-6_IGHJ4 (Fragment)		hsa:101928039	3.00E-33		--	--	--	--
A0A5C2FV63	IGL c662_light_IGLV3-21_IGLJ2 (Fragment)		hsa:102725018	3.00E-19		--	--	--	--
A0A5C2GUT4	IG c1191_light_IGKV1-33_IGKJ2 (Fragment)		hsa:102725018	2.00E-49		--	--	--	--
A0A5C2GNV8	IG c745_heavy_IGHV3-53_IGHD3-22_IGHJ5 (Fragment)		hsa:102723407	3.00E-30	K06856	IGH	immunoglobulin heavy chain	--	ko04020 Calcium signaling pathway ko04064 NF-kappa B signaling pathway ko04072 Phospholipase D signaling pathway ko04145 Phagosome ko04151 PI3K-Akt signaling pathway ko04640 Hematopoietic cell lineage ko04650 Natural killer cell mediated cytotoxicity ko04662 B cell receptor signaling pathway ko04664 Fc epsilon RI signaling pathway ko04666 Fc gamma R-mediated phagocytosis ko04672 Intestinal immune…
A0A5C2GCM2	IGH + IGL c428_light_IGKV1-17_IGKJ2 (Fragment)		hsa:102725018	2.00E-49		--	--	--	--
A0A5C2GTS6	IG c717_light_IGKV3D-15_IGKJ2 (Fragment)		hsa:102725018	1.00E-45		--	--	--	--
A0A5C2GUP2	IG c602_light_IGLV3-21_IGLJ2 (Fragment)		hsa:102725018	2.00E-20		--	--	--	--
A0A5C2GC72	IGH + IGL c183_light_IGKV1-5_IGKJ1 (Fragment)		hsa:102725018	2.00E-49		--	--	--	--
A0A5C2GZN1	IG c176_light_IGKV3-15_IGKJ2 (Fragment)		hsa:102725018	4.00E-45		--	--	--	--
A0A5C2GX39	IG c1513_light_IGKV3-11_IGKJ4 (Fragment)		hsa:102725018	8.00E-46		--	--	--	--
A0A5C2GFS6	IG c512_heavy_IGHV3-20_IGHD5-18_IGHJ5 (Fragment)		hsa:101928039	2.00E-29		--	--	--	--
A0A5C2FZX0	IGL c2511_light_IGKV3-11_IGKJ1 (Fragment)		hsa:102725018	7.00E-48		--	--	--	--
Q0ZCH5	Immunglobulin heavy chain variable region (Fragment)		hsa:101928039	1.00E-30		--	--	--	--
A0A5C2G7H0	IGL c297_light_IGKV3-11_IGKJ2 (Fragment)		hsa:102725018	7.00E-45		--	--	--	--
A0A5C2G846	IGH + IGL c36_light_IGKV3-11_IGKJ4 (Fragment)		hsa:102725018	4.00E-44		--	--	--	--
P18428	Lipopolysaccharide-binding protein	LBP	hsa:3929	0	K05399	LBP	lipopolysaccharide-binding protein	--	ko04064 NF-kappa B signaling pathway ko04620 Toll-like receptor signaling pathway ko05132 Salmonella infection ko05152 Tuberculosis
A0A5C2G9X8	IGH c73_heavy__IGHV3-49_IGHD3-9_IGHJ4 (Fragment)		hsa:101928039	2.00E-27		--	--	--	--
A0A5C2GD11	IGH + IGL c334_light_IGKV1D-12_IGKJ4 (Fragment)		hsa:102725018	2.00E-52		--	--	--	--
A0A5C2G2X8	IGL c3628_light_IGLV1-47_IGLJ3 (Fragment)		hsa:102725018	3.00E-19		--	--	--	--
A0A5C2GJ95	IG c628_heavy_IGHV3-30_IGHD5-24_IGHJ4 (Fragment)		hsa:102723407	1.00E-30	K06856	IGH	immunoglobulin heavy chain	--	ko04020 Calcium signaling pathway ko04064 NF-kappa B signaling pathway ko04072 Phospholipase D signaling pathway ko04145 Phagosome ko04151 PI3K-Akt signaling pathway ko04640 Hematopoietic cell lineage ko04650 Natural killer cell mediated cytotoxicity ko04662 B cell receptor signaling pathway ko04664 Fc epsilon RI signaling pathway ko04666 Fc gamma R-mediated phagocytosis ko04672 Intestinal immune…
A0A0S2Z4F1	EGF containing fibulin-like extracellular matrix protein 1 isoform 1 (Fragment)	EFEMP1	hsa:2202	0	K18262	EFEMP1, FBLN3	EGF-containing fibulin-like extracellular matrix protein 1	--	--
A0A5C2GG50	IG c560_heavy_IGHV1-69_IGHD4-17_IGHJ2 (Fragment)		hsa:101928039	1.00E-38		--	--	--	--
A0A2U8J8Q6	Ig heavy chain variable region (Fragment)	IgH	hsa:101928039	3.00E-23		--	--	--	--
A0A5C2FVA8	IGL c712_light_IGKV1-27_IGKJ2 (Fragment)		hsa:102725018	2.00E-47		--	--	--	--
A0A5C2GUZ7	IG c1364_light_IGKV3-15_IGKJ2 (Fragment)		hsa:102725018	1.00E-44		--	--	--	--
A0A4E0W274	AEP3B2 (Fragment)		hsa:102723407	1.00E-30	K06856	IGH	immunoglobulin heavy chain	--	ko04020 Calcium signaling pathway ko04064 NF-kappa B signaling pathway ko04072 Phospholipase D signaling pathway ko04145 Phagosome ko04151 PI3K-Akt signaling pathway ko04640 Hematopoietic cell lineage ko04650 Natural killer cell mediated cytotoxicity ko04662 B cell receptor signaling pathway ko04664 Fc epsilon RI signaling pathway ko04666 Fc gamma R-mediated phagocytosis ko04672 Intestinal immune…
A0A5C2GUY3	IG c337_heavy_IGHV3-30_IGHD3-3_IGHJ4 (Fragment)		hsa:101928039	2.00E-29		--	--	--	--
A0A5C2GCQ2	IGL c363_light_IGKV1-5_IGKJ1 (Fragment)		hsa:102725018	6.00E-53		--	--	--	--
A0A5C2FZC2	IGL c1590_light_IGKV1D-39_IGKJ1 (Fragment)		hsa:102725018	6.00E-48		--	--	--	--
A0A5C2GP02	IG c1058_heavy_IGHV3-7_IGHD2-2_IGHJ6 (Fragment)		hsa:102723407	1.00E-27	K06856	IGH	immunoglobulin heavy chain	--	ko04020 Calcium signaling pathway ko04064 NF-kappa B signaling pathway ko04072 Phospholipase D signaling pathway ko04145 Phagosome ko04151 PI3K-Akt signaling pathway ko04640 Hematopoietic cell lineage ko04650 Natural killer cell mediated cytotoxicity ko04662 B cell receptor signaling pathway ko04664 Fc epsilon RI signaling pathway ko04666 Fc gamma R-mediated phagocytosis ko04672 Intestinal immune…
A0A5C2GJI8	IG c1065_heavy_IGHV3-43_IGHD4-23_IGHJ4 (Fragment)		hsa:101928039	1.00E-25		--	--	--	--
A0A5C2FX09	IGL c670_light_IGKV1-39_IGKJ5 (Fragment)		hsa:102725018	5.00E-50		--	--	--	--
A0A5C2GQY5	IG c738_light_IGKV3-15_IGKJ2 (Fragment)		hsa:102725018	2.00E-45		--	--	--	--
A0A5C2G7V9	IGL c100_light_IGKV1-39_IGKJ2 (Fragment)		hsa:102725018	2.00E-49		--	--	--	--
A0A5C2G946	IGL c335_light_IGKV1D-39_IGKJ4 (Fragment)		hsa:102725018	3.00E-51		--	--	--	--
A0A5C2GR59	IG c1204_heavy_IGHV1-18_IGHD2-2_IGHJ6 (Fragment)		hsa:101928039	7.00E-48		--	--	--	--
A0A5C2GCT1	IGH + IGL c498_light_IGLV3-21_IGLJ3 (Fragment)		hsa:102725018	4.00E-20		--	--	--	--
A0A1C9J6Z4	B cell receptor heavy chain variable region (Fragment)		hsa:101928039	2.00E-25		--	--	--	--
A0A5C2GCW0	IGH + IGL c528_light_IGKV2D-28_IGKJ5 (Fragment)		hsa:102725018	1.00E-30		--	--	--	--
A0A5C2GP13	IG c38_heavy_IGHV3-74_IGHD2-15_IGHJ4 (Fragment)		hsa:101928039	6.00E-29		--	--	--	--
A0A5C2G2V5	IGL c3244_light_IGKV2D-40_IGKJ2 (Fragment)		hsa:102725018	6.00E-30		--	--	--	--
A0A5C2GAN2	IGH + IGL c266_light_IGKV1-27_IGKJ4 (Fragment)		hsa:102725018	3.00E-51		--	--	--	--
A0A5C2GBR0	IGL c93_light_IGKV1D-39_IGKJ2 (Fragment)		hsa:102725018	3.00E-50		--	--	--	--
A0A5C2G4D2	IGL c2795_light_IGKV3D-15_IGKJ2 (Fragment)		hsa:102725018	5.00E-45		--	--	--	--
A0A5C2GZ20	IG c1629_light_IGKV1-9_IGKJ1 (Fragment)		hsa:102725018	3.00E-51		--	--	--	--
A0A5C2GCC9	IGH + IGL c253_light_IGKV1-12_IGKJ3 (Fragment)		hsa:102725018	2.00E-52		--	--	--	--
A0A5C2G3A7	IGL c3758_light_IGKV3-15_IGKJ2 (Fragment)		hsa:102725018	8.00E-46		--	--	--	--
A0A5C2GJR1	IG c545_light_IGKV1-9_IGKJ5 (Fragment)		hsa:102725018	2.00E-52		--	--	--	--
A0A5C2GSX0	IG c379_light_IGKV1D-33_IGKJ3 (Fragment)		hsa:102725018	5.00E-46		--	--	--	--
A0A5C2GQE4	IG c100_light_IGKV1D-33_IGKJ2 (Fragment)		hsa:102725018	7.00E-48		--	--	--	--
A0A5C2FZD7	IGL c1526_light_IGKV1-39_IGKJ2 (Fragment)		hsa:102725018	2.00E-50		--	--	--	--
A0A5C2GTT8	IG c173_light_IGKV3-15_IGKJ5 (Fragment)		hsa:102725018	9.00E-43		--	--	--	--
G3V2W1	Protein Z-dependent protease inhibitor	SERPINA10	hsa:51156	0	K04525	SERPINA	serpin peptidase inhibitor, clade A	--	--
A0A5C2FVW7	IGL c1218_light_IGKV1D-39_IGKJ5 (Fragment)		hsa:102725018	2.00E-51		--	--	--	--
A0A5C2FTN4	IGL c199_light_IGKV3-20_IGKJ2 (Fragment)		hsa:102725018	3.00E-46		--	--	--	--
A0A5C2GT19	IG c477_light_IGKV3-11_IGKJ4 (Fragment)		hsa:102725018	1.00E-47		--	--	--	--
A0A5C2G6R5	IGL c3367_light_IGKV1-12_IGKJ5 (Fragment)		hsa:102725018	2.00E-48		--	--	--	--
A0A5C2GRN5	IG c71_light_IGKV1D-13_IGKJ3 (Fragment)		hsa:102725018	3.00E-53		--	--	--	--
A0A5C2GJX8	IG c1019_light_IGKV1-27_IGKJ1 (Fragment)		hsa:102725018	2.00E-54		--	--	--	--
A0A5C2GEL6	IG c1247_heavy_IGHV3-30_IGHD4-23_IGHJ6 (Fragment)		hsa:102723407	3.00E-29	K06856	IGH	immunoglobulin heavy chain	--	ko04020 Calcium signaling pathway ko04064 NF-kappa B signaling pathway ko04072 Phospholipase D signaling pathway ko04145 Phagosome ko04151 PI3K-Akt signaling pathway ko04640 Hematopoietic cell lineage ko04650 Natural killer cell mediated cytotoxicity ko04662 B cell receptor signaling pathway ko04664 Fc epsilon RI signaling pathway ko04666 Fc gamma R-mediated phagocytosis ko04672 Intestinal immune…
A0A5C2GL90	IG c96_heavy_IGHV3-48_IGHD4-17_IGHJ6 (Fragment)		hsa:102723407	2.00E-27	K06856	IGH	immunoglobulin heavy chain	--	ko04020 Calcium signaling pathway ko04064 NF-kappa B signaling pathway ko04072 Phospholipase D signaling pathway ko04145 Phagosome ko04151 PI3K-Akt signaling pathway ko04640 Hematopoietic cell lineage ko04650 Natural killer cell mediated cytotoxicity ko04662 B cell receptor signaling pathway ko04664 Fc epsilon RI signaling pathway ko04666 Fc gamma R-mediated phagocytosis ko04672 Intestinal immune…
A0A5C2GDQ0	IGH + IGL c230_light_IGKV1-39_IGKJ2 (Fragment)		hsa:102725018	1.00E-49		--	--	--	--
A0A5C2GCT9	IGL c541_light_IGKV3-15_IGKJ2 (Fragment)		hsa:102725018	1.00E-42		--	--	--	--
A0A5C2G636	IGL c4080_light_IGKV3-15_IGKJ4 (Fragment)		hsa:102725018	2.00E-48		--	--	--	--
P01591	Immunoglobulin J chain	JCHAIN	hsa:3512	1.00E-117		--	--	--	--
A0A5C2GDF8	IGH + IGL c130_light_IGKV1-9_IGKJ3 (Fragment)		hsa:102725018	4.00E-52		--	--	--	--
A0A5C2GKP3	IG c125_heavy_IGHV3-7_IGHD3-3_IGHJ3 (Fragment)		hsa:102723407	2.00E-26	K06856	IGH	immunoglobulin heavy chain	--	ko04020 Calcium signaling pathway ko04064 NF-kappa B signaling pathway ko04072 Phospholipase D signaling pathway ko04145 Phagosome ko04151 PI3K-Akt signaling pathway ko04640 Hematopoietic cell lineage ko04650 Natural killer cell mediated cytotoxicity ko04662 B cell receptor signaling pathway ko04664 Fc epsilon RI signaling pathway ko04666 Fc gamma R-mediated phagocytosis ko04672 Intestinal immune…
A0A5C2G2E8	IGL c3332_light_IGKV1-5_IGKJ1 (Fragment)		hsa:102725018	6.00E-49		--	--	--	--
A0A5C2GB97	IGL c3663_light_IGKV3-20_IGKJ1 (Fragment)		hsa:102725018	9.00E-46		--	--	--	--
A0A5C2GX21	IG c1362_light_IGKV1-27_IGKJ5 (Fragment)		hsa:102725018	1.00E-51		--	--	--	--
A0A5C2GZD3	IG c1038_light_IGLV3-25_IGLJ3 (Fragment)		hsa:102725018	2.00E-22		--	--	--	--
A0A5C2G927	IGH + IGL c264_heavy_IGHV1-69_IGHD2-2_IGHJ6 (Fragment)		hsa:101928039	5.00E-43		--	--	--	--
A0A5C2G2N4	IGL c3412_light_IGKV3-11_IGKJ4 (Fragment)		hsa:102725018	2.00E-45		--	--	--	--
A0A5C2G542	IGH c10_heavy__IGHV5-51_IGHD5-18_IGHJ6 (Fragment)		hsa:101928039	1.00E-33		--	--	--	--
Q0ZCH7	Immunglobulin heavy chain variable region (Fragment)		hsa:102723407	1.00E-29	K06856	IGH	immunoglobulin heavy chain	--	ko04020 Calcium signaling pathway ko04064 NF-kappa B signaling pathway ko04072 Phospholipase D signaling pathway ko04145 Phagosome ko04151 PI3K-Akt signaling pathway ko04640 Hematopoietic cell lineage ko04650 Natural killer cell mediated cytotoxicity ko04662 B cell receptor signaling pathway ko04664 Fc epsilon RI signaling pathway ko04666 Fc gamma R-mediated phagocytosis ko04672 Intestinal immune…
A0A5C2GDY6	IG c902_heavy_IGHV3-21_IGHD5-12_IGHJ5 (Fragment)		hsa:102723407	7.00E-30	K06856	IGH	immunoglobulin heavy chain	--	ko04020 Calcium signaling pathway ko04064 NF-kappa B signaling pathway ko04072 Phospholipase D signaling pathway ko04145 Phagosome ko04151 PI3K-Akt signaling pathway ko04640 Hematopoietic cell lineage ko04650 Natural killer cell mediated cytotoxicity ko04662 B cell receptor signaling pathway ko04664 Fc epsilon RI signaling pathway ko04666 Fc gamma R-mediated phagocytosis ko04672 Intestinal immune…
A0A5C2GLS3	IG c1334_light_IGKV2D-29_IGKJ5 (Fragment)		hsa:102725018	7.00E-30		--	--	--	--
A0A5C2G2K6	IGL c1637_light_IGKV1-9_IGKJ3 (Fragment)		hsa:102725018	8.00E-53		--	--	--	--
A0A5C2FYQ7	IGL c2019_light_IGKV3-20_IGKJ4 (Fragment)		hsa:102725018	5.00E-46		--	--	--	--
A0A5C2G0A4	IGL c1970_light_IGKV3-20_IGKJ2 (Fragment)		hsa:102725018	5.00E-46		--	--	--	--
A0A5C2FWQ1	IGL c1379_light_IGKV1-39_IGKJ4 (Fragment)		hsa:102725018	9.00E-51		--	--	--	--
A0A5C2GNF9	IG c90_light_IGKV3-11_IGKJ5 (Fragment)		hsa:102725018	6.00E-42		--	--	--	--
A0A5C2G065	IGL c2638_light_IGLV1-51_IGLJ3 (Fragment)		hsa:102725018	1.00E-20		--	--	--	--
A0A5C2GGT9	IG c1270_heavy_IGHV5-51_IGHD2-21_IGHJ4 (Fragment)		hsa:101928039	8.00E-34		--	--	--	--
A0A5C2GJP1	IG c488_heavy_IGHV3-49_IGHD3-10_IGHJ6 (Fragment)		hsa:101928039	3.00E-26		--	--	--	--
A0A5C2G111	IGL c2230_light_IGKV1-39_IGKJ1 (Fragment)		hsa:102725018	1.00E-48		--	--	--	--
A0A5C2FXS7	IGL c57_light_IGKV3-20_IGKJ1 (Fragment)		hsa:102725018	6.00E-46		--	--	--	--
A0A5C2G7P7	IGL c488_light_IGKV3-11_IGKJ4 (Fragment)		hsa:102725018	3.00E-45		--	--	--	--
A0A5C2G1L7	IGL c1835_light_IGKV1-5_IGKJ1 (Fragment)		hsa:102725018	2.00E-50		--	--	--	--
P00338	L-lactate dehydrogenase A chain	LDHA	hsa:3939	0	K00016	LDH, ldh	L-lactate dehydrogenase	1.1.1.27	ko00010 Glycolysis / Gluconeogenesis ko00270 Cysteine and methionine metabolism ko00620 Pyruvate metabolism ko00640 Propanoate metabolism ko01100 Metabolic pathways ko04922 Glucagon signaling pathway
A0A5C2FW84	IGL c1348_light_IGKV1-5_IGKJ2 (Fragment)		hsa:102725018	2.00E-50		--	--	--	--
A7L8C5	Alpha-1-antitrypsin (Fragment)		hsa:5265	2.00E-25	K03984	SERPINA1, AAT	alpha-1-antitrypsin	--	ko04610 Complement and coagulation cascades
A0A5C2G3M1	IGL c2545_light_IGKV3-20_IGKJ4 (Fragment)		hsa:102725018	1.00E-44		--	--	--	--
A0A5C2G992	IGL c610_light_IGLV3-21_IGLJ2 (Fragment)		hsa:102725018	4.00E-20		--	--	--	--
A0A5C2GJL6	IG c432_light_IGKV3-20_IGKJ1 (Fragment)		hsa:102725018	8.00E-48		--	--	--	--
A0A5C2GAV9	IGH + IGL c332_light_IGLV3-25_IGLJ2 (Fragment)		hsa:102725018	2.00E-22		--	--	--	--
A0A5C2GFX5	IG c1251_heavy_IGHV3-20_IGHD4-23_IGHJ2 (Fragment)		hsa:101928039	1.00E-27		--	--	--	--
V9HWB4	Epididymis secretory sperm binding protein Li 89n	HEL-S-89n	hsa:3309	0	K09490	HSPA5, BIP	heat shock 70kDa protein 5	--	ko03060 Protein export ko04141 Protein processing in endoplasmic reticulum ko04918 Thyroid hormone synthesis ko05020 Prion diseases
A0A5C2H2C4	IG c1116_light_IGKV3-20_IGKJ2 (Fragment)		hsa:102725018	2.00E-44		--	--	--	--
A0A5C2FZC1	IGL c2311_light_IGKV3-20_IGKJ1 (Fragment)		hsa:102725018	1.00E-45		--	--	--	--
A0A5C2FVC0	IGL c839_light_IGKV1-27_IGKJ3 (Fragment)		hsa:102725018	1.00E-51		--	--	--	--
Q76LX8	A disintegrin and metalloproteinase with thrombospondin motifs 13	ADAMTS13	hsa:11093	0	K08627	ADAMTS13	a disintegrin and metalloproteinase with thrombospondin motifs 13	3.4.24.87	--
A0A5C2GI50	IGH + IGL c425_heavy_IGHV3-48_IGHD4-17_IGHJ4 (Fragment)		hsa:101928039	2.00E-29		--	--	--	--
A0A5C2G3A4	IGL c2966_light_IGKV1-12_IGKJ1 (Fragment)		hsa:102725018	7.00E-54		--	--	--	--
A0A5C2G847	IGH c578_heavy__IGHV3-74_IGHD1-26_IGHJ4 (Fragment)		hsa:101928039	5.00E-29		--	--	--	--
A0A0K0K1J1	Epididymis secretory protein Li 2	HEL-S-2	hsa:1471	1.00E-108	K13899	CST3	cystatin-C	--	ko04970 Salivary secretion
P22352	Glutathione peroxidase 3	GPX3	hsa:2878	1.00E-170	K00432	gpx	glutathione peroxidase	1.11.1.9	ko00480 Glutathione metabolism ko00590 Arachidonic acid metabolism ko04918 Thyroid hormone synthesis
A0A5C2FXI5	IGL c910_light_IGKV1-12_IGKJ1 (Fragment)		hsa:102725018	1.00E-48		--	--	--	--
A0A5C2GQJ5	IG c810_heavy_IGHV3-11_IGHD2-2_IGHJ4 (Fragment)		hsa:101928039	4.00E-29		--	--	--	--
A0A5C2GVI8	IG c1585_light_IGLV3-21_IGLJ2 (Fragment)		hsa:102725018	2.00E-19		--	--	--	--
A0A5C2G1H3	IGL c1317_light_IGKV1-5_IGKJ1 (Fragment)		hsa:102725018	1.00E-49		--	--	--	--
A0A5C2FY44	IGL c545_light_IGLV3-21_IGLJ1 (Fragment)		hsa:102725018	2.00E-20		--	--	--	--
A0A5C2GL29	IG c265_heavy_IGHV3-74_IGHD4-23_IGHJ4 (Fragment)		hsa:101928039	3.00E-29		--	--	--	--
A0A5C2G2W4	IGL c2295_light_IGKV3-15_IGKJ3 (Fragment)		hsa:102725018	2.00E-47		--	--	--	--
A0A5C2G954	IGL c4175_light_IGLV3-21_IGLJ1 (Fragment)		hsa:102725018	7.00E-20		--	--	--	--
O00533	Neural cell adhesion molecule L1-like protein	CHL1	hsa:10752	0	K06758	CHL1	L1 cell adhesion molecule like protein	--	--
A0A5C2GCJ9	IGL c313_light_IGKV1D-17_IGKJ3 (Fragment)		hsa:102725018	2.00E-48		--	--	--	--
A0A5C2GXQ8	IG c1397_heavy_IGHV1-18_IGHD4-17_IGHJ6 (Fragment)		hsa:101928039	5.00E-46		--	--	--	--
A0A5C2FVS9	IGL c1178_light_IGKV1-39_IGKJ2 (Fragment)		hsa:102725018	2.00E-50		--	--	--	--
A0A5C2GMV5	IG c775_heavy_IGHV1-69_IGHD1-26_IGHJ2 (Fragment)		hsa:101928039	4.00E-40		--	--	--	--
A0A5C2GUI4	IG c1185_light_IGKV1-6_IGKJ1 (Fragment)		hsa:102725018	6.00E-50		--	--	--	--
A0A5C2G816	IGH + IGL c16_heavy_IGHV3-48_IGHD3-3_IGHJ4 (Fragment)		hsa:102723407	1.00E-26	K06856	IGH	immunoglobulin heavy chain	--	ko04020 Calcium signaling pathway ko04064 NF-kappa B signaling pathway ko04072 Phospholipase D signaling pathway ko04145 Phagosome ko04151 PI3K-Akt signaling pathway ko04640 Hematopoietic cell lineage ko04650 Natural killer cell mediated cytotoxicity ko04662 B cell receptor signaling pathway ko04664 Fc epsilon RI signaling pathway ko04666 Fc gamma R-mediated phagocytosis ko04672 Intestinal immune…
A0A125U0V1	MS-F1 heavy chain variable region (Fragment)		hsa:101928039	6.00E-27		--	--	--	--
A0A5C2G736	IGL c254_light_IGKV3-15_IGKJ2 (Fragment)		hsa:102725018	1.00E-46		--	--	--	--
A0A5C2GPY9	IG c1465_heavy_IGHV3-48_IGHD6-6_IGHJ6 (Fragment)		hsa:101928039	2.00E-28		--	--	--	--
A0A5C2GPQ1	IG c843_heavy_IGHV3-49_IGHD3-3_IGHJ6 (Fragment)		hsa:101928039	5.00E-29		--	--	--	--
A0A5C2GU13	IG c891_light_IGKV3-15_IGKJ4 (Fragment)		hsa:102725018	8.00E-46		--	--	--	--
V9HWE3	Carbonic anhydrase I, isoform CRA_a	HEL-S-11	hsa:759	0	K01672	CA	carbonic anhydrase	4.2.1.1	ko00910 Nitrogen metabolism
Q86YZ3	Hornerin	HRNR	hsa:388697	0		--	--	--	--
A0A5C2GMZ8	IG c233_heavy_IGHV3-74_IGHD1-7_IGHJ2 (Fragment)		hsa:101928039	4.00E-26		--	--	--	--
A0A5C2GPY5	IG c1268_heavy_IGHV3-11_IGHD6-19_IGHJ4 (Fragment)		hsa:101928039	2.00E-29		--	--	--	--
A0A5C2GF24	IG c1059_heavy_IGHV3-48_IGHD1-26_IGHJ5 (Fragment)		hsa:101928039	1.00E-28		--	--	--	--
A0A5C2GH36	IG c401_light_IGKV3-20_IGKJ4 (Fragment)		hsa:102725018	2.00E-45		--	--	--	--
A0A5C2GGS6	IG c1236_light_IGLV1-44_IGLJ1 (Fragment)		hsa:102725018	4.00E-22		--	--	--	--
A0A5C2GNW9	IG c918_heavy_IGHV3-23_IGHD2-8_IGHJ4 (Fragment)		hsa:102723407	1.00E-26	K06856	IGH	immunoglobulin heavy chain	--	ko04020 Calcium signaling pathway ko04064 NF-kappa B signaling pathway ko04072 Phospholipase D signaling pathway ko04145 Phagosome ko04151 PI3K-Akt signaling pathway ko04640 Hematopoietic cell lineage ko04650 Natural killer cell mediated cytotoxicity ko04662 B cell receptor signaling pathway ko04664 Fc epsilon RI signaling pathway ko04666 Fc gamma R-mediated phagocytosis ko04672 Intestinal immune…
Q0ZCI8	Immunglobulin heavy chain variable region (Fragment)		hsa:102723407	2.00E-29	K06856	IGH	immunoglobulin heavy chain	--	ko04020 Calcium signaling pathway ko04064 NF-kappa B signaling pathway ko04072 Phospholipase D signaling pathway ko04145 Phagosome ko04151 PI3K-Akt signaling pathway ko04640 Hematopoietic cell lineage ko04650 Natural killer cell mediated cytotoxicity ko04662 B cell receptor signaling pathway ko04664 Fc epsilon RI signaling pathway ko04666 Fc gamma R-mediated phagocytosis ko04672 Intestinal immune…
A0A140VK24	Testicular secretory protein Li 24		hsa:3931	0	K00650	LCAT	lecithin-cholesterol acyltransferase	2.3.1.43	ko00564 Glycerophospholipid metabolism ko04979 Cholesterol metabolism
A0A5C2GTP1	IG c1075_light_IGKV3-20_IGKJ2 (Fragment)		hsa:102725018	3.00E-47		--	--	--	--
A0A5C2G127	IGL c33_light_IGKV2-30_IGKJ1 (Fragment)		hsa:102725018	7.00E-27		--	--	--	--
A0A5C2GEX6	IGH + IGL c557_heavy_IGHV3-21_IGHD3-3_IGHJ4 (Fragment)		hsa:102723407	4.00E-24	K06856	IGH	immunoglobulin heavy chain	--	ko04020 Calcium signaling pathway ko04064 NF-kappa B signaling pathway ko04072 Phospholipase D signaling pathway ko04145 Phagosome ko04151 PI3K-Akt signaling pathway ko04640 Hematopoietic cell lineage ko04650 Natural killer cell mediated cytotoxicity ko04662 B cell receptor signaling pathway ko04664 Fc epsilon RI signaling pathway ko04666 Fc gamma R-mediated phagocytosis ko04672 Intestinal immune…
A0A5C2FY35	IGL c1802_light_IGKV1D-39_IGKJ1 (Fragment)		hsa:102725018	3.00E-48		--	--	--	--
A0A5C2GIT5	IG c402_heavy_IGHV3-21_IGHD2-15_IGHJ1 (Fragment)		hsa:102723407	2.00E-27	K06856	IGH	immunoglobulin heavy chain	--	ko04020 Calcium signaling pathway ko04064 NF-kappa B signaling pathway ko04072 Phospholipase D signaling pathway ko04145 Phagosome ko04151 PI3K-Akt signaling pathway ko04640 Hematopoietic cell lineage ko04650 Natural killer cell mediated cytotoxicity ko04662 B cell receptor signaling pathway ko04664 Fc epsilon RI signaling pathway ko04666 Fc gamma R-mediated phagocytosis ko04672 Intestinal immune…
A0A5C2GGT7	IG c183_heavy_IGHV3-23_IGHD3-3_IGHJ4 (Fragment)		hsa:101928039	3.00E-27		--	--	--	--
A0A5C2FYT6	IGL c815_light_IGKV1D-39_IGKJ3 (Fragment)		hsa:102725018	2.00E-50		--	--	--	--
A0A5C2GRZ5	IG c294_light_IGKV1-12_IGKJ5 (Fragment)		hsa:102725018	3.00E-51		--	--	--	--
A0A5C2GEW0	IG c275_heavy_IGHV3-33_IGHD3-3_IGHJ4 (Fragment)		hsa:102723407	2.00E-29	K06856	IGH	immunoglobulin heavy chain	--	ko04020 Calcium signaling pathway ko04064 NF-kappa B signaling pathway ko04072 Phospholipase D signaling pathway ko04145 Phagosome ko04151 PI3K-Akt signaling pathway ko04640 Hematopoietic cell lineage ko04650 Natural killer cell mediated cytotoxicity ko04662 B cell receptor signaling pathway ko04664 Fc epsilon RI signaling pathway ko04666 Fc gamma R-mediated phagocytosis ko04672 Intestinal immune…
A0A5C2FYC5	IGL c1230_light_IGKV1-12_IGKJ5 (Fragment)		hsa:102725018	3.00E-43		--	--	--	--
A0A5C2FTZ2	IGL c319_light_IGLV3-21_IGLJ2 (Fragment)		hsa:102725018	2.00E-18		--	--	--	--
A0A5C2GQK6	IG c179_heavy_IGHV3-30_IGHD2-8_IGHJ3 (Fragment)		hsa:101928039	2.00E-30		--	--	--	--
A0A5C2GFC9	IG c153_heavy_IGHV3-23_IGHD1-7_IGHJ4 (Fragment)		hsa:101928039	5.00E-28		--	--	--	--
A0A5C2G9C4	IGH + IGL c38_heavy_IGHV5-51_IGHD4-17_IGHJ4 (Fragment)		hsa:101928039	2.00E-30		--	--	--	--
A0A5C2GFF3	IG c1142_heavy_IGHV3-73_IGHD3-22_IGHJ4 (Fragment)		hsa:101928039	4.00E-26		--	--	--	--
A0A5C2GAF0	IGH + IGL c182_light_IGKV3-11_IGKJ5 (Fragment)		hsa:102725018	5.00E-41		--	--	--	--
A0A5C2GES5	IG c958_heavy_IGHV3-30_IGHD3-10_IGHJ3 (Fragment)		hsa:101928039	8.00E-29		--	--	--	--
A0A5C2GPG0	IG c1262_heavy_IGHV3-9_IGHD3-3_IGHJ2 (Fragment)		hsa:101928039	2.00E-28		--	--	--	--
A0A5C2G8B0	IGL c36_light_IGKV1-5_IGKJ2 (Fragment)		hsa:102725018	3.00E-49		--	--	--	--
A0A5C2GWU0	IG c899_light_IGKV3-20_IGKJ1 (Fragment)		hsa:102725018	1.00E-45		--	--	--	--
A0A5C2GY22	IG c1517_heavy_IGHV3-33_IGHD2-2_IGHJ6 (Fragment)		hsa:101928039	7.00E-30		--	--	--	--
A0A5C2FVM9	IGL c674_light_IGKV1D-13_IGKJ1 (Fragment)		hsa:102725018	1.00E-52		--	--	--	--
A0A5C2G6U0	IGL c47_light_IGKV2-28_IGKJ4 (Fragment)		hsa:102725018	3.00E-32		--	--	--	--
A0A5C2G4L2	IGL c1203_light_IGKV1D-13_IGKJ1 (Fragment)		hsa:102725018	1.00E-53		--	--	--	--
A0A5C2G3F5	IGL c3649_light_IGLV3-21_IGLJ2 (Fragment)		hsa:102725018	1.00E-20		--	--	--	--
A0A5C2FUN2	IGL c711_light_IGKV1-5_IGKJ3 (Fragment)		hsa:102725018	1.00E-50		--	--	--	--
A0A5C2GAX6	IGH + IGL c356_light_IGKV1-5_IGKJ1 (Fragment)		hsa:102725018	3.00E-47		--	--	--	--
A0A5C2FWM7	IGL c586_light_IGKV4-1_IGKJ2 (Fragment)		hsa:102725018	1.00E-37		--	--	--	--
A0A5C2G3F9	IGL c3692_light_IGKV1D-39_IGKJ1 (Fragment)		hsa:102725018	3.00E-48		--	--	--	--
A0A5C2G8W8	IGL c4157_light_IGLV3-21_IGLJ2 (Fragment)		hsa:102725018	2.00E-20		--	--	--	--
P02533	Keratin, type I cytoskeletal 14	KRT14	hsa:3861	0	K07604	KRT1	type I keratin, acidic	--	--
A0A5C2GKE0	IGH + IGL c497_light_IGKV3-15_IGKJ4 (Fragment)		hsa:102725018	4.00E-45		--	--	--	--
A0A5C2GG01	IGL c329_light_IGKV1-5_IGKJ5 (Fragment)		hsa:102725018	6.00E-50		--	--	--	--
A0A5C2G7T1	IGL c564_light_IGLV1-44_IGLJ2 (Fragment)		hsa:102725018	2.00E-21		--	--	--	--
A0A5C2GSG1	IG c331_light_IGLV3-21_IGLJ2 (Fragment)		hsa:102725018	3.00E-21		--	--	--	--
A0A5C2GKY0	IG c182_heavy_IGHV3-49_IGHD3-9_IGHJ3 (Fragment)		hsa:101928039	2.00E-26		--	--	--	--
A0A5C2GM62	IG c446_heavy_IGHV4-39_IGHD3-22_IGHJ3 (Fragment)		hsa:102723407	2.00E-63	K06856	IGH	immunoglobulin heavy chain	--	ko04020 Calcium signaling pathway ko04064 NF-kappa B signaling pathway ko04072 Phospholipase D signaling pathway ko04145 Phagosome ko04151 PI3K-Akt signaling pathway ko04640 Hematopoietic cell lineage ko04650 Natural killer cell mediated cytotoxicity ko04662 B cell receptor signaling pathway ko04664 Fc epsilon RI signaling pathway ko04666 Fc gamma R-mediated phagocytosis ko04672 Intestinal immune…
A0A5C2GL66	IG c272_heavy_IGHV3-48_IGHD2-15_IGHJ6 (Fragment)		hsa:101928039	1.00E-27		--	--	--	--
A0A5C2GQC8	IG c740_heavy_IGHV4-39_IGHD3-22_IGHJ3 (Fragment)		hsa:102723407	1.00E-59	K06856	IGH	immunoglobulin heavy chain	--	ko04020 Calcium signaling pathway ko04064 NF-kappa B signaling pathway ko04072 Phospholipase D signaling pathway ko04145 Phagosome ko04151 PI3K-Akt signaling pathway ko04640 Hematopoietic cell lineage ko04650 Natural killer cell mediated cytotoxicity ko04662 B cell receptor signaling pathway ko04664 Fc epsilon RI signaling pathway ko04666 Fc gamma R-mediated phagocytosis ko04672 Intestinal immune…
A0A5C2GKE7	IG c392_light_IGKV3-20_IGKJ4 (Fragment)		hsa:102725018	2.00E-43		--	--	--	--
A0A5C2G0L9	IGL c1976_light_IGKV2-30_IGKJ2 (Fragment)		hsa:102725018	5.00E-27		--	--	--	--
A0A5C2FU46	IGL c262_light_IGKV3-20_IGKJ2 (Fragment)		hsa:102725018	1.00E-43		--	--	--	--
A0A5C2GKT7	IG c165_heavy_IGHV4-61_IGHD1-26_IGHJ4 (Fragment)		hsa:102723407	3.00E-53	K06856	IGH	immunoglobulin heavy chain	--	ko04020 Calcium signaling pathway ko04064 NF-kappa B signaling pathway ko04072 Phospholipase D signaling pathway ko04145 Phagosome ko04151 PI3K-Akt signaling pathway ko04640 Hematopoietic cell lineage ko04650 Natural killer cell mediated cytotoxicity ko04662 B cell receptor signaling pathway ko04664 Fc epsilon RI signaling pathway ko04666 Fc gamma R-mediated phagocytosis ko04672 Intestinal immune…
P04406	Glyceraldehyde-3-phosphate dehydrogenase	GAPDH	hsa:2597	0	K00134	GAPDH, gapA	glyceraldehyde 3-phosphate dehydrogenase	1.2.1.12	ko00010 Glycolysis / Gluconeogenesis ko01100 Metabolic pathways ko01200 Carbon metabolism ko01230 Biosynthesis of amino acids ko04066 HIF-1 signaling pathway ko05010 Alzheimer's disease
A0A5C2GDM6	IGH + IGL c19_heavy_IGHV1-18_IGHD3-10_IGHJ5 (Fragment)		hsa:101928039	4.00E-47		--	--	--	--
A0A2U8J8J2	Ig heavy chain variable region (Fragment)	IgH	hsa:102723407	4.00E-39	K06856	IGH	immunoglobulin heavy chain	--	ko04020 Calcium signaling pathway ko04064 NF-kappa B signaling pathway ko04072 Phospholipase D signaling pathway ko04145 Phagosome ko04151 PI3K-Akt signaling pathway ko04640 Hematopoietic cell lineage ko04650 Natural killer cell mediated cytotoxicity ko04662 B cell receptor signaling pathway ko04664 Fc epsilon RI signaling pathway ko04666 Fc gamma R-mediated phagocytosis ko04672 Intestinal immune…
A0A5C2GPN4	IG c540_heavy_IGHV3-33_IGHD5-24_IGHJ2 (Fragment)		hsa:101928039	2.00E-28		--	--	--	--
A0A5C2GH86	IG c876_heavy_IGHV3-49_IGHD2-15_IGHJ4 (Fragment)		hsa:101928039	4.00E-26		--	--	--	--
A0A5C2GZK9	IG c1220_light_IGKV1-39_IGKJ2 (Fragment)		hsa:102725018	2.00E-53		--	--	--	--
A0A5C2GF55	IG c1064_heavy_IGHV3-73_IGHD6-6_IGHJ6 (Fragment)		hsa:101928039	3.00E-28		--	--	--	--
A0A5C2GDN1	IGH + IGL c107_heavy_IGHV3-74_IGHD7-27_IGHJ4 (Fragment)		hsa:101928039	2.00E-28		--	--	--	--
A0A0X9V9C4	GCT-A8 heavy chain variable region (Fragment)		hsa:101928039	5.00E-33		--	--	--	--
A0A5C2GA04	IGH + IGL c22_light_IGLV3-25_IGLJ1 (Fragment)		hsa:102725018	2.00E-17		--	--	--	--
A0A5C2GIK5	IG c759_heavy_IGHV4-39_IGHD6-19_IGHJ6 (Fragment)		hsa:102723407	1.00E-64	K06856	IGH	immunoglobulin heavy chain	--	ko04020 Calcium signaling pathway ko04064 NF-kappa B signaling pathway ko04072 Phospholipase D signaling pathway ko04145 Phagosome ko04151 PI3K-Akt signaling pathway ko04640 Hematopoietic cell lineage ko04650 Natural killer cell mediated cytotoxicity ko04662 B cell receptor signaling pathway ko04664 Fc epsilon RI signaling pathway ko04666 Fc gamma R-mediated phagocytosis ko04672 Intestinal immune…
A0A5C2GCX3	IGL c433_light_IGKV1-39_IGKJ2 (Fragment)		hsa:102725018	3.00E-47		--	--	--	--
A0A5C2GBL3	IGL c101_light_IGLV3-21_IGLJ1 (Fragment)		hsa:102725018	9.00E-21		--	--	--	--
A0A5C2GE41	IG c125_heavy_IGHV3-23_IGHD2-8_IGHJ4 (Fragment)		hsa:101928039	6.00E-29		--	--	--	--
A0A5C2GP84	IG c504_heavy_IGHV3-7_IGHD3-16_IGHJ4 (Fragment)		hsa:102723407	2.00E-26	K06856	IGH	immunoglobulin heavy chain	--	ko04020 Calcium signaling pathway ko04064 NF-kappa B signaling pathway ko04072 Phospholipase D signaling pathway ko04145 Phagosome ko04151 PI3K-Akt signaling pathway ko04640 Hematopoietic cell lineage ko04650 Natural killer cell mediated cytotoxicity ko04662 B cell receptor signaling pathway ko04664 Fc epsilon RI signaling pathway ko04666 Fc gamma R-mediated phagocytosis ko04672 Intestinal immune…
A0A5C2FY76	IGL c575_light_IGKV1-12_IGKJ4 (Fragment)		hsa:102725018	7.00E-51		--	--	--	--
A0A5C2GP32	IG c434_heavy_IGHV3-48_IGHD2-15_IGHJ5 (Fragment)		hsa:101928039	5.00E-28		--	--	--	--
A0A5C2G4C4	IGL c3410_light_IGKV2D-28_IGKJ4 (Fragment)		hsa:102725018	1.00E-29		--	--	--	--
A0A5C2GG00	IG c1082_heavy_IGHV1-2_IGHD2-8_IGHJ6 (Fragment)		hsa:101928039	5.00E-51		--	--	--	--
A0A5C2GEU3	IG c810_heavy_IGHV3-49_IGHD7-27_IGHJ6 (Fragment)		hsa:101928039	3.00E-28		--	--	--	--
A0A5C2G8Y0	IGL c500_light_IGKV2D-29_IGKJ1 (Fragment)		hsa:102725018	5.00E-31		--	--	--	--
P19320	Vascular cell adhesion protein 1	VCAM1	hsa:7412	0	K06527	VCAM1, CD106	vascular cell adhesion molecule 1	--	ko04064 NF-kappa B signaling pathway ko04514 Cell adhesion molecules (CAMs) ko04668 TNF signaling pathway ko04670 Leukocyte transendothelial migration ko04933 AGE-RAGE signaling pathway in diabetic complications ko05143 African trypanosomiasis ko05144 Malaria ko05166 HTLV-I infection ko05418 Fluid shear stress and atherosclerosis
A0A5C2GYL4	IG c830_light_IGKV1-12_IGKJ5 (Fragment)		hsa:102725018	9.00E-50		--	--	--	--
A0A5C2GTW8	IG c1319_heavy_IGHV3-11_IGHD1-14_IGHJ4 (Fragment)		hsa:102723407	1.00E-31	K06856	IGH	immunoglobulin heavy chain	--	ko04020 Calcium signaling pathway ko04064 NF-kappa B signaling pathway ko04072 Phospholipase D signaling pathway ko04145 Phagosome ko04151 PI3K-Akt signaling pathway ko04640 Hematopoietic cell lineage ko04650 Natural killer cell mediated cytotoxicity ko04662 B cell receptor signaling pathway ko04664 Fc epsilon RI signaling pathway ko04666 Fc gamma R-mediated phagocytosis ko04672 Intestinal immune…
A0A5C2GRS7	IG c589_heavy_IGHV3-30_IGHD5-5_IGHJ4 (Fragment)		hsa:101928039	1.00E-29		--	--	--	--
A0A5C2GVB2	IG c1504_light_IGKV1-12_IGKJ5 (Fragment)		hsa:102725018	3.00E-52		--	--	--	--
A0A5C2G1A6	IGL c1715_light_IGKV1-27_IGKJ1 (Fragment)		hsa:102725018	5.00E-48		--	--	--	--
A0A5C2GTC3	IG c761_heavy_IGHV5-51_IGHD6-6_IGHJ6 (Fragment)		hsa:101928039	4.00E-32		--	--	--	--
A0A2U8J9C7	Ig heavy chain variable region (Fragment)	IgH	hsa:102723407	7.00E-36	K06856	IGH	immunoglobulin heavy chain	--	ko04020 Calcium signaling pathway ko04064 NF-kappa B signaling pathway ko04072 Phospholipase D signaling pathway ko04145 Phagosome ko04151 PI3K-Akt signaling pathway ko04640 Hematopoietic cell lineage ko04650 Natural killer cell mediated cytotoxicity ko04662 B cell receptor signaling pathway ko04664 Fc epsilon RI signaling pathway ko04666 Fc gamma R-mediated phagocytosis ko04672 Intestinal immune…
A0A5C2FZT5	IGL c2528_light_IGKV3-20_IGKJ2 (Fragment)		hsa:102725018	5.00E-46		--	--	--	--
A0A5C2FUI3	IGL c658_light_IGKV2D-28_IGKJ5 (Fragment)		hsa:102725018	1.00E-30		--	--	--	--
A2J1M5	Rheumatoid factor RF-IP4 (Fragment)		hsa:102723407	2.00E-30	K06856	IGH	immunoglobulin heavy chain	--	ko04020 Calcium signaling pathway ko04064 NF-kappa B signaling pathway ko04072 Phospholipase D signaling pathway ko04145 Phagosome ko04151 PI3K-Akt signaling pathway ko04640 Hematopoietic cell lineage ko04650 Natural killer cell mediated cytotoxicity ko04662 B cell receptor signaling pathway ko04664 Fc epsilon RI signaling pathway ko04666 Fc gamma R-mediated phagocytosis ko04672 Intestinal immune…
A0A5C2GSP8	IG c1510_heavy_IGHV3-7_IGHD5-12_IGHJ4 (Fragment)		hsa:102723407	3.00E-25	K06856	IGH	immunoglobulin heavy chain	--	ko04020 Calcium signaling pathway ko04064 NF-kappa B signaling pathway ko04072 Phospholipase D signaling pathway ko04145 Phagosome ko04151 PI3K-Akt signaling pathway ko04640 Hematopoietic cell lineage ko04650 Natural killer cell mediated cytotoxicity ko04662 B cell receptor signaling pathway ko04664 Fc epsilon RI signaling pathway ko04666 Fc gamma R-mediated phagocytosis ko04672 Intestinal immune…
Q9ULB6	Imunoglobulin heavy chain (Fragment)	VH	hsa:102723407	2.00E-29	K06856	IGH	immunoglobulin heavy chain	--	ko04020 Calcium signaling pathway ko04064 NF-kappa B signaling pathway ko04072 Phospholipase D signaling pathway ko04145 Phagosome ko04151 PI3K-Akt signaling pathway ko04640 Hematopoietic cell lineage ko04650 Natural killer cell mediated cytotoxicity ko04662 B cell receptor signaling pathway ko04664 Fc epsilon RI signaling pathway ko04666 Fc gamma R-mediated phagocytosis ko04672 Intestinal immune…
P13647	Keratin, type II cytoskeletal 5	KRT5	hsa:3852	0	K07605	KRT2	type II keratin, basic	--	--
A0A5C2G8B8	IGL c3875_light_IGLV1-44_IGLJ3 (Fragment)		hsa:102725018	5.00E-22		--	--	--	--
A0A5C2GMJ2	IG c665_heavy_IGHV3-7_IGHD3-3_IGHJ4 (Fragment)		hsa:102723407	1.00E-27	K06856	IGH	immunoglobulin heavy chain	--	ko04020 Calcium signaling pathway ko04064 NF-kappa B signaling pathway ko04072 Phospholipase D signaling pathway ko04145 Phagosome ko04151 PI3K-Akt signaling pathway ko04640 Hematopoietic cell lineage ko04650 Natural killer cell mediated cytotoxicity ko04662 B cell receptor signaling pathway ko04664 Fc epsilon RI signaling pathway ko04666 Fc gamma R-mediated phagocytosis ko04672 Intestinal immune…
A0A5C2GHY8	IG c926_light_IGLV1-51_IGLJ3 (Fragment)		hsa:29802	9.00E-20	K06553	VPREB, CD179a	pre-B lymphocyte gene	--	--
A0A5C2GQB1	IG c1522_heavy_IGHV3-53_IGHD2-21_IGHJ4 (Fragment)		hsa:102723407	4.00E-31	K06856	IGH	immunoglobulin heavy chain	--	ko04020 Calcium signaling pathway ko04064 NF-kappa B signaling pathway ko04072 Phospholipase D signaling pathway ko04145 Phagosome ko04151 PI3K-Akt signaling pathway ko04640 Hematopoietic cell lineage ko04650 Natural killer cell mediated cytotoxicity ko04662 B cell receptor signaling pathway ko04664 Fc epsilon RI signaling pathway ko04666 Fc gamma R-mediated phagocytosis ko04672 Intestinal immune…
A0A5C2FUT8	IGL c364_light_IGKV1-5_IGKJ2 (Fragment)		hsa:102725018	5.00E-49		--	--	--	--
A0A5C2FVB7	IGL c554_light_IGLV3-21_IGLJ2 (Fragment)		hsa:102725018	5.00E-20		--	--	--	--
A0A5C2G922	IGH c434_heavy__IGHV3-49_IGHD2-21_IGHJ4 (Fragment)		hsa:101928039	4.00E-22		--	--	--	--
A0A5C2FXJ6	IGL c335_light_IGKV3-20_IGKJ2 (Fragment)		hsa:102725018	9.00E-44		--	--	--	--
A0A5C2G2T4	IGL c1727_light_IGKV1D-39_IGKJ4 (Fragment)		hsa:102725018	1.00E-45		--	--	--	--
A0A5C2GRK2	IG c7_light_IGKV3-20_IGKJ5 (Fragment)		hsa:102725018	8.00E-46		--	--	--	--
A0A5C2G9D7	IGH c564_heavy__IGHV3-33_IGHD3-22_IGHJ4 (Fragment)		hsa:101928039	3.00E-29		--	--	--	--
A0A5C2GZT5	IG c1909_light_IGKV2D-28_IGKJ3 (Fragment)		hsa:102725018	2.00E-31		--	--	--	--
A0A5C2GNG2	IG c718_heavy_IGHV1-69_IGHD2-2_IGHJ6 (Fragment)		hsa:101928039	1.00E-38		--	--	--	--
Q8TCZ8	Apolipoprotein E (Fragment)	APOE	hsa:348	5.00E-22	K04524	APOE	apolipoprotein E	--	ko04979 Cholesterol metabolism ko05010 Alzheimer's disease
A0A5C2GM51	IG c561_light_IGLV3-19_IGLJ2 (Fragment)		hsa:102725018	6.00E-19		--	--	--	--
A0A5C2GDI2	IGH c31_heavy__IGHV5-51_IGHD3-16_IGHJ4 (Fragment)		hsa:101928039	9.00E-33		--	--	--	--
A0A5C2FYA4	IGL c247_light_IGKV1-5_IGKJ2 (Fragment)		hsa:102725018	2.00E-49		--	--	--	--
A0A5C2GC44	IGL c271_light_IGLV3-21_IGLJ1 (Fragment)		hsa:102725018	4.00E-21		--	--	--	--
Q15166	Serum paraoxonase/lactonase 3	PON3	hsa:5446	0	K01045	PON	--	--
A0A5C2GPE7	IG c440_heavy_IGHV3-49_IGHD3-22_IGHJ4 (Fragment)		hsa:101928039	4.00E-26		--	--	--	--
A0A5C2FVX4	IGL c1079_light_IGKV3-20_IGKJ1 (Fragment)		hsa:102725018	9.00E-46		--	--	--	--
A0A5C2GHQ2	IG c1200_heavy_IGHV3-49_IGHD3-3_IGHJ5 (Fragment)		hsa:102723407	3.00E-25	K06856	IGH	immunoglobulin heavy chain	--	ko04020 Calcium signaling pathway ko04064 NF-kappa B signaling pathway ko04072 Phospholipase D signaling pathway ko04145 Phagosome ko04151 PI3K-Akt signaling pathway ko04640 Hematopoietic cell lineage ko04650 Natural killer cell mediated cytotoxicity ko04662 B cell receptor signaling pathway ko04664 Fc epsilon RI signaling pathway ko04666 Fc gamma R-mediated phagocytosis ko04672 Intestinal immune…
A0A5C2G9Q2	IGL c555_light_IGKV3-11_IGKJ4 (Fragment)		hsa:102725018	3.00E-45		--	--	--	--
Q8WW79	L-selectin	SELL	hsa:6402	0	K06495	SELL, CD62L	selectin, lymphocyte	--	ko04514 Cell adhesion molecules (CAMs)
A0A5C2GE53	IGH + IGL c327_heavy_IGHV3-21_IGHD6-6_IGHJ2 (Fragment)		hsa:102723407	5.00E-29	K06856	IGH	immunoglobulin heavy chain	--	ko04020 Calcium signaling pathway ko04064 NF-kappa B signaling pathway ko04072 Phospholipase D signaling pathway ko04145 Phagosome ko04151 PI3K-Akt signaling pathway ko04640 Hematopoietic cell lineage ko04650 Natural killer cell mediated cytotoxicity ko04662 B cell receptor signaling pathway ko04664 Fc epsilon RI signaling pathway ko04666 Fc gamma R-mediated phagocytosis ko04672 Intestinal immune…
A0A5C2GKG3	IG c273_light_IGKV1-6_IGKJ1 (Fragment)		hsa:102725018	3.00E-47		--	--	--	--
A0A5C2GA52	IGH + IGL c52_heavy_IGHV3-9_IGHD2-21_IGHJ3 (Fragment)		hsa:101928039	3.00E-27		--	--	--	--
A0A5C2G829	IGL c527_light_IGKV1-16_IGKJ4 (Fragment)		hsa:102725018	3.00E-52		--	--	--	--
A0A5C2GAS0	IGH + IGL c356_heavy_IGHV3-20_IGHD3-22_IGHJ5 (Fragment)		hsa:101928039	1.00E-27		--	--	--	--
A0A5C2GTE6	IG c711_light_IGLV3-21_IGLJ3 (Fragment)		hsa:102725018	1.00E-20		--	--	--	--
A0A5C2GRM8	IG c1364_heavy_IGHV3-66_IGHD3-3_IGHJ4 (Fragment)		hsa:102723407	3.00E-30	K06856	IGH	immunoglobulin heavy chain	--	ko04020 Calcium signaling pathway ko04064 NF-kappa B signaling pathway ko04072 Phospholipase D signaling pathway ko04145 Phagosome ko04151 PI3K-Akt signaling pathway ko04640 Hematopoietic cell lineage ko04650 Natural killer cell mediated cytotoxicity ko04662 B cell receptor signaling pathway ko04664 Fc epsilon RI signaling pathway ko04666 Fc gamma R-mediated phagocytosis ko04672 Intestinal immune…
A0A5C2G1L4	IGL c3161_light_IGKV2-30_IGKJ1 (Fragment)		hsa:102725018	2.00E-28		--	--	--	--
A0A5C2GY32	IG c630_light_IGKV3-11_IGKJ2 (Fragment)		hsa:102725018	2.00E-46		--	--	--	--
A0A5C2GK98	IG c939_light_IGKV3-20_IGKJ2 (Fragment)		hsa:102725018	7.00E-45		--	--	--	--
A0A5C2FT87	IGL c191_light_IGKV2-30_IGKJ2 (Fragment)		hsa:102725018	2.00E-28		--	--	--	--
A0A5C2G2S6	IGL c1717_light_IGKV1D-39_IGKJ4 (Fragment)		hsa:102725018	5.00E-48		--	--	--	--
A0A5C2GML0	IG c775_heavy_IGHV3-15_IGHD3-10_IGHJ4 (Fragment)		hsa:101928039	3.00E-28		--	--	--	--
A0A5C2GAI0	IGH + IGL c105_light_IGKV1D-13_IGKJ1 (Fragment)		hsa:102725018	5.00E-57		--	--	--	--
A0A5C2G7D6	IGL c3605_light_IGKV1-39_IGKJ2 (Fragment)		hsa:102725018	3.00E-51		--	--	--	--
A0A5C2GEB6	IG c118_heavy_IGHV3-30_IGHD6-13_IGHJ4 (Fragment)		hsa:102723407	1.00E-28	K06856	IGH	immunoglobulin heavy chain	--	ko04020 Calcium signaling pathway ko04064 NF-kappa B signaling pathway ko04072 Phospholipase D signaling pathway ko04145 Phagosome ko04151 PI3K-Akt signaling pathway ko04640 Hematopoietic cell lineage ko04650 Natural killer cell mediated cytotoxicity ko04662 B cell receptor signaling pathway ko04664 Fc epsilon RI signaling pathway ko04666 Fc gamma R-mediated phagocytosis ko04672 Intestinal immune…
A0A5C2GZ41	IG c1040_light_IGKV1-9_IGKJ3 (Fragment)		hsa:102725018	3.00E-50		--	--	--	--
A0A5C2GR43	IG c1000_heavy_IGHV3-33_IGHD1-20_IGHJ4 (Fragment)		hsa:101928039	4.00E-30		--	--	--	--
A0A5C2GE99	IG c1196_heavy_IGHV3-23_IGHD6-19_IGHJ4 (Fragment)		hsa:101928039	4.00E-29		--	--	--	--
A0A2U3TZH3	Elongation factor 1-alpha	EEF1A2	hsa:1917	0	K03231	EEF1A	elongation factor 1-alpha	--	ko03013 RNA transport ko05134 Legionellosis
P61163	Alpha-centractin	ACTR1A	hsa:10121	0	K16575	ACTR1, ARP1	centractin	--	--
A0A5C2G8M9	IGL c3995_light_IGKV1-33_IGKJ5 (Fragment)		hsa:102725018	2.00E-49		--	--	--	--
A0A5C2G2S0	IGL c2890_light_IGLV1-44_IGLJ2 (Fragment)		hsa:102725018	2.00E-21		--	--	--	--
A0A2U8J919	Ig heavy chain variable region (Fragment)	IgH	hsa:101928039	1.00E-22		--	--	--	--
A0A5C2G7I4	IGH c572_heavy__IGHV3-21_IGHD5-18_IGHJ5 (Fragment)		hsa:101928039	2.00E-26		--	--	--	--
A0A2U8J934	Ig heavy chain variable region (Fragment)	IgH	hsa:101928039	2.00E-24		--	--	--	--
A0A5C2G036	IGL c2244_light_IGKV1-39_IGKJ4 (Fragment)		hsa:102725018	3.00E-51		--	--	--	--
A0A5C2GD81	IGH + IGL c50_light_IGKV3-11_IGKJ5 (Fragment)		hsa:102725018	6.00E-40		--	--	--	--
A0A5C2GRW3	IG c410_light_IGKV3-20_IGKJ3 (Fragment)		hsa:102725018	4.00E-45		--	--	--	--
A0A2U8J8I9	Ig heavy chain variable region (Fragment)	IgH	hsa:101928039	3.00E-21		--	--	--	--
A0A5C2G0Z1	IGL c2634_light_IGKV1-39_IGKJ5 (Fragment)		hsa:102725018	3.00E-48		--	--	--	--
A2NKM6	NANUC-1 heavy chain (Fragment)		hsa:101928039	1.00E-27		--	--	--	--
A0A5C2FXA7	IGL c1688_light_IGKV1-39_IGKJ4 (Fragment)		hsa:102725018	1.00E-50		--	--	--	--
A0A5C2FYK6	IGL c2108_light_IGLV3-21_IGLJ2 (Fragment)		hsa:102725018	2.00E-20		--	--	--	--
A0A5C2GTV9	IG c945_light_IGKV3-20_IGKJ1 (Fragment)		hsa:102725018	6.00E-45		--	--	--	--
A0A5C2FX76	IGL c846_light_IGKV1-5_IGKJ2 (Fragment)		hsa:102725018	2.00E-49		--	--	--	--
A0A5C2GBS4	IGH + IGL c88_light_IGKV3-20_IGKJ4 (Fragment)		hsa:102725018	4.00E-45		--	--	--	--
A0A5C2GRG5	IG c376_light_IGLV3-21_IGLJ2 (Fragment)		hsa:102725018	2.00E-19		--	--	--	--
A0A5C2GHR7	IG c1023_light_IGLV3-21_IGLJ3 (Fragment)		hsa:102725018	1.00E-19		--	--	--	--
A0A5C2H075	IG c1480_light_IGKV3-11_IGKJ4 (Fragment)		hsa:102725018	3.00E-45		--	--	--	--
A0A5C2GHR5	IG c336_heavy_IGHV3-53_IGHD2-8_IGHJ3 (Fragment)		hsa:102723407	9.00E-32	K06856	IGH	immunoglobulin heavy chain	--	ko04020 Calcium signaling pathway ko04064 NF-kappa B signaling pathway ko04072 Phospholipase D signaling pathway ko04145 Phagosome ko04151 PI3K-Akt signaling pathway ko04640 Hematopoietic cell lineage ko04650 Natural killer cell mediated cytotoxicity ko04662 B cell receptor signaling pathway ko04664 Fc epsilon RI signaling pathway ko04666 Fc gamma R-mediated phagocytosis ko04672 Intestinal immune…
A0A5C2GQG5	IG c984_heavy_IGHV3-30_IGHD3-9_IGHJ4 (Fragment)		hsa:102723407	4.00E-28	K06856	IGH	immunoglobulin heavy chain	--	ko04020 Calcium signaling pathway ko04064 NF-kappa B signaling pathway ko04072 Phospholipase D signaling pathway ko04145 Phagosome ko04151 PI3K-Akt signaling pathway ko04640 Hematopoietic cell lineage ko04650 Natural killer cell mediated cytotoxicity ko04662 B cell receptor signaling pathway ko04664 Fc epsilon RI signaling pathway ko04666 Fc gamma R-mediated phagocytosis ko04672 Intestinal immune…
Q9HDC9	Adipocyte plasma membrane-associated protein	APMAP	hsa:57136	0	K21407	APMAP	adipocyte plasma membrane-associated protein	--	--
A0A5C2GCU9	IGL c481_light_IGKV1D-39_IGKJ1 (Fragment)		hsa:102725018	2.00E-48		--	--	--	--
A0A2U8J8N7	Ig heavy chain variable region (Fragment)	IgH	hsa:101928039	3.00E-22		--	--	--	--
A0A5C2GRD1	IG c1274_heavy_IGHV3-33_IGHD6-19_IGHJ4 (Fragment)		hsa:101928039	4.00E-29		--	--	--	--
A0A5C2G8K7	IGH c264_heavy__IGHV3-33_IGHD1-7_IGHJ4 (Fragment)		hsa:101928039	2.00E-27		--	--	--	--
A0A075B7B8	Immunoglobulin heavy variable 3/OR16-12 (non-functional) (Fragment)	IGHV3OR16-12	hsa:101928039	3.00E-29		--	--	--	--
A0A5C2G842	IGL c3795_light_IGKV2D-28_IGKJ5 (Fragment)		hsa:102725018	1.00E-29		--	--	--	--
A0A5C2GCB4	IGH + IGL c318_light_IGKV1-8_IGKJ2 (Fragment)		hsa:102725018	4.00E-47		--	--	--	--
A0A5C2FY57	IGL c1170_light_IGKV1-17_IGKJ1 (Fragment)		hsa:102725018	4.00E-48		--	--	--	--
D3DQH8	Secreted protein, acidic, cysteine-rich (Osteonectin), isoform CRA_a	SPARC	hsa:6678	0		--	--	--	--
A0A5C2FXC1	IGL c830_light_IGLV3-9_IGLJ2 (Fragment)		hsa:102725018	5.00E-19		--	--	--	--
A0A5C2GBM7	IGH + IGL c128_heavy_IGHV2-5_IGHD6-19_IGHJ5 (Fragment)		hsa:102723407	8.00E-35	K06856	IGH	immunoglobulin heavy chain	--	ko04020 Calcium signaling pathway ko04064 NF-kappa B signaling pathway ko04072 Phospholipase D signaling pathway ko04145 Phagosome ko04151 PI3K-Akt signaling pathway ko04640 Hematopoietic cell lineage ko04650 Natural killer cell mediated cytotoxicity ko04662 B cell receptor signaling pathway ko04664 Fc epsilon RI signaling pathway ko04666 Fc gamma R-mediated phagocytosis ko04672 Intestinal immune…
A0A5C2GDL8	IG c572_heavy_IGHV3-13_IGHD1-26_IGHJ6 (Fragment)		hsa:101928039	2.00E-25		--	--	--	--
A0A5C2G5Q2	IGH c279_heavy__IGHV1-2_IGHD5-12_IGHJ4 (Fragment)		hsa:101928039	1.00E-46		--	--	--	--
A0A5C2GS22	IG c285_light_IGKV1-9_IGKJ1 (Fragment)		hsa:102725018	2.00E-47		--	--	--	--
A0A5C2GDU8	IGH c151_heavy__IGHV1-69_IGHD1-26_IGHJ4 (Fragment)		hsa:101928039	2.00E-41		--	--	--	--
A0A5C2FZR4	IGL c1616_light_IGLV2-11_IGLJ1 (Fragment)		hsa:102725018	8.00E-23		--	--	--	--
A0A5C2FXT7	IGL c67_light_IGKV3-20_IGKJ3 (Fragment)		hsa:102725018	1.00E-43		--	--	--	--
A0A5C2G0R3	IGL c2130_light_IGKV1-33_IGKJ5 (Fragment)		hsa:102725018	1.00E-47		--	--	--	--
A0A068LKQ8	Ig heavy chain variable region (Fragment)		hsa:101928039	1.00E-28		--	--	--	--
A0A5C2GNU3	IG c227_heavy_IGHV3-53_IGHD3-10_IGHJ4 (Fragment)		hsa:102723407	8.00E-32	K06856	IGH	immunoglobulin heavy chain	--	ko04020 Calcium signaling pathway ko04064 NF-kappa B signaling pathway ko04072 Phospholipase D signaling pathway ko04145 Phagosome ko04151 PI3K-Akt signaling pathway ko04640 Hematopoietic cell lineage ko04650 Natural killer cell mediated cytotoxicity ko04662 B cell receptor signaling pathway ko04664 Fc epsilon RI signaling pathway ko04666 Fc gamma R-mediated phagocytosis ko04672 Intestinal immune…
A0A5C2G6X7	IGL c184_light_IGLV3-21_IGLJ2 (Fragment)		hsa:102725018	5.00E-19		--	--	--	--
A0A5C2G199	IGL c3068_light_IGKV1-9_IGKJ3 (Fragment)		hsa:102725018	6.00E-48		--	--	--	--
A0A5C2GR38	IG c1184_heavy_IGHV3-66_IGHD3-22_IGHJ3 (Fragment)		hsa:102723407	2.00E-28	K06856	IGH	immunoglobulin heavy chain	--	ko04020 Calcium signaling pathway ko04064 NF-kappa B signaling pathway ko04072 Phospholipase D signaling pathway ko04145 Phagosome ko04151 PI3K-Akt signaling pathway ko04640 Hematopoietic cell lineage ko04650 Natural killer cell mediated cytotoxicity ko04662 B cell receptor signaling pathway ko04664 Fc epsilon RI signaling pathway ko04666 Fc gamma R-mediated phagocytosis ko04672 Intestinal immune…
A0A5C2GCE4	IGH + IGL c418_heavy_IGHV1-69_IGHD3-10_IGHJ6 (Fragment)		hsa:101928039	2.00E-43		--	--	--	--
A0A5C2GUB1	IG c897_light_IGKV4-1_IGKJ2 (Fragment)		hsa:102725018	1.00E-35		--	--	--	--
A0A5C2G229	IGL c2506_light_IGKV1-33_IGKJ4 (Fragment)		hsa:102725018	2.00E-48		--	--	--	--
A0A5C2GHB7	IG c677_heavy_IGHV3-9_IGHD6-13_IGHJ4 (Fragment)		hsa:101928039	1.00E-24		--	--	--	--
A0A5C2GNT5	IG c10_light_IGKV3-11_IGKJ1 (Fragment)		hsa:102725018	1.00E-47		--	--	--	--
A0A5C2GLC2	IG c459_light_IGKV1-9_IGKJ2 (Fragment)		hsa:102725018	5.00E-49		--	--	--	--
Q71U36	Tubulin alpha-1A chain	TUBA1A	hsa:7846	0	K07374	TUBA	tubulin alpha	--	ko04145 Phagosome ko04210 Apoptosis ko04530 Tight junction ko04540 Gap junction ko05130 Pathogenic Escherichia coli infection
A0A5C2GPG7	IG c460_heavy_IGHV5-51_IGHD3-10_IGHJ6 (Fragment)		hsa:101928039	2.00E-33		--	--	--	--
A0A5C2FW75	IGL c1338_light_IGLV3-21_IGLJ1 (Fragment)		hsa:102725018	1.00E-18		--	--	--	--
A0A5C2GI16	IGH + IGL c395_heavy_IGHV3-15_IGHD4-17_IGHJ4 (Fragment)		hsa:102723407	1.00E-25	K06856	IGH	immunoglobulin heavy chain	--	ko04020 Calcium signaling pathway ko04064 NF-kappa B signaling pathway ko04072 Phospholipase D signaling pathway ko04145 Phagosome ko04151 PI3K-Akt signaling pathway ko04640 Hematopoietic cell lineage ko04650 Natural killer cell mediated cytotoxicity ko04662 B cell receptor signaling pathway ko04664 Fc epsilon RI signaling pathway ko04666 Fc gamma R-mediated phagocytosis ko04672 Intestinal immune…
A0A5C2GR15	IG c81_heavy_IGHV3-15_IGHD3-22_IGHJ4 (Fragment)		hsa:102723407	8.00E-24	K06856	IGH	immunoglobulin heavy chain	--	ko04020 Calcium signaling pathway ko04064 NF-kappa B signaling pathway ko04072 Phospholipase D signaling pathway ko04145 Phagosome ko04151 PI3K-Akt signaling pathway ko04640 Hematopoietic cell lineage ko04650 Natural killer cell mediated cytotoxicity ko04662 B cell receptor signaling pathway ko04664 Fc epsilon RI signaling pathway ko04666 Fc gamma R-mediated phagocytosis ko04672 Intestinal immune…
A0A5C2GFR0	IG c141_heavy_IGHV3-13_IGHD3-10_IGHJ6 (Fragment)		hsa:102723407	3.00E-23	K06856	IGH	immunoglobulin heavy chain	--	ko04020 Calcium signaling pathway ko04064 NF-kappa B signaling pathway ko04072 Phospholipase D signaling pathway ko04145 Phagosome ko04151 PI3K-Akt signaling pathway ko04640 Hematopoietic cell lineage ko04650 Natural killer cell mediated cytotoxicity ko04662 B cell receptor signaling pathway ko04664 Fc epsilon RI signaling pathway ko04666 Fc gamma R-mediated phagocytosis ko04672 Intestinal immune…
A0A5C2GRU9	IG c619_heavy_IGHV3-15_IGHD2-15_IGHJ4 (Fragment)		hsa:101928039	2.00E-27		--	--	--	--
A0A5C2GJ35	IG c883_light_IGKV1-16_IGKJ4 (Fragment)		hsa:102725018	1.00E-50		--	--	--	--
A0A5C2GXS3	IG c510_light_IGKV3-11_IGKJ5 (Fragment)		hsa:102725018	2.00E-47		--	--	--	--
A0A2U8J931	Ig heavy chain variable region (Fragment)	IgH	hsa:101928039	1.00E-19		--	--	--	--
A0A5C2G6D1	IGH c465_heavy__IGHV1-69_IGHD3-9_IGHJ6 (Fragment)		hsa:101928039	8.00E-36		--	--	--	--
A0A5C2GQ97	IG c1063_heavy_IGHV1-2_IGHD1-20_IGHJ4 (Fragment)		hsa:101928039	2.00E-46		--	--	--	--
A0A5C2GHX1	IGH + IGL c355_heavy_IGHV3-7_IGHD6-25_IGHJ4 (Fragment)		hsa:102723407	3.00E-28	K06856	IGH	immunoglobulin heavy chain	--	ko04020 Calcium signaling pathway ko04064 NF-kappa B signaling pathway ko04072 Phospholipase D signaling pathway ko04145 Phagosome ko04151 PI3K-Akt signaling pathway ko04640 Hematopoietic cell lineage ko04650 Natural killer cell mediated cytotoxicity ko04662 B cell receptor signaling pathway ko04664 Fc epsilon RI signaling pathway ko04666 Fc gamma R-mediated phagocytosis ko04672 Intestinal immune…
A0A2U8J933	Ig heavy chain variable region (Fragment)	IgH	hsa:102723407	1.00E-19	K06856	IGH	immunoglobulin heavy chain	--	ko04020 Calcium signaling pathway ko04064 NF-kappa B signaling pathway ko04072 Phospholipase D signaling pathway ko04145 Phagosome ko04151 PI3K-Akt signaling pathway ko04640 Hematopoietic cell lineage ko04650 Natural killer cell mediated cytotoxicity ko04662 B cell receptor signaling pathway ko04664 Fc epsilon RI signaling pathway ko04666 Fc gamma R-mediated phagocytosis ko04672 Intestinal immune…
A0A5C2G571	IGL c4094_light_IGLV1-51_IGLJ2 (Fragment)		hsa:102725018	3.00E-20		--	--	--	--
A0A5C2GXM4	IG c450_light_IGLV1-44_IGLJ3 (Fragment)		hsa:102725018	1.00E-20		--	--	--	--
V9H1C1	Gelsolin exon 4 (Fragment)		hsa:2934	3.00E-46	K05768	GSN	gelsolin	--	ko04666 Fc gamma R-mediated phagocytosis ko04810 Regulation of actin cytoskeleton ko05203 Viral carcinogenesis
A0A5C2GNP9	IG c521_heavy_IGHV3-48_IGHD3-22_IGHJ3 (Fragment)		hsa:102723407	8.00E-25	K06856	IGH	immunoglobulin heavy chain	--	ko04020 Calcium signaling pathway ko04064 NF-kappa B signaling pathway ko04072 Phospholipase D signaling pathway ko04145 Phagosome ko04151 PI3K-Akt signaling pathway ko04640 Hematopoietic cell lineage ko04650 Natural killer cell mediated cytotoxicity ko04662 B cell receptor signaling pathway ko04664 Fc epsilon RI signaling pathway ko04666 Fc gamma R-mediated phagocytosis ko04672 Intestinal immune…
A0A5C2GL94	IG c1229_light_IGKV3D-20_IGKJ4 (Fragment)		hsa:102725018	1.00E-41		--	--	--	--
A0A5C2G773	IGH c452_heavy__IGHV3-7_IGHD3-3_IGHJ4 (Fragment)		hsa:101928039	2.00E-27		--	--	--	--
A0A5C2GC31	IGH + IGL c133_light_IGKV3-20_IGKJ1 (Fragment)		hsa:102725018	1.00E-40		--	--	--	--
A0A5C2GT88	IG c1720_heavy_IGHV3-7_IGHD1-7_IGHJ5 (Fragment)		hsa:102723407	1.00E-27	K06856	IGH	immunoglobulin heavy chain	--	ko04020 Calcium signaling pathway ko04064 NF-kappa B signaling pathway ko04072 Phospholipase D signaling pathway ko04145 Phagosome ko04151 PI3K-Akt signaling pathway ko04640 Hematopoietic cell lineage ko04650 Natural killer cell mediated cytotoxicity ko04662 B cell receptor signaling pathway ko04664 Fc epsilon RI signaling pathway ko04666 Fc gamma R-mediated phagocytosis ko04672 Intestinal immune…
A0A5C2GRT4	IG c599_heavy_IGHV3-53_IGHD4-4_IGHJ4 (Fragment)		hsa:102723407	2.00E-31	K06856	IGH	immunoglobulin heavy chain	--	ko04020 Calcium signaling pathway ko04064 NF-kappa B signaling pathway ko04072 Phospholipase D signaling pathway ko04145 Phagosome ko04151 PI3K-Akt signaling pathway ko04640 Hematopoietic cell lineage ko04650 Natural killer cell mediated cytotoxicity ko04662 B cell receptor signaling pathway ko04664 Fc epsilon RI signaling pathway ko04666 Fc gamma R-mediated phagocytosis ko04672 Intestinal immune…
Q0ZCI2	Immunglobulin heavy chain variable region (Fragment)		hsa:101928039	2.00E-25		--	--	--	--
A0A5C2GDG0	IG c1087_heavy_IGHV1-69_IGHD4-23_IGHJ6 (Fragment)		hsa:101928039	3.00E-39		--	--	--	--
A0A5C2GUV2	IG c1194_light_IGLV3-10_IGLJ3 (Fragment)		hsa:102725018	2.00E-18		--	--	--	--
A0A5C2GJJ6	IG c1073_light_IGKV3-20_IGKJ1 (Fragment)		hsa:102725018	4.00E-49		--	--	--	--
A0A5C2GY86	IG c1577_heavy_IGHV4-39_IGHD5-18_IGHJ2 (Fragment)		hsa:102723407	6.00E-61	K06856	IGH	immunoglobulin heavy chain	--	ko04020 Calcium signaling pathway ko04064 NF-kappa B signaling pathway ko04072 Phospholipase D signaling pathway ko04145 Phagosome ko04151 PI3K-Akt signaling pathway ko04640 Hematopoietic cell lineage ko04650 Natural killer cell mediated cytotoxicity ko04662 B cell receptor signaling pathway ko04664 Fc epsilon RI signaling pathway ko04666 Fc gamma R-mediated phagocytosis ko04672 Intestinal immune…
A0A5C2G8M5	IGL c166_light_IGKV3-20_IGKJ3 (Fragment)		hsa:102725018	1.00E-48		--	--	--	--
A0A5C2GXT4	IG c520_light_IGKV3-11_IGKJ1 (Fragment)		hsa:102725018	5.00E-44		--	--	--	--
B2R6V9	cDNA, FLJ93141, highly similar to Homo sapiens coagulation factor XIII, A1 polypeptide (F13A1), mRNA		hsa:2162	0	K03917	F13A1	coagulation factor XIII A1 polypeptide	2.3.2.13	ko04610 Complement and coagulation cascades
C0JYY2	Apolipoprotein B (Including Ag(X) antigen), isoform CRA_a	APOB	hsa:338	0	K14462	APOB	apolipoprotein B	--	ko04975 Fat digestion and absorption ko04977 Vitamin digestion and absorption ko04979 Cholesterol metabolism
F6KPG5	Albumin (Fragment)		hsa:213	0	K16141	ALB	serum albumin	--	ko04918 Thyroid hormone synthesis
A0A0C4DGB6	Serum albumin	ALB	hsa:213	0	K16141	ALB	serum albumin	--	ko04918 Thyroid hormone synthesis
A8K9P0	cDNA FLJ78413, highly similar to Homo sapiens albumin, mRNA		hsa:213	0	K16141	ALB	serum albumin	--	ko04918 Thyroid hormone synthesis
Q56G89	Serum albumin		hsa:213	0	K16141	ALB	serum albumin	--	ko04918 Thyroid hormone synthesis
P01024	Complement C3	C3	hsa:718	0	K03990	C3	complement component 3	--	ko04145 Phagosome ko04610 Complement and coagulation cascades ko05133 Pertussis ko05134 Legionellosis ko05140 Leishmaniasis ko05142 Chagas disease (American trypanosomiasis) ko05150 Staphylococcus aureus infection ko05152 Tuberculosis ko05167 Kaposi's sarcoma-associated herpesvirus infection ko05168 Herpes simplex infection ko05203 Viral carcinogenesis ko05322 Systemic lupus erythematosus
B4DPR2	cDNA FLJ50830, highly similar to Serum albumin		hsa:213	0	K16141	ALB	serum albumin	--	ko04918 Thyroid hormone synthesis
A0A087WWT3	Serum albumin	ALB	hsa:213	1.00E-168	K16141	ALB	serum albumin	--	ko04918 Thyroid hormone synthesis
P01023	Alpha-2-macroglobulin	A2M	hsa:2	0	K03910	A2M	alpha-2-macroglobulin	--	ko04610 Complement and coagulation cascades
A0A024R462	Fibronectin 1, isoform CRA_n	FN1	hsa:2335	0	K05717	FN1	fibronectin 1	--	ko04151 PI3K-Akt signaling pathway ko04510 Focal adhesion ko04512 ECM-receptor interaction ko04810 Regulation of actin cytoskeleton ko04933 AGE-RAGE signaling pathway in diabetic complications ko05100 Bacterial invasion of epithelial cells ko05146 Amoebiasis ko05165 Human papillomavirus infection ko05200 Pathways in cancer ko05205 Proteoglycans in cancer ko05222 Small cell lung cancer
A0A5C2GVA1	IG c723_light_IGLV1-47_IGLJ3 (Fragment)		hsa:102725018	9.00E-20		--	--	--	--
A0A5C2GHL6	IG c681_heavy_IGHV3-9_IGHD6-19_IGHJ4 (Fragment)		hsa:101928039	6.00E-27		--	--	--	--
A0A5C2G6C6	IGL c3916_light_IGLV1-47_IGLJ3 (Fragment)		hsa:102725018	5.00E-20		--	--	--	--
A0A5C2GGI4	IG c750_heavy_IGHV5-51_IGHD6-19_IGHJ4 (Fragment)		hsa:101928039	8.00E-32		--	--	--	--
A0A5C2GSW6	IG c1580_heavy_IGHV1-69_IGHD6-6_IGHJ4 (Fragment)		hsa:101928039	6.00E-41		--	--	--	--
A0A5C2FY50	IGL c1958_light_IGKV1-12_IGKJ4 (Fragment)		hsa:102725018	1.00E-48		--	--	--	--
A0A5C2G8R9	IGL c205_light_IGKV4-1_IGKJ1 (Fragment)		hsa:102725018	6.00E-38		--	--	--	--
A0A5C2G6W8	IGL c3437_light_IGKV3-15_IGKJ1 (Fragment)		hsa:102725018	7.00E-46		--	--	--	--
A0A5C2FXY6	IGL c1752_light_IGKV1D-13_IGKJ4 (Fragment)		hsa:102725018	6.00E-51		--	--	--	--
A0A5C2GCB3	IGL c223_light_IGKV1-27_IGKJ4 (Fragment)		hsa:102725018	3.00E-51		--	--	--	--
A0A5C2G3S4	IGL c3822_light_IGLV1-47_IGLJ2 (Fragment)		hsa:102725018	2.00E-20		--	--	--	--
A0A5C2GGS8	IG c894_heavy_IGHV3-30_IGHD3-3_IGHJ6 (Fragment)		hsa:101928039	8.00E-28		--	--	--	--
A0A5C2G0K8	IGL c2669_light_IGKV3D-20_IGKJ3 (Fragment)		hsa:102725018	3.00E-45		--	--	--	--
A0A5C2G868	IGH c598_heavy__IGHV3-7_IGHD3-16_IGHJ4 (Fragment)		hsa:102723407	2.00E-26	K06856	IGH	immunoglobulin heavy chain	--	ko04020 Calcium signaling pathway ko04064 NF-kappa B signaling pathway ko04072 Phospholipase D signaling pathway ko04145 Phagosome ko04151 PI3K-Akt signaling pathway ko04640 Hematopoietic cell lineage ko04650 Natural killer cell mediated cytotoxicity ko04662 B cell receptor signaling pathway ko04664 Fc epsilon RI signaling pathway ko04666 Fc gamma R-mediated phagocytosis ko04672 Intestinal immune…
A0A5C2GP21	IG c424_heavy_IGHV4-39_IGHD5-24_IGHJ4 (Fragment)		hsa:102723407	3.00E-54	K06856	IGH	immunoglobulin heavy chain	--	ko04020 Calcium signaling pathway ko04064 NF-kappa B signaling pathway ko04072 Phospholipase D signaling pathway ko04145 Phagosome ko04151 PI3K-Akt signaling pathway ko04640 Hematopoietic cell lineage ko04650 Natural killer cell mediated cytotoxicity ko04662 B cell receptor signaling pathway ko04664 Fc epsilon RI signaling pathway ko04666 Fc gamma R-mediated phagocytosis ko04672 Intestinal immune…
A0A5C2GT07	IG c1834_heavy_IGHV3-13_IGHD3-3_IGHJ3 (Fragment)		hsa:101928039	1.00E-25		--	--	--	--
A0A5C2GKB5	IG c928_light_IGKV3-20_IGKJ1 (Fragment)		hsa:102725018	3.00E-45		--	--	--	--
A0A5C2FVX7	IGL c1161_light_IGKV3-20_IGKJ2 (Fragment)		hsa:102725018	2.00E-42		--	--	--	--
A0A5C2GUH9	IG c1161_heavy_IGHV4-34_IGHD5-18_IGHJ4 (Fragment)		hsa:102723407	3.00E-44	K06856	IGH	immunoglobulin heavy chain	--	ko04020 Calcium signaling pathway ko04064 NF-kappa B signaling pathway ko04072 Phospholipase D signaling pathway ko04145 Phagosome ko04151 PI3K-Akt signaling pathway ko04640 Hematopoietic cell lineage ko04650 Natural killer cell mediated cytotoxicity ko04662 B cell receptor signaling pathway ko04664 Fc epsilon RI signaling pathway ko04666 Fc gamma R-mediated phagocytosis ko04672 Intestinal immune…
A0A5C2FWG1	IGL c526_light_IGKV3-20_IGKJ1 (Fragment)		hsa:102725018	4.00E-42		--	--	--	--
A0A5C2GS20	IG c171_light_IGKV2D-29_IGKJ3 (Fragment)		hsa:102725018	1.00E-30		--	--	--	--
A0A5C2GG53	IG c934_heavy_IGHV4-39_IGHD3-3_IGHJ4 (Fragment)		hsa:102723407	2.00E-54	K06856	IGH	immunoglobulin heavy chain	--	ko04020 Calcium signaling pathway ko04064 NF-kappa B signaling pathway ko04072 Phospholipase D signaling pathway ko04145 Phagosome ko04151 PI3K-Akt signaling pathway ko04640 Hematopoietic cell lineage ko04650 Natural killer cell mediated cytotoxicity ko04662 B cell receptor signaling pathway ko04664 Fc epsilon RI signaling pathway ko04666 Fc gamma R-mediated phagocytosis ko04672 Intestinal immune…
A0A5C2G7Y9	IGH c508_heavy__IGHV3-33_IGHD1-7_IGHJ4 (Fragment)		hsa:102723407	3.00E-27	K06856	IGH	immunoglobulin heavy chain	--	ko04020 Calcium signaling pathway ko04064 NF-kappa B signaling pathway ko04072 Phospholipase D signaling pathway ko04145 Phagosome ko04151 PI3K-Akt signaling pathway ko04640 Hematopoietic cell lineage ko04650 Natural killer cell mediated cytotoxicity ko04662 B cell receptor signaling pathway ko04664 Fc epsilon RI signaling pathway ko04666 Fc gamma R-mediated phagocytosis ko04672 Intestinal immune…
A0A5C2FY21	IGL c1928_light_IGLV3-25_IGLJ3 (Fragment)		hsa:102725018	3.00E-22		--	--	--	--
A0A5C2GES7	IG c889_heavy_IGHV3-48_IGHD2-21_IGHJ3 (Fragment)		hsa:102723407	5.00E-26	K06856	IGH	immunoglobulin heavy chain	--	ko04020 Calcium signaling pathway ko04064 NF-kappa B signaling pathway ko04072 Phospholipase D signaling pathway ko04145 Phagosome ko04151 PI3K-Akt signaling pathway ko04640 Hematopoietic cell lineage ko04650 Natural killer cell mediated cytotoxicity ko04662 B cell receptor signaling pathway ko04664 Fc epsilon RI signaling pathway ko04666 Fc gamma R-mediated phagocytosis ko04672 Intestinal immune…
A0A5C2GK50	IG c549_light_IGKV1-27_IGKJ4 (Fragment)		hsa:102725018	2.00E-52		--	--	--	--
A0A5C2H1T4	IG c896_light_IGLV1-51_IGLJ2 (Fragment)		hsa:102725018	1.00E-20		--	--	--	--
A0A5C2GDI4	IGH + IGL c15_light_IGLV3-25_IGLJ2 (Fragment)		hsa:102725018	7.00E-22		--	--	--	--
A0A5C2FX28	IGL c776_light_IGKV1-17_IGKJ1 (Fragment)		hsa:102725018	1.00E-45		--	--	--	--
A0A5C2G377	IGL c3721_light_IGLV1-44_IGLJ3 (Fragment)		hsa:102725018	3.00E-22		--	--	--	--
A0A5C2GHR8	IGH + IGL c285_heavy_IGHV3-23_IGHD4-23_IGHJ4 (Fragment)		hsa:102723407	9.00E-24	K06856	IGH	immunoglobulin heavy chain	--	ko04020 Calcium signaling pathway ko04064 NF-kappa B signaling pathway ko04072 Phospholipase D signaling pathway ko04145 Phagosome ko04151 PI3K-Akt signaling pathway ko04640 Hematopoietic cell lineage ko04650 Natural killer cell mediated cytotoxicity ko04662 B cell receptor signaling pathway ko04664 Fc epsilon RI signaling pathway ko04666 Fc gamma R-mediated phagocytosis ko04672 Intestinal immune…
A0A5C2GAQ3	IGH + IGL c282_light_IGKV4-1_IGKJ1 (Fragment)		hsa:102725018	7.00E-35		--	--	--	--
A0A5C2FY75	IGL c1842_light_IGKV1D-43_IGKJ1 (Fragment)		hsa:102725018	3.00E-48		--	--	--	--
B6EDE2	Epididymis luminal protein 180 (Fragment)	HEL180	hsa:102723407	6.00E-26	K06856	IGH	immunoglobulin heavy chain	--	ko04020 Calcium signaling pathway ko04064 NF-kappa B signaling pathway ko04072 Phospholipase D signaling pathway ko04145 Phagosome ko04151 PI3K-Akt signaling pathway ko04640 Hematopoietic cell lineage ko04650 Natural killer cell mediated cytotoxicity ko04662 B cell receptor signaling pathway ko04664 Fc epsilon RI signaling pathway ko04666 Fc gamma R-mediated phagocytosis ko04672 Intestinal immune…
A0A5C2GPH1	IG c584_heavy_IGHV1-18_IGHD3-10_IGHJ4 (Fragment)		hsa:101928039	7.00E-42		--	--	--	--
A0A5C2GQE9	IG c1448_heavy_IGHV3-48_IGHD5-24_IGHJ1 (Fragment)		hsa:102723407	5.00E-28	K06856	IGH	immunoglobulin heavy chain	--	ko04020 Calcium signaling pathway ko04064 NF-kappa B signaling pathway ko04072 Phospholipase D signaling pathway ko04145 Phagosome ko04151 PI3K-Akt signaling pathway ko04640 Hematopoietic cell lineage ko04650 Natural killer cell mediated cytotoxicity ko04662 B cell receptor signaling pathway ko04664 Fc epsilon RI signaling pathway ko04666 Fc gamma R-mediated phagocytosis ko04672 Intestinal immune…
A0A5C2FXZ9	IGL c505_light_IGKV3-20_IGKJ5 (Fragment)		hsa:102725018	6.00E-43		--	--	--	--
A0A5C2GME0	IG c1148_light_IGKV3-20_IGKJ2 (Fragment)		hsa:102725018	4.00E-48		--	--	--	--
A0A5C2G569	IGH c50_heavy__IGHV3-21_IGHD3-22_IGHJ5 (Fragment)		hsa:102723407	4.00E-29	K06856	IGH	immunoglobulin heavy chain	--	ko04020 Calcium signaling pathway ko04064 NF-kappa B signaling pathway ko04072 Phospholipase D signaling pathway ko04145 Phagosome ko04151 PI3K-Akt signaling pathway ko04640 Hematopoietic cell lineage ko04650 Natural killer cell mediated cytotoxicity ko04662 B cell receptor signaling pathway ko04664 Fc epsilon RI signaling pathway ko04666 Fc gamma R-mediated phagocytosis ko04672 Intestinal immune…
A0A5C2G1T6	IGL c2874_light_IGKV3-15_IGKJ2 (Fragment)		hsa:102725018	1.00E-40		--	--	--	--
A0A5C2GRC3	IG c181_heavy_IGHV4-39_IGHD3-3_IGHJ3 (Fragment)		hsa:102723407	7.00E-56	K06856	IGH	immunoglobulin heavy chain	--	ko04020 Calcium signaling pathway ko04064 NF-kappa B signaling pathway ko04072 Phospholipase D signaling pathway ko04145 Phagosome ko04151 PI3K-Akt signaling pathway ko04640 Hematopoietic cell lineage ko04650 Natural killer cell mediated cytotoxicity ko04662 B cell receptor signaling pathway ko04664 Fc epsilon RI signaling pathway ko04666 Fc gamma R-mediated phagocytosis ko04672 Intestinal immune…
A0A125U0U7	MS-C1 heavy chain variable region (Fragment)		hsa:101928039	2.00E-28		--	--	--	--
A0A5C2GSV8	IG c491_light_IGKV3-20_IGKJ4 (Fragment)		hsa:102725018	1.00E-44		--	--	--	--
A0A5C2H1S8	IG c886_light_IGLV3-25_IGLJ3 (Fragment)		hsa:102725018	1.00E-20		--	--	--	--
A0A5C2GBA4	IGH + IGL c365_light_IGKV3-11_IGKJ5 (Fragment)		hsa:102725018	3.00E-43		--	--	--	--
A0A5C2GZU5	IG c1300_light_IGKV1-12_IGKJ1 (Fragment)		hsa:102725018	1.00E-52		--	--	--	--
A0A5C2G7B3	IGL c3607_light_IGKV3-20_IGKJ3 (Fragment)		hsa:102725018	3.00E-48		--	--	--	--
A0A5C2GB45	IGH + IGL c305_light_IGKV2-28_IGKJ1 (Fragment)		hsa:102725018	3.00E-29		--	--	--	--
A0A5C2H0U9	IG c556_light_IGKV2-24_IGKJ2 (Fragment)		hsa:102725018	1.00E-26		--	--	--	--
A0A5C2GGA3	IG c415_heavy_IGHV5-51_IGHD3-3_IGHJ6 (Fragment)		hsa:101928039	1.00E-31		--	--	--	--
A0A5C2GD34	IGH + IGL c364_light_IGLV3-21_IGLJ2 (Fragment)		hsa:102725018	1.00E-18		--	--	--	--
A0A5C2GA73	IGH + IGL c86_light_IGKV3-11_IGKJ4 (Fragment)		hsa:102725018	6.00E-42		--	--	--	--
A0A5C2GGJ1	IG c719_heavy_IGHV3-33_IGHD5-18_IGHJ4 (Fragment)		hsa:102723407	9.00E-29	K06856	IGH	immunoglobulin heavy chain	--	ko04020 Calcium signaling pathway ko04064 NF-kappa B signaling pathway ko04072 Phospholipase D signaling pathway ko04145 Phagosome ko04151 PI3K-Akt signaling pathway ko04640 Hematopoietic cell lineage ko04650 Natural killer cell mediated cytotoxicity ko04662 B cell receptor signaling pathway ko04664 Fc epsilon RI signaling pathway ko04666 Fc gamma R-mediated phagocytosis ko04672 Intestinal immune…
A0A5C2GTA2	IG c1297_heavy_IGHV4-39_IGHD3-16_IGHJ6 (Fragment)		hsa:102723407	3.00E-49	K06856	IGH	immunoglobulin heavy chain	--	ko04020 Calcium signaling pathway ko04064 NF-kappa B signaling pathway ko04072 Phospholipase D signaling pathway ko04145 Phagosome ko04151 PI3K-Akt signaling pathway ko04640 Hematopoietic cell lineage ko04650 Natural killer cell mediated cytotoxicity ko04662 B cell receptor signaling pathway ko04664 Fc epsilon RI signaling pathway ko04666 Fc gamma R-mediated phagocytosis ko04672 Intestinal immune…
A0A5C2G6H5	IGH c192_heavy__IGHV3-74_IGHD5-18_IGHJ6 (Fragment)		hsa:101928039	1.00E-26		--	--	--	--
A0A5C2GF99	IG c555_heavy_IGHV3-64_IGHD1-20_IGHJ6 (Fragment)		hsa:101928039	2.00E-30		--	--	--	--
A0A5C2GNZ4	IG c394_heavy_IGHV4-34_IGHD5-12_IGHJ4 (Fragment)		hsa:102723407	2.00E-53	K06856	IGH	immunoglobulin heavy chain	--	ko04020 Calcium signaling pathway ko04064 NF-kappa B signaling pathway ko04072 Phospholipase D signaling pathway ko04145 Phagosome ko04151 PI3K-Akt signaling pathway ko04640 Hematopoietic cell lineage ko04650 Natural killer cell mediated cytotoxicity ko04662 B cell receptor signaling pathway ko04664 Fc epsilon RI signaling pathway ko04666 Fc gamma R-mediated phagocytosis ko04672 Intestinal immune…
A0A5C2GRG4	IG c1483_heavy_IGHV1-46_IGHD6-13_IGHJ4 (Fragment)		hsa:101928039	1.00E-50		--	--	--	--
A0A5C2FYL3	IGL c347_light_IGKV1D-17_IGKJ1 (Fragment)		hsa:102725018	2.00E-45		--	--	--	--
A0A5C2GK36	IG c684_light_IGKV3-20_IGKJ4 (Fragment)		hsa:102725018	7.00E-45		--	--	--	--
A0A5C2GB61	IGH + IGL c40_heavy_IGHV3-53_IGHD2-2_IGHJ4 (Fragment)		hsa:102723407	7.00E-31	K06856	IGH	immunoglobulin heavy chain	--	ko04020 Calcium signaling pathway ko04064 NF-kappa B signaling pathway ko04072 Phospholipase D signaling pathway ko04145 Phagosome ko04151 PI3K-Akt signaling pathway ko04640 Hematopoietic cell lineage ko04650 Natural killer cell mediated cytotoxicity ko04662 B cell receptor signaling pathway ko04664 Fc epsilon RI signaling pathway ko04666 Fc gamma R-mediated phagocytosis ko04672 Intestinal immune…
A0A5C2GAN5	IGH c363_heavy__IGHV1-69_IGHD6-19_IGHJ6 (Fragment)		hsa:101928039	2.00E-37		--	--	--	--
A0A5C2GA61	IGL c282_light_IGKV3D-20_IGKJ1 (Fragment)		hsa:102725018	1.00E-39		--	--	--	--
A0A5C2GSI7	IG c571_heavy_IGHV3-21_IGHD6-19_IGHJ4 (Fragment)		hsa:102723407	2.00E-31	K06856	IGH	immunoglobulin heavy chain	--	ko04020 Calcium signaling pathway ko04064 NF-kappa B signaling pathway ko04072 Phospholipase D signaling pathway ko04145 Phagosome ko04151 PI3K-Akt signaling pathway ko04640 Hematopoietic cell lineage ko04650 Natural killer cell mediated cytotoxicity ko04662 B cell receptor signaling pathway ko04664 Fc epsilon RI signaling pathway ko04666 Fc gamma R-mediated phagocytosis ko04672 Intestinal immune…
A0A5C2GDX4	IG c1088_heavy_IGHV3-15_IGHD2-15_IGHJ4 (Fragment)		hsa:101928039	1.00E-26		--	--	--	--
B7ZW00	COL6A3 protein	COL6A3	hsa:1293	0	K06238	COL6A	collagen, type VI, alpha	--	ko04151 PI3K-Akt signaling pathway ko04510 Focal adhesion ko04512 ECM-receptor interaction ko04974 Protein digestion and absorption ko05165 Human papillomavirus infection
A0A5C2G5T3	IGL c3796_light_IGKV4-1_IGKJ2 (Fragment)		hsa:102725018	4.00E-38		--	--	--	--
P08779	Keratin, type I cytoskeletal 16	KRT16	hsa:3868	0	K07604	KRT1	type I keratin, acidic	--	--
A0A5C2GW09	IG c1641_light_IGKV1-6_IGKJ4 (Fragment)		hsa:102725018	3.00E-51		--	--	--	--
Q13201	Multimerin-1	MMRN1	hsa:22915	0		--	--	--	--
A0A5C2G3E1	IGL c3791_light_IGKV6-21_IGKJ2 (Fragment)		hsa:102725018	2.00E-34		--	--	--	--
A0A5C2G7G7	IGH c373_heavy__IGHV3-23_IGHD3-10_IGHJ4 (Fragment)		hsa:101928039	3.00E-25		--	--	--	--
A0A5C2GR45	IG c770_light_IGLV3-9_IGLJ1 (Fragment)		hsa:102725018	7.00E-19		--	--	--	--
A0A5C2GAD1	IGH + IGL c186_heavy_IGHV3-23_IGHD2-21_IGHJ4 (Fragment)		hsa:102723407	6.00E-29	K06856	IGH	immunoglobulin heavy chain	--	ko04020 Calcium signaling pathway ko04064 NF-kappa B signaling pathway ko04072 Phospholipase D signaling pathway ko04145 Phagosome ko04151 PI3K-Akt signaling pathway ko04640 Hematopoietic cell lineage ko04650 Natural killer cell mediated cytotoxicity ko04662 B cell receptor signaling pathway ko04664 Fc epsilon RI signaling pathway ko04666 Fc gamma R-mediated phagocytosis ko04672 Intestinal immune…
A0A5C2GQP4	IG c1064_heavy_IGHV1-46_IGHD4-17_IGHJ4 (Fragment)		hsa:101928039	3.00E-49		--	--	--	--
A0A5C2G4V4	IGL c3570_light_IGLV3-19_IGLJ3 (Fragment)		hsa:102725018	2.00E-19		--	--	--	--
A0A5C2GKH6	IG c1226_heavy_IGHV3-53_IGHD5-12_IGHJ4 (Fragment)		hsa:102723407	3.00E-32	K06856	IGH	immunoglobulin heavy chain	--	ko04020 Calcium signaling pathway ko04064 NF-kappa B signaling pathway ko04072 Phospholipase D signaling pathway ko04145 Phagosome ko04151 PI3K-Akt signaling pathway ko04640 Hematopoietic cell lineage ko04650 Natural killer cell mediated cytotoxicity ko04662 B cell receptor signaling pathway ko04664 Fc epsilon RI signaling pathway ko04666 Fc gamma R-mediated phagocytosis ko04672 Intestinal immune…
A0A5C2FZ05	IGL c1470_light_IGKV6D-21_IGKJ1 (Fragment)		hsa:102725018	2.00E-34		--	--	--	--
A0A5C2GD80	IG c1148_heavy_IGHV1-2_IGHD2-15_IGHJ6 (Fragment)		hsa:101928039	8.00E-51		--	--	--	--
A0A5C2GAT0	IGH + IGL c306_light_IGKV3-20_IGKJ1 (Fragment)		hsa:102725018	2.00E-45		--	--	--	--
A0A024RD39	Platelet-activating factor acetylhydrolase	PLA2G7	hsa:7941	0	K01062	PLA2G7, PAFAH	platelet-activating factor acetylhydrolase	3.1.1.47	ko00565 Ether lipid metabolism ko01100 Metabolic pathways
A0A5C2GLX0	IG c157_heavy_IGHV1-2_IGHD7-27_IGHJ4 (Fragment)		hsa:101928039	6.00E-49		--	--	--	--
A0A5C2G248	IGL c2025_light_IGKV3-15_IGKJ1 (Fragment)		hsa:102725018	5.00E-45		--	--	--	--
A0A5C2G0Y8	IGL c1137_light_IGKV1-39_IGKJ1 (Fragment)		hsa:102725018	9.00E-47		--	--	--	--
A0A5C2G690	IGL c4160_light_IGLV1-47_IGLJ1 (Fragment)		hsa:102725018	5.00E-21		--	--	--	--
A0A2U8J8Y4	Ig heavy chain variable region (Fragment)	IgH	hsa:101928039	3.00E-23		--	--	--	--
A0A087WW49	Ig-like domain-containing protein (Fragment)		hsa:642131	3.00E-83		--	--	--	--
A0A5C2G3U2	IGL c2117_light_IGKV1D-39_IGKJ1 (Fragment)		hsa:102725018	6.00E-47		--	--	--	--
A0A5C2GWD7	IG c759_light_IGKV1D-33_IGKJ3 (Fragment)		hsa:102725018	2.00E-47		--	--	--	--
A0A5C2G984	IGH + IGL c324_heavy_IGHV3-15_IGHD3-16_IGHJ5 (Fragment)		hsa:102723407	7.00E-23	K06856	IGH	immunoglobulin heavy chain	--	ko04020 Calcium signaling pathway ko04064 NF-kappa B signaling pathway ko04072 Phospholipase D signaling pathway ko04145 Phagosome ko04151 PI3K-Akt signaling pathway ko04640 Hematopoietic cell lineage ko04650 Natural killer cell mediated cytotoxicity ko04662 B cell receptor signaling pathway ko04664 Fc epsilon RI signaling pathway ko04666 Fc gamma R-mediated phagocytosis ko04672 Intestinal immune…
A0A5C2GRR7	IG c1583_heavy_IGHV4-39_IGHD1-26_IGHJ3 (Fragment)		hsa:102723407	4.00E-57	K06856	IGH	immunoglobulin heavy chain	--	ko04020 Calcium signaling pathway ko04064 NF-kappa B signaling pathway ko04072 Phospholipase D signaling pathway ko04145 Phagosome ko04151 PI3K-Akt signaling pathway ko04640 Hematopoietic cell lineage ko04650 Natural killer cell mediated cytotoxicity ko04662 B cell receptor signaling pathway ko04664 Fc epsilon RI signaling pathway ko04666 Fc gamma R-mediated phagocytosis ko04672 Intestinal immune…
A0A5C2GM19	IG c228_heavy_IGHV3-48_IGHD1-7_IGHJ3 (Fragment)		hsa:102723407	5.00E-29	K06856	IGH	immunoglobulin heavy chain	--	ko04020 Calcium signaling pathway ko04064 NF-kappa B signaling pathway ko04072 Phospholipase D signaling pathway ko04145 Phagosome ko04151 PI3K-Akt signaling pathway ko04640 Hematopoietic cell lineage ko04650 Natural killer cell mediated cytotoxicity ko04662 B cell receptor signaling pathway ko04664 Fc epsilon RI signaling pathway ko04666 Fc gamma R-mediated phagocytosis ko04672 Intestinal immune…
Q0ZCH0	Immunglobulin heavy chain variable region (Fragment)		hsa:101928039	7.00E-29		--	--	--	--
A0A5C2G8S9	IGH + IGL c230_heavy_IGHV3-33_IGHD3-10_IGHJ1 (Fragment)		hsa:101928039	2.00E-31		--	--	--	--
A0A5C2FYM3	IGL c2071_light_IGKV4-1_IGKJ1 (Fragment)		hsa:102725018	2.00E-36		--	--	--	--
A0A5C2G055	IGL c1776_light_IGLV3-21_IGLJ3 (Fragment)		hsa:102725018	2.00E-19		--	--	--	--
A0A5C2G466	IGL c3972_light_IGLV3-21_IGLJ2 (Fragment)		hsa:102725018	2.00E-20		--	--	--	--
A0A5C2GQT8	IG c1190_light_IGKV3-20_IGKJ2 (Fragment)		hsa:102725018	4.00E-44		--	--	--	--
A0A5C2G1D7	IGL c3108_light_IGLV3-19_IGLJ2 (Fragment)		hsa:102725018	1.00E-19		--	--	--	--
A0A5C2GTX8	IG c603_light_IGKV2-30_IGKJ2 (Fragment)		hsa:102725018	3.00E-24		--	--	--	--
A0A5C2GMQ9	IG c1335_light_IGKV1D-33_IGKJ3 (Fragment)		hsa:102725018	2.00E-45		--	--	--	--
A0A5C2GR08	IG c970_heavy_IGHV3-48_IGHD3-3_IGHJ6 (Fragment)		hsa:102723407	2.00E-26	K06856	IGH	immunoglobulin heavy chain	--	ko04020 Calcium signaling pathway ko04064 NF-kappa B signaling pathway ko04072 Phospholipase D signaling pathway ko04145 Phagosome ko04151 PI3K-Akt signaling pathway ko04640 Hematopoietic cell lineage ko04650 Natural killer cell mediated cytotoxicity ko04662 B cell receptor signaling pathway ko04664 Fc epsilon RI signaling pathway ko04666 Fc gamma R-mediated phagocytosis ko04672 Intestinal immune…
A0A5C2G7V5	IGL c594_light_IGKV3-20_IGKJ1 (Fragment)		hsa:102725018	3.00E-44		--	--	--	--
A0A5C2GDV2	IG c392_heavy_IGHV3-20_IGHD1-26_IGHJ4 (Fragment)		hsa:101928039	5.00E-26		--	--	--	--
A0A5C2GUR1	IG c1265_light_IGLV3-25_IGLJ3 (Fragment)		hsa:102725018	3.00E-20		--	--	--	--
A0A5C2G844	IGL c3937_light_IGKV1D-13_IGKJ4 (Fragment)		hsa:102725018	2.00E-51		--	--	--	--
A0A5C2GU67	IG c492_light_IGLV1-44_IGLJ2 (Fragment)		hsa:102725018	4.00E-21		--	--	--	--
A0A5C2G9I6	IGL c442_light_IGKV1D-39_IGKJ1 (Fragment)		hsa:102725018	9.00E-50		--	--	--	--
A0A5C2G5S3	IGL c3786_light_IGLV1-44_IGLJ1 (Fragment)		hsa:102725018	3.00E-21		--	--	--	--
A0A5C2GA35	IGH + IGL c17_light_IGKV2-28_IGKJ2 (Fragment)		hsa:102725018	4.00E-30		--	--	--	--
A0A5C2GTD7	IG c216_light_IGKV3-20_IGKJ2 (Fragment)		hsa:102725018	2.00E-42		--	--	--	--
A0A5C2G283	IGL c3381_light_IGKV3-20_IGKJ1 (Fragment)		hsa:102725018	6.00E-39		--	--	--	--
A0A5C2GCG4	IGH + IGL c368_light_IGKV3-20_IGKJ4 (Fragment)		hsa:102725018	6.00E-46		--	--	--	--
A0A5C2GFF7	IG c500_heavy_IGHV3-23_IGHD6-19_IGHJ4 (Fragment)		hsa:102723407	5.00E-28	K06856	IGH	immunoglobulin heavy chain	--	ko04020 Calcium signaling pathway ko04064 NF-kappa B signaling pathway ko04072 Phospholipase D signaling pathway ko04145 Phagosome ko04151 PI3K-Akt signaling pathway ko04640 Hematopoietic cell lineage ko04650 Natural killer cell mediated cytotoxicity ko04662 B cell receptor signaling pathway ko04664 Fc epsilon RI signaling pathway ko04666 Fc gamma R-mediated phagocytosis ko04672 Intestinal immune…
A0A5C2GTG7	IG c1800_heavy_IGHV3-23_IGHD1-26_IGHJ3 (Fragment)		hsa:101928039	5.00E-28		--	--	--	--
A0A5C2GC49	IGH + IGL c153_light_IGKV3-20_IGKJ4 (Fragment)		hsa:102725018	2.00E-42		--	--	--	--
A0A5C2GVU1	IG c1453_light_IGKV3-11_IGKJ5 (Fragment)		hsa:102725018	1.00E-45		--	--	--	--
A0A1W6IYL0	N90-VRC38.07 light chain variable region (Fragment)		hsa:102725018	8.00E-30		--	--	--	--
A0A5C2FTA0	IGL c201_light_IGKV3-20_IGKJ2 (Fragment)		hsa:102725018	2.00E-47		--	--	--	--
P09172	Dopamine beta-hydroxylase	DBH	hsa:1621	0	K00503	DBH	dopamine beta-monooxygenase	1.14.17.1	ko00350 Tyrosine metabolism ko01100 Metabolic pathways
A0A125U0V4	GCT-A2 heavy chain variable region (Fragment)		hsa:101928039	1.00E-28		--	--	--	--
A0A5C2G9Q7	IGL c606_light_IGKV1-27_IGKJ2 (Fragment)		hsa:102725018	3.00E-50		--	--	--	--
A0A5C2GDH4	IG c435_heavy_IGHV1-69_IGHD6-6_IGHJ4 (Fragment)		hsa:101928039	2.00E-42		--	--	--	--
A0A5C2GTP5	IG c1229_heavy_IGHV3-21_IGHD6-19_IGHJ6 (Fragment)		hsa:102723407	1.00E-28	K06856	IGH	immunoglobulin heavy chain	--	ko04020 Calcium signaling pathway ko04064 NF-kappa B signaling pathway ko04072 Phospholipase D signaling pathway ko04145 Phagosome ko04151 PI3K-Akt signaling pathway ko04640 Hematopoietic cell lineage ko04650 Natural killer cell mediated cytotoxicity ko04662 B cell receptor signaling pathway ko04664 Fc epsilon RI signaling pathway ko04666 Fc gamma R-mediated phagocytosis ko04672 Intestinal immune…
A0A5C2GPH9	IG c594_heavy_IGHV1-69_IGHD2-2_IGHJ4 (Fragment)		hsa:101928039	8.00E-38		--	--	--	--
A0A5C2GHU9	IG c340_light_IGLV3-25_IGLJ1 (Fragment)		hsa:102725018	2.00E-22		--	--	--	--
A0A5C2GCT8	IGH + IGL c254_light_IGKV1-12_IGKJ1 (Fragment)		hsa:102725018	2.00E-48		--	--	--	--
A0A5C2GWI6	IG c927_heavy_IGHV3-20_IGHD1-26_IGHJ4 (Fragment)		hsa:101928039	8.00E-28		--	--	--	--
A0A5C2G1W7	IGL c3159_light_IGKV3-15_IGKJ1 (Fragment)		hsa:102725018	3.00E-48		--	--	--	--
A0A5C2GUX5	IG c327_heavy_IGHV1-69_IGHD6-25_IGHJ4 (Fragment)		hsa:101928039	7.00E-40		--	--	--	--
A0A5C2GT38	IG c989_heavy_IGHV3-13_IGHD6-6_IGHJ2 (Fragment)		hsa:102723407	4.00E-25	K06856	IGH	immunoglobulin heavy chain	--	ko04020 Calcium signaling pathway ko04064 NF-kappa B signaling pathway ko04072 Phospholipase D signaling pathway ko04145 Phagosome ko04151 PI3K-Akt signaling pathway ko04640 Hematopoietic cell lineage ko04650 Natural killer cell mediated cytotoxicity ko04662 B cell receptor signaling pathway ko04664 Fc epsilon RI signaling pathway ko04666 Fc gamma R-mediated phagocytosis ko04672 Intestinal immune…
A0A5C2G410	IGL c4031_light_IGKV3-15_IGKJ1 (Fragment)		hsa:102725018	1.00E-45		--	--	--	--
A0A5C2GJL7	IG c1174_light_IGKV6-21_IGKJ2 (Fragment)		hsa:102725018	8.00E-33		--	--	--	--
A0A5C2GC07	IGH + IGL c188_light_IGKV3-11_IGKJ2 (Fragment)		hsa:102725018	1.00E-41		--	--	--	--
A0A5C2G453	IGL c4078_light_IGKV3-20_IGKJ2 (Fragment)		hsa:102725018	4.00E-48		--	--	--	--
A0A5C2GH71	IGH + IGL c85_heavy_IGHV4-39_IGHD6-19_IGHJ1 (Fragment)		hsa:102723407	1.00E-56	K06856	IGH	immunoglobulin heavy chain	--	ko04020 Calcium signaling pathway ko04064 NF-kappa B signaling pathway ko04072 Phospholipase D signaling pathway ko04145 Phagosome ko04151 PI3K-Akt signaling pathway ko04640 Hematopoietic cell lineage ko04650 Natural killer cell mediated cytotoxicity ko04662 B cell receptor signaling pathway ko04664 Fc epsilon RI signaling pathway ko04666 Fc gamma R-mediated phagocytosis ko04672 Intestinal immune…
A0A5C2H0P4	IG c1640_light_IGKV3-20_IGKJ1 (Fragment)		hsa:102725018	2.00E-43		--	--	--	--
A0A5C2G540	IGH c86_heavy__IGHV4-31_IGHD3-22_IGHJ4 (Fragment)		hsa:102723407	8.00E-55	K06856	IGH	immunoglobulin heavy chain	--	ko04020 Calcium signaling pathway ko04064 NF-kappa B signaling pathway ko04072 Phospholipase D signaling pathway ko04145 Phagosome ko04151 PI3K-Akt signaling pathway ko04640 Hematopoietic cell lineage ko04650 Natural killer cell mediated cytotoxicity ko04662 B cell receptor signaling pathway ko04664 Fc epsilon RI signaling pathway ko04666 Fc gamma R-mediated phagocytosis ko04672 Intestinal immune…
A0A5C2GAB7	IGH + IGL c62_heavy_IGHV3-7_IGHD3-22_IGHJ5 (Fragment)		hsa:102723407	3.00E-29	K06856	IGH	immunoglobulin heavy chain	--	ko04020 Calcium signaling pathway ko04064 NF-kappa B signaling pathway ko04072 Phospholipase D signaling pathway ko04145 Phagosome ko04151 PI3K-Akt signaling pathway ko04640 Hematopoietic cell lineage ko04650 Natural killer cell mediated cytotoxicity ko04662 B cell receptor signaling pathway ko04664 Fc epsilon RI signaling pathway ko04666 Fc gamma R-mediated phagocytosis ko04672 Intestinal immune…
A0A5C2GIQ7	IG c885_light_IGLV1-47_IGLJ3 (Fragment)		hsa:102725018	3.00E-20		--	--	--	--
A0A5C2G6P9	IGL c38_light_IGLV3-21_IGLJ2 (Fragment)		hsa:102725018	3.00E-19		--	--	--	--
A0A2U8J8P3	Ig heavy chain variable region (Fragment)	IgH	hsa:102723407	1.00E-40	K06856	IGH	immunoglobulin heavy chain	--	ko04020 Calcium signaling pathway ko04064 NF-kappa B signaling pathway ko04072 Phospholipase D signaling pathway ko04145 Phagosome ko04151 PI3K-Akt signaling pathway ko04640 Hematopoietic cell lineage ko04650 Natural killer cell mediated cytotoxicity ko04662 B cell receptor signaling pathway ko04664 Fc epsilon RI signaling pathway ko04666 Fc gamma R-mediated phagocytosis ko04672 Intestinal immune…
A0A5C2GHD0	IG c493_heavy_IGHV3-33_IGHD3-3_IGHJ4 (Fragment)		hsa:102723407	3.00E-26	K06856	IGH	immunoglobulin heavy chain	--	ko04020 Calcium signaling pathway ko04064 NF-kappa B signaling pathway ko04072 Phospholipase D signaling pathway ko04145 Phagosome ko04151 PI3K-Akt signaling pathway ko04640 Hematopoietic cell lineage ko04650 Natural killer cell mediated cytotoxicity ko04662 B cell receptor signaling pathway ko04664 Fc epsilon RI signaling pathway ko04666 Fc gamma R-mediated phagocytosis ko04672 Intestinal immune…
A0A5C2GQ55	IG c1526_heavy_IGHV3-7_IGHD3-3_IGHJ4 (Fragment)		hsa:102723407	8.00E-23	K06856	IGH	immunoglobulin heavy chain	--	ko04020 Calcium signaling pathway ko04064 NF-kappa B signaling pathway ko04072 Phospholipase D signaling pathway ko04145 Phagosome ko04151 PI3K-Akt signaling pathway ko04640 Hematopoietic cell lineage ko04650 Natural killer cell mediated cytotoxicity ko04662 B cell receptor signaling pathway ko04664 Fc epsilon RI signaling pathway ko04666 Fc gamma R-mediated phagocytosis ko04672 Intestinal immune…
A0A5C2FTS6	IGL c239_light_IGLV1-47_IGLJ2 (Fragment)		hsa:102725018	1.00E-18		--	--	--	--
A0A5C2FUK0	IGL c264_light_IGKV1-5_IGKJ3 (Fragment)		hsa:102725018	2.00E-50		--	--	--	--
A0A5C2H0S8	IG c1548_light_IGKV1-9_IGKJ4 (Fragment)		hsa:102725018	2.00E-47		--	--	--	--
A0A5C2FVR7	IGL c180_light_IGKV3-20_IGKJ1 (Fragment)		hsa:102725018	1.00E-46		--	--	--	--
A0A5C2GHL0	IG c830_heavy_IGHV4-34_IGHD7-27_IGHJ4 (Fragment)		hsa:102723407	2.00E-49	K06856	IGH	immunoglobulin heavy chain	--	ko04020 Calcium signaling pathway ko04064 NF-kappa B signaling pathway ko04072 Phospholipase D signaling pathway ko04145 Phagosome ko04151 PI3K-Akt signaling pathway ko04640 Hematopoietic cell lineage ko04650 Natural killer cell mediated cytotoxicity ko04662 B cell receptor signaling pathway ko04664 Fc epsilon RI signaling pathway ko04666 Fc gamma R-mediated phagocytosis ko04672 Intestinal immune…
A0A5C2GLY3	IG c366_heavy_IGHV3-7_IGHD1-26_IGHJ4 (Fragment)		hsa:102723407	1.00E-27	K06856	IGH	immunoglobulin heavy chain	--	ko04020 Calcium signaling pathway ko04064 NF-kappa B signaling pathway ko04072 Phospholipase D signaling pathway ko04145 Phagosome ko04151 PI3K-Akt signaling pathway ko04640 Hematopoietic cell lineage ko04650 Natural killer cell mediated cytotoxicity ko04662 B cell receptor signaling pathway ko04664 Fc epsilon RI signaling pathway ko04666 Fc gamma R-mediated phagocytosis ko04672 Intestinal immune…
A0A5C2G3Q1	IGL c3921_light_IGLV1-51_IGLJ2 (Fragment)		hsa:102725018	3.00E-20		--	--	--	--
A0A5C2GEF5	IGH c401_heavy__IGHV1-69_IGHD2-2_IGHJ4 (Fragment)		hsa:101928039	3.00E-37		--	--	--	--
A0A5C2GLN8	IG c368_light_IGKV3-20_IGKJ4 (Fragment)		hsa:102725018	1.00E-46		--	--	--	--
A0A5C2GFV7	IG c301_heavy_IGHV3-33_IGHD4-11_IGHJ4 (Fragment)		hsa:101928039	4.00E-29		--	--	--	--
A0A5C2G6C8	IGH c227_heavy__IGHV1-2_IGHD3-22_IGHJ4 (Fragment)		hsa:101928039	1.00E-43		--	--	--	--
A0A5C2GS72	IG c501_heavy_IGHV1-18_IGHD2-2_IGHJ6 (Fragment)		hsa:101928039	1.00E-49		--	--	--	--
A0A5C2GLP4	IG c98_heavy_IGHV3-11_IGHD3-10_IGHJ3 (Fragment)		hsa:101928039	3.00E-30		--	--	--	--
A0A5C2GTN9	IG c113_light_IGKV2D-28_IGKJ2 (Fragment)		hsa:102725018	4.00E-30		--	--	--	--
A0A5C2GFC2	IGL c79_light_IGKV3-15_IGKJ3 (Fragment)		hsa:102725018	8.00E-48		--	--	--	--
A0A5C2FVQ4	IGL c1148_light_IGLV3-21_IGLJ2 (Fragment)		hsa:102725018	7.00E-20		--	--	--	--
A0A5C2GIZ1	IG c58_light_IGKV3-20_IGKJ1 (Fragment)		hsa:102725018	2.00E-47		--	--	--	--
A0A5C2G4H2	IGL c4092_light_IGKV4-1_IGKJ4 (Fragment)		hsa:102725018	2.00E-37		--	--	--	--
A0A5C2GD17	IGL c483_light_IGKV3D-20_IGKJ1 (Fragment)		hsa:102725018	5.00E-45		--	--	--	--
A0A5C2GLP6	IG c465_heavy_IGHV3-49_IGHD3-22_IGHJ5 (Fragment)		hsa:101928039	2.00E-26		--	--	--	--
A0A5C2G2T6	IGL c2265_light_IGLV1-51_IGLJ1 (Fragment)		hsa:102725018	9.00E-20		--	--	--	--
A0A5C2G758	IGL c2273_light_IGKV1-33_IGKJ2 (Fragment)		hsa:102725018	1.00E-49		--	--	--	--
A0A5C2GTH3	IG c764_light_IGKV3-20_IGKJ3 (Fragment)		hsa:102725018	3.00E-43		--	--	--	--
A0A5C2GQ18	IG c29_heavy_IGHV3-23_IGHD5-12_IGHJ4 (Fragment)		hsa:102723407	2.00E-26	K06856	IGH	immunoglobulin heavy chain	--	ko04020 Calcium signaling pathway ko04064 NF-kappa B signaling pathway ko04072 Phospholipase D signaling pathway ko04145 Phagosome ko04151 PI3K-Akt signaling pathway ko04640 Hematopoietic cell lineage ko04650 Natural killer cell mediated cytotoxicity ko04662 B cell receptor signaling pathway ko04664 Fc epsilon RI signaling pathway ko04666 Fc gamma R-mediated phagocytosis ko04672 Intestinal immune…
A0A5C2GNK8	IG c120_heavy_IGHV1-8_IGHD1-7_IGHJ6 (Fragment)		hsa:101928039	2.00E-47		--	--	--	--
A0A5C2GUE1	IG c1111_heavy_IGHV3-48_IGHD3-3_IGHJ4 (Fragment)		hsa:102723407	1.00E-22	K06856	IGH	immunoglobulin heavy chain	--	ko04020 Calcium signaling pathway ko04064 NF-kappa B signaling pathway ko04072 Phospholipase D signaling pathway ko04145 Phagosome ko04151 PI3K-Akt signaling pathway ko04640 Hematopoietic cell lineage ko04650 Natural killer cell mediated cytotoxicity ko04662 B cell receptor signaling pathway ko04664 Fc epsilon RI signaling pathway ko04666 Fc gamma R-mediated phagocytosis ko04672 Intestinal immune…
A0A5C2G1X9	IGL c343_light_IGKV3-20_IGKJ1 (Fragment)		hsa:102725018	1.00E-43		--	--	--	--
A0A5C2GGK1	IGL c559_light_IGLV1-47_IGLJ1 (Fragment)		hsa:102725018	8.00E-20		--	--	--	--
A0A5C2FYI0	IGL c1290_light_IGKV1-5_IGKJ1 (Fragment)		hsa:102725018	6.00E-49		--	--	--	--
Q6UXB8	Peptidase inhibitor 16	PI16	hsa:221476	0	K20412	PI16, CRISP9, CD364	peptidase inhibitor 16	--	--
A0A5C2GT91	IG c755_light_IGKV1-27_IGKJ4 (Fragment)		hsa:102725018	2.00E-52		--	--	--	--
A0A5C2G8U4	IGH + IGL c250_heavy_IGHV4-34_IGHD2-2_IGHJ4 (Fragment)		hsa:102723407	3.00E-49	K06856	IGH	immunoglobulin heavy chain	--	ko04020 Calcium signaling pathway ko04064 NF-kappa B signaling pathway ko04072 Phospholipase D signaling pathway ko04145 Phagosome ko04151 PI3K-Akt signaling pathway ko04640 Hematopoietic cell lineage ko04650 Natural killer cell mediated cytotoxicity ko04662 B cell receptor signaling pathway ko04664 Fc epsilon RI signaling pathway ko04666 Fc gamma R-mediated phagocytosis ko04672 Intestinal immune…
A0A5C2GWU4	IG c1292_light_IGKV1-12_IGKJ3 (Fragment)		hsa:102725018	5.00E-51		--	--	--	--
A0A5C2FXQ2	IGL c1709_light_IGKV3-11_IGKJ2 (Fragment)		hsa:102725018	2.00E-43		--	--	--	--
A0A5C2GGA2	IG c1149_heavy_IGHV3-64_IGHD1-26_IGHJ5 (Fragment)		hsa:101928039	7.00E-28		--	--	--	--
A0A5C2GEN7	IG c1049_heavy_IGHV3-33_IGHD1-14_IGHJ4 (Fragment)		hsa:102723407	6.00E-29	K06856	IGH	immunoglobulin heavy chain	--	ko04020 Calcium signaling pathway ko04064 NF-kappa B signaling pathway ko04072 Phospholipase D signaling pathway ko04145 Phagosome ko04151 PI3K-Akt signaling pathway ko04640 Hematopoietic cell lineage ko04650 Natural killer cell mediated cytotoxicity ko04662 B cell receptor signaling pathway ko04664 Fc epsilon RI signaling pathway ko04666 Fc gamma R-mediated phagocytosis ko04672 Intestinal immune…
P02776	Platelet factor 4	PF4	hsa:5196	1.00E-69	K05407	PF4, CXCL4	platelet factor 4	--	ko04060 Cytokine-cytokine receptor interaction ko04062 Chemokine signaling pathway
A0A5C2GPX1	IG c754_heavy_IGHV3-23_IGHD1-26_IGHJ4 (Fragment)		hsa:101928039	6.00E-28		--	--	--	--
A0A5C2GFZ3	IGH + IGL c91_light_IGKV3-11_IGKJ5 (Fragment)		hsa:102725018	3.00E-44		--	--	--	--
A0A5C2GZN9	IG c1260_light_IGKV1-9_IGKJ1 (Fragment)		hsa:102725018	3.00E-49		--	--	--	--
A0A5C2G5V9	IGH c356_heavy__IGHV3-43_IGHD3-9_IGHJ3 (Fragment)		hsa:101928039	6.00E-28		--	--	--	--
A0A5C2G7N4	IGH c527_heavy__IGHV3-73_IGHD7-27_IGHJ6 (Fragment)		hsa:101928039	9.00E-25		--	--	--	--
A0A5C2GI81	IG c346_heavy_IGHV4-34_IGHD3-22_IGHJ4 (Fragment)		hsa:102723407	2.00E-48	K06856	IGH	immunoglobulin heavy chain	--	ko04020 Calcium signaling pathway ko04064 NF-kappa B signaling pathway ko04072 Phospholipase D signaling pathway ko04145 Phagosome ko04151 PI3K-Akt signaling pathway ko04640 Hematopoietic cell lineage ko04650 Natural killer cell mediated cytotoxicity ko04662 B cell receptor signaling pathway ko04664 Fc epsilon RI signaling pathway ko04666 Fc gamma R-mediated phagocytosis ko04672 Intestinal immune…
A0A5C2GCN1	IGH + IGL c438_light_IGLV1-47_IGLJ3 (Fragment)		hsa:102725018	1.00E-19		--	--	--	--
A0A5C2GEE0	IGH + IGL c417_heavy_IGHV4-39_IGHD3-22_IGHJ4 (Fragment)		hsa:102723407	6.00E-57	K06856	IGH	immunoglobulin heavy chain	--	ko04020 Calcium signaling pathway ko04064 NF-kappa B signaling pathway ko04072 Phospholipase D signaling pathway ko04145 Phagosome ko04151 PI3K-Akt signaling pathway ko04640 Hematopoietic cell lineage ko04650 Natural killer cell mediated cytotoxicity ko04662 B cell receptor signaling pathway ko04664 Fc epsilon RI signaling pathway ko04666 Fc gamma R-mediated phagocytosis ko04672 Intestinal immune…
A0A5C2G8W6	IGL c276_light_IGKV1-39_IGKJ2 (Fragment)		hsa:102725018	7.00E-48		--	--	--	--
A0A5C2GX25	IG c1137_heavy_IGHV3-33_IGHD5-24_IGHJ4 (Fragment)		hsa:101928039	4.00E-29		--	--	--	--
Q15063	Periostin	POSTN	hsa:10631	0		--	--	--	--
A0A5C2GPV8	IG c1238_heavy_IGHV2-26_IGHD4-17_IGHJ4 (Fragment)		hsa:102723407	1.00E-35	K06856	IGH	immunoglobulin heavy chain	--	ko04020 Calcium signaling pathway ko04064 NF-kappa B signaling pathway ko04072 Phospholipase D signaling pathway ko04145 Phagosome ko04151 PI3K-Akt signaling pathway ko04640 Hematopoietic cell lineage ko04650 Natural killer cell mediated cytotoxicity ko04662 B cell receptor signaling pathway ko04664 Fc epsilon RI signaling pathway ko04666 Fc gamma R-mediated phagocytosis ko04672 Intestinal immune…
A0A5C2G6M9	IGL c4016_light_IGKV1-9_IGKJ2 (Fragment)		hsa:102725018	1.00E-49		--	--	--	--
A0A5C2GAM4	IGH + IGL c221_heavy_IGHV4-59B_IGHD3-10_IGHJ4 (Fragment)		hsa:102723407	4.00E-51	K06856	IGH	immunoglobulin heavy chain	--	ko04020 Calcium signaling pathway ko04064 NF-kappa B signaling pathway ko04072 Phospholipase D signaling pathway ko04145 Phagosome ko04151 PI3K-Akt signaling pathway ko04640 Hematopoietic cell lineage ko04650 Natural killer cell mediated cytotoxicity ko04662 B cell receptor signaling pathway ko04664 Fc epsilon RI signaling pathway ko04666 Fc gamma R-mediated phagocytosis ko04672 Intestinal immune…
A0A5C2GIK8	IGH + IGL c535_heavy_IGHV3-33_IGHD2-2_IGHJ6 (Fragment)		hsa:101928039	4.00E-31		--	--	--	--
A0A5C2GWE3	IG c1915_light_IGKV2D-28_IGKJ3 (Fragment)		hsa:102725018	3.00E-32		--	--	--	--
A0A5C2G028	IGL c897_light_IGKV1-5_IGKJ1 (Fragment)		hsa:102725018	2.00E-48		--	--	--	--
A0A5C2GAQ9	IGH c393_heavy__IGHV4-4_IGHD6-19_IGHJ4 (Fragment)		hsa:102723407	3.00E-50	K06856	IGH	immunoglobulin heavy chain	--	ko04020 Calcium signaling pathway ko04064 NF-kappa B signaling pathway ko04072 Phospholipase D signaling pathway ko04145 Phagosome ko04151 PI3K-Akt signaling pathway ko04640 Hematopoietic cell lineage ko04650 Natural killer cell mediated cytotoxicity ko04662 B cell receptor signaling pathway ko04664 Fc epsilon RI signaling pathway ko04666 Fc gamma R-mediated phagocytosis ko04672 Intestinal immune…
A0A5C2FYV0	IGL c2082_light_IGKV3-20_IGKJ3 (Fragment)		hsa:102725018	1.00E-47		--	--	--	--
A0A5C2GUH7	IG c1175_light_IGKV3-11_IGKJ1 (Fragment)		hsa:102725018	2.00E-45		--	--	--	--
A0A5C2FXR3	IGL c1424_light_IGKV3-15_IGKJ5 (Fragment)		hsa:102725018	7.00E-45		--	--	--	--
A0A5C2GUV5	IG c297_heavy_IGHV3-33_IGHD3-16_IGHJ6 (Fragment)		hsa:101928039	1.00E-29		--	--	--	--
A0A5C2G392	IGL c3070_light_IGLV1-47_IGLJ2 (Fragment)		hsa:102725018	2.00E-17		--	--	--	--
A0A5C2GA90	IGH + IGL c106_light_IGKV3-20_IGKJ4 (Fragment)		hsa:102725018	1.00E-46		--	--	--	--
A0A5C2G7G8	IGL c3635_light_IGLV3-10_IGLJ3 (Fragment)		hsa:102725018	9.00E-18		--	--	--	--
A0A5C2GDN3	IG c481_heavy_IGHV3-11_IGHD3-22_IGHJ4 (Fragment)		hsa:102723407	1.00E-29	K06856	IGH	immunoglobulin heavy chain	--	ko04020 Calcium signaling pathway ko04064 NF-kappa B signaling pathway ko04072 Phospholipase D signaling pathway ko04145 Phagosome ko04151 PI3K-Akt signaling pathway ko04640 Hematopoietic cell lineage ko04650 Natural killer cell mediated cytotoxicity ko04662 B cell receptor signaling pathway ko04664 Fc epsilon RI signaling pathway ko04666 Fc gamma R-mediated phagocytosis ko04672 Intestinal immune…
Q9NQ79	Cartilage acidic protein 1	CRTAC1	hsa:55118	0		--	--	--	--
A0A5C2GIC9	IG c1067_heavy_IGHV4-34_IGHD6-13_IGHJ4 (Fragment)		hsa:102723407	6.00E-49	K06856	IGH	immunoglobulin heavy chain	--	ko04020 Calcium signaling pathway ko04064 NF-kappa B signaling pathway ko04072 Phospholipase D signaling pathway ko04145 Phagosome ko04151 PI3K-Akt signaling pathway ko04640 Hematopoietic cell lineage ko04650 Natural killer cell mediated cytotoxicity ko04662 B cell receptor signaling pathway ko04664 Fc epsilon RI signaling pathway ko04666 Fc gamma R-mediated phagocytosis ko04672 Intestinal immune…
A0A5C2GR03	IG c1638_heavy_IGHV4-59B_IGHD5-24_IGHJ4 (Fragment)		hsa:102723407	3.00E-53	K06856	IGH	immunoglobulin heavy chain	--	ko04020 Calcium signaling pathway ko04064 NF-kappa B signaling pathway ko04072 Phospholipase D signaling pathway ko04145 Phagosome ko04151 PI3K-Akt signaling pathway ko04640 Hematopoietic cell lineage ko04650 Natural killer cell mediated cytotoxicity ko04662 B cell receptor signaling pathway ko04664 Fc epsilon RI signaling pathway ko04666 Fc gamma R-mediated phagocytosis ko04672 Intestinal immune…
A0A5C2GNI0	IG c886_heavy_IGHV4-4_IGHD1-7_IGHJ6 (Fragment)		hsa:102723407	4.00E-54	K06856	IGH	immunoglobulin heavy chain	--	ko04020 Calcium signaling pathway ko04064 NF-kappa B signaling pathway ko04072 Phospholipase D signaling pathway ko04145 Phagosome ko04151 PI3K-Akt signaling pathway ko04640 Hematopoietic cell lineage ko04650 Natural killer cell mediated cytotoxicity ko04662 B cell receptor signaling pathway ko04664 Fc epsilon RI signaling pathway ko04666 Fc gamma R-mediated phagocytosis ko04672 Intestinal immune…
A0A5C2GJW7	IG c526_heavy_IGHV3-30_IGHD3-10_IGHJ4 (Fragment)		hsa:101928039	4.00E-28		--	--	--	--
A0A5C2FWS8	IGL c365_light_IGKV1D-39_IGKJ2 (Fragment)		hsa:102725018	9.00E-51		--	--	--	--
A0A5C2GH32	IGH + IGL c45_heavy_IGHV5-51_IGHD3-10_IGHJ4 (Fragment)		hsa:101928039	2.00E-28		--	--	--	--
A0A5C2GWR1	IG c869_light_IGLV1-47_IGLJ2 (Fragment)		hsa:102725018	2.00E-19		--	--	--	--
A2J1M4	Rheumatoid factor RF-ET7 (Fragment)		hsa:101928039	7.00E-52		--	--	--	--
A0A068LN03	Ig heavy chain variable region (Fragment)		hsa:101928039	2.00E-29		--	--	--	--
A0A5C2FTR4	IGL c1349_light_IGKV3-20_IGKJ5 (Fragment)		hsa:102725018	3.00E-48		--	--	--	--
A0A5C2GHT7	IG c1037_heavy_IGHV3-53_IGHD5-24_IGHJ4 (Fragment)		hsa:102723407	2.00E-29	K06856	IGH	immunoglobulin heavy chain	--	ko04020 Calcium signaling pathway ko04064 NF-kappa B signaling pathway ko04072 Phospholipase D signaling pathway ko04145 Phagosome ko04151 PI3K-Akt signaling pathway ko04640 Hematopoietic cell lineage ko04650 Natural killer cell mediated cytotoxicity ko04662 B cell receptor signaling pathway ko04664 Fc epsilon RI signaling pathway ko04666 Fc gamma R-mediated phagocytosis ko04672 Intestinal immune…
A0A5C2GRK1	IG c114_light_IGKV3-20_IGKJ1 (Fragment)		hsa:102725018	1.00E-46		--	--	--	--
A0A5C2G134	IGL c2842_light_IGKV1D-13_IGKJ4 (Fragment)		hsa:102725018	2.00E-50		--	--	--	--
A0A1C9J6T1	B cell receptor heavy chain variable region (Fragment)		hsa:101928039	3.00E-28		--	--	--	--
A0A5C2GIS1	IG c994_heavy_IGHV1-3_IGHD3-16_IGHJ4 (Fragment)		hsa:101928039	7.00E-53		--	--	--	--
A0A5C2G823	IGL c3907_light_IGKV3-20_IGKJ3 (Fragment)		hsa:102725018	4.00E-46		--	--	--	--
A0A5C2GPP6	IG c1356_heavy_IGHV4-31_IGHD6-19_IGHJ6 (Fragment)		hsa:102723407	2.00E-54	K06856	IGH	immunoglobulin heavy chain	--	ko04020 Calcium signaling pathway ko04064 NF-kappa B signaling pathway ko04072 Phospholipase D signaling pathway ko04145 Phagosome ko04151 PI3K-Akt signaling pathway ko04640 Hematopoietic cell lineage ko04650 Natural killer cell mediated cytotoxicity ko04662 B cell receptor signaling pathway ko04664 Fc epsilon RI signaling pathway ko04666 Fc gamma R-mediated phagocytosis ko04672 Intestinal immune…
P49908	Selenoprotein P	SELENOP	hsa:6414	0		--	--	--	--
B1N7B9	Cryocrystalglobulin CC2 lambda light chain variable region (Fragment)		hsa:102725018	5.00E-21		--	--	--	--
B7Z4R8	cDNA FLJ53364, highly similar to Proteoglycan-4 (Fragment)		hsa:10216	0		--	--	--	--
A0A5C2GJR5	IG c837_light_IGKV1-39_IGKJ2 (Fragment)		hsa:102725018	1.00E-48		--	--	--	--
A0A5C2FTS0	IGL c381_light_IGLV2-8_IGLJ2 (Fragment)		hsa:102725018	2.00E-20		--	--	--	--
A0A5C2GK44	IG c128_light_IGLV3-25_IGLJ2 (Fragment)		hsa:102725018	2.00E-21		--	--	--	--
A8K6C9	cDNA FLJ78037, highly similar to Homo sapiens insulin-like growth factor 2 (somatomedin A), mRNA		hsa:3481	1.00E-132	K13769	IGF2	insulin-like growth factor 2	--	ko04010 MAPK signaling pathway ko04014 Ras signaling pathway ko04151 PI3K-Akt signaling pathway ko05200 Pathways in cancer ko05205 Proteoglycans in cancer ko05225 Hepatocellular carcinoma
A0A5C2GML1	IG c428_heavy_IGHV3-72_IGHD3-3_IGHJ6 (Fragment)		hsa:102723407	9.00E-25	K06856	IGH	immunoglobulin heavy chain	--	ko04020 Calcium signaling pathway ko04064 NF-kappa B signaling pathway ko04072 Phospholipase D signaling pathway ko04145 Phagosome ko04151 PI3K-Akt signaling pathway ko04640 Hematopoietic cell lineage ko04650 Natural killer cell mediated cytotoxicity ko04662 B cell receptor signaling pathway ko04664 Fc epsilon RI signaling pathway ko04666 Fc gamma R-mediated phagocytosis ko04672 Intestinal immune…
A0A5C2GPC0	IG c1235_heavy_IGHV3-74_IGHD2-8_IGHJ6 (Fragment)		hsa:102723407	1.00E-24	K06856	IGH	immunoglobulin heavy chain	--	ko04020 Calcium signaling pathway ko04064 NF-kappa B signaling pathway ko04072 Phospholipase D signaling pathway ko04145 Phagosome ko04151 PI3K-Akt signaling pathway ko04640 Hematopoietic cell lineage ko04650 Natural killer cell mediated cytotoxicity ko04662 B cell receptor signaling pathway ko04664 Fc epsilon RI signaling pathway ko04666 Fc gamma R-mediated phagocytosis ko04672 Intestinal immune…
A0A5C2GEW7	IGH + IGL c547_heavy_IGHV1-69_IGHD3-10_IGHJ1 (Fragment)		hsa:101928039	3.00E-38		--	--	--	--
P0DJI9	Serum amyloid A-2 protein	SAA2	hsa:6289	2.00E-88	K17310	SAA	serum amyloid A protein	--	--
A0A5C2GUV3	IG c1589_heavy_IGHV3-48_IGHD2-2_IGHJ4 (Fragment)		hsa:101928039	2.00E-24		--	--	--	--
A0A5C2GBX6	IGH + IGL c605_light_IGKV2-28_IGKJ2 (Fragment)		hsa:102725018	3.00E-30		--	--	--	--
A0A5C2FYY5	IGL c1376_light_IGKV3-15_IGKJ1 (Fragment)		hsa:102725018	6.00E-45		--	--	--	--
A0A5C2FYL5	IGL c1320_light_IGKV1-9_IGKJ4 (Fragment)		hsa:102725018	1.00E-49		--	--	--	--
A0A5C2GA43	IGH + IGL c42_heavy_IGHV3-23_IGHD2-15_IGHJ5 (Fragment)		hsa:101928039	1.00E-29		--	--	--	--
A0A5C2GC86	IGH + IGL c12_light_IGLV3-21_IGLJ3 (Fragment)		hsa:102725018	2.00E-19		--	--	--	--
A0A0G2JSC0	Immunoglobulin lambda variable 5-45 (Fragment)	IGLV5-45	hsa:7441	1.00E-44	K06553	VPREB, CD179a	pre-B lymphocyte gene	--	--
A0A5C2GQQ5	IG c229_heavy_IGHV4-39_IGHD4-4_IGHJ4 (Fragment)		hsa:102723407	3.00E-58	K06856	IGH	immunoglobulin heavy chain	--	ko04020 Calcium signaling pathway ko04064 NF-kappa B signaling pathway ko04072 Phospholipase D signaling pathway ko04145 Phagosome ko04151 PI3K-Akt signaling pathway ko04640 Hematopoietic cell lineage ko04650 Natural killer cell mediated cytotoxicity ko04662 B cell receptor signaling pathway ko04664 Fc epsilon RI signaling pathway ko04666 Fc gamma R-mediated phagocytosis ko04672 Intestinal immune…
A0A5C2GS21	IG c482_light_IGKV2D-29_IGKJ1 (Fragment)		hsa:102725018	5.00E-31		--	--	--	--
A0A5C2G801	IGL c3877_light_IGKV1-12_IGKJ5 (Fragment)		hsa:102725018	3.00E-48		--	--	--	--
A0A5C2GUS3	IG c267_heavy_IGHV2-70_IGHD3-3_IGHJ6 (Fragment)		hsa:102723407	2.00E-34	K06856	IGH	immunoglobulin heavy chain	--	ko04020 Calcium signaling pathway ko04064 NF-kappa B signaling pathway ko04072 Phospholipase D signaling pathway ko04145 Phagosome ko04151 PI3K-Akt signaling pathway ko04640 Hematopoietic cell lineage ko04650 Natural killer cell mediated cytotoxicity ko04662 B cell receptor signaling pathway ko04664 Fc epsilon RI signaling pathway ko04666 Fc gamma R-mediated phagocytosis ko04672 Intestinal immune…
A0A5C2G170	IGL c1922_light_IGKV1-9_IGKJ4 (Fragment)		hsa:102725018	3.00E-49		--	--	--	--
A0A5C2H3I6	IG c1576_light_IGLV3-21_IGLJ2 (Fragment)		hsa:102725018	1.00E-19		--	--	--	--
A0A5C2FVF5	IGL c50_light_IGKV1-5_IGKJ4 (Fragment)		hsa:102725018	3.00E-46		--	--	--	--
A0A5C2GLH6	IG c395_heavy_IGHV4-34_IGHD2-21_IGHJ2 (Fragment)		hsa:102723407	9.00E-49	K06856	IGH	immunoglobulin heavy chain	--	ko04020 Calcium signaling pathway ko04064 NF-kappa B signaling pathway ko04072 Phospholipase D signaling pathway ko04145 Phagosome ko04151 PI3K-Akt signaling pathway ko04640 Hematopoietic cell lineage ko04650 Natural killer cell mediated cytotoxicity ko04662 B cell receptor signaling pathway ko04664 Fc epsilon RI signaling pathway ko04666 Fc gamma R-mediated phagocytosis ko04672 Intestinal immune…
A0A5C2G290	IGL c2065_light_IGKV3-15_IGKJ1 (Fragment)		hsa:102725018	1.00E-42		--	--	--	--
A0A5C2GAD4	IGH + IGL c101_heavy_IGHV4-39_IGHD4-17_IGHJ4 (Fragment)		hsa:102723407	7.00E-61	K06856	IGH	immunoglobulin heavy chain	--	ko04020 Calcium signaling pathway ko04064 NF-kappa B signaling pathway ko04072 Phospholipase D signaling pathway ko04145 Phagosome ko04151 PI3K-Akt signaling pathway ko04640 Hematopoietic cell lineage ko04650 Natural killer cell mediated cytotoxicity ko04662 B cell receptor signaling pathway ko04664 Fc epsilon RI signaling pathway ko04666 Fc gamma R-mediated phagocytosis ko04672 Intestinal immune…
A0A5C2G0X4	IGL c2809_light_IGLV1-44_IGLJ3 (Fragment)		hsa:102725018	1.00E-19		--	--	--	--
A0A5C2GE78	IG c466_heavy_IGHV3-23_IGHD6-19_IGHJ3 (Fragment)		hsa:101928039	2.00E-26		--	--	--	--
A0A5C2GBI5	IGL c71_light_IGLV3-21_IGLJ1 (Fragment)		hsa:102725018	4.00E-21		--	--	--	--
A0A5C2FYE4	IGL c1674_light_IGKV3-11_IGKJ2 (Fragment)		hsa:102725018	1.00E-44		--	--	--	--
A0A5C2GDZ4	IG c342_heavy_IGHV3-21_IGHD3-9_IGHJ4 (Fragment)		hsa:102723407	1.00E-27	K06856	IGH	immunoglobulin heavy chain	--	ko04020 Calcium signaling pathway ko04064 NF-kappa B signaling pathway ko04072 Phospholipase D signaling pathway ko04145 Phagosome ko04151 PI3K-Akt signaling pathway ko04640 Hematopoietic cell lineage ko04650 Natural killer cell mediated cytotoxicity ko04662 B cell receptor signaling pathway ko04664 Fc epsilon RI signaling pathway ko04666 Fc gamma R-mediated phagocytosis ko04672 Intestinal immune…
O00187	Mannan-binding lectin serine protease 2	MASP2	hsa:10747	0	K03993	MASP2	mannan-binding lectin serine protease 2	3.4.21.104	ko04610 Complement and coagulation cascades ko05150 Staphylococcus aureus infection
A0A5C2GJD3	IG c1198_heavy_IGHV3-30_IGHD1-7_IGHJ6 (Fragment)		hsa:101928039	7.00E-28		--	--	--	--
A0A5C2G206	IGL c2486_light_IGKV1-27_IGKJ1 (Fragment)		hsa:102725018	6.00E-51		--	--	--	--
A0A5C2GR99	IG c1244_heavy_IGHV1-69_IGHD6-19_IGHJ6 (Fragment)		hsa:101928039	6.00E-42		--	--	--	--
A0A5C2GJK9	IG c95_heavy_IGHV3-23_IGHD6-25_IGHJ4 (Fragment)		hsa:102723407	2.00E-30	K06856	IGH	immunoglobulin heavy chain	--	ko04020 Calcium signaling pathway ko04064 NF-kappa B signaling pathway ko04072 Phospholipase D signaling pathway ko04145 Phagosome ko04151 PI3K-Akt signaling pathway ko04640 Hematopoietic cell lineage ko04650 Natural killer cell mediated cytotoxicity ko04662 B cell receptor signaling pathway ko04664 Fc epsilon RI signaling pathway ko04666 Fc gamma R-mediated phagocytosis ko04672 Intestinal immune…
A0A5C2GYH7	IG c698_light_IGKV1-5_IGKJ1 (Fragment)		hsa:102725018	1.00E-49		--	--	--	--
P10720	Platelet factor 4 variant	PF4V1	hsa:5197	1.00E-72	K05407	PF4, CXCL4	platelet factor 4	--	ko04060 Cytokine-cytokine receptor interaction ko04062 Chemokine signaling pathway
A0A5C2FU28	IGL c64_light_IGLV3-25_IGLJ2 (Fragment)		hsa:102725018	1.00E-21		--	--	--	--
A0A5C2GBX0	IGL c163_light_IGKV2D-29_IGKJ2 (Fragment)		hsa:102725018	1.00E-27		--	--	--	--
A0A5C2FYX6	IGL c1440_light_IGKV3-20_IGKJ2 (Fragment)		hsa:102725018	5.00E-47		--	--	--	--
A0A5C2GJK5	IG c281_light_IGKV3-15_IGKJ4 (Fragment)		hsa:102725018	1.00E-42		--	--	--	--
A0A0F7T891	IGHV5-51 protein (Fragment)	IGHV5-51	hsa:101928039	7.00E-32		--	--	--	--
A0A5C2GZS9	IG c1899_light_IGLV1-47_IGLJ2 (Fragment)		hsa:102725018	4.00E-20		--	--	--	--
A0A5C2GGR9	IG c30_heavy_IGHV3-23_IGHD2-2_IGHJ3 (Fragment)		hsa:101928039	2.00E-24		--	--	--	--
A0A5C2GPR7	IG c1079_light_IGLV1-44_IGLJ2 (Fragment)		hsa:102725018	3.00E-22		--	--	--	--
A0A5C2GBX8	IGH + IGL c572_heavy_IGHV1-69_IGHD6-13_IGHJ6 (Fragment)		hsa:101928039	2.00E-39		--	--	--	--
A0A5C2GJR4	IG c548_heavy_IGHV3-53_IGHD5-12_IGHJ4 (Fragment)		hsa:102723407	3.00E-30	K06856	IGH	immunoglobulin heavy chain	--	ko04020 Calcium signaling pathway ko04064 NF-kappa B signaling pathway ko04072 Phospholipase D signaling pathway ko04145 Phagosome ko04151 PI3K-Akt signaling pathway ko04640 Hematopoietic cell lineage ko04650 Natural killer cell mediated cytotoxicity ko04662 B cell receptor signaling pathway ko04664 Fc epsilon RI signaling pathway ko04666 Fc gamma R-mediated phagocytosis ko04672 Intestinal immune…
A0A5C2H1V3	IG c1908_light_IGKV2D-28_IGKJ3 (Fragment)		hsa:102725018	2.00E-30		--	--	--	--
A0A5C2GEA7	IG c1314_heavy_IGHV3-23_IGHD3-10_IGHJ4 (Fragment)		hsa:101928039	7.00E-26		--	--	--	--
A0A5C2GCP3	IGH + IGL c363_light_IGKV3-20_IGKJ1 (Fragment)		hsa:102725018	3.00E-47		--	--	--	--
A0A5C2GJW2	IG c548_light_IGLV3-25_IGLJ2 (Fragment)		hsa:102725018	2.00E-20		--	--	--	--
A0A5C2G5X7	IGL c3846_light_IGKV3-20_IGKJ1 (Fragment)		hsa:102725018	9.00E-48		--	--	--	--
A0A5C2FYH6	IGL c2011_light_IGKV1D-33_IGKJ4 (Fragment)		hsa:102725018	6.00E-48		--	--	--	--
A0A5C2G7M4	IGL c10_light_IGKV1D-13_IGKJ3 (Fragment)		hsa:102725018	8.00E-51		--	--	--	--
A0A5C2FX14	IGL c680_light_IGKV1-39_IGKJ2 (Fragment)		hsa:102725018	5.00E-48		--	--	--	--
A0A5C2G1M0	IGL c233_light_IGLV3-19_IGLJ2 (Fragment)		hsa:102725018	1.00E-19		--	--	--	--
A0A5C2GWT5	IG c1403_light_IGKV4-1_IGKJ2 (Fragment)		hsa:102725018	9.00E-37		--	--	--	--
A0A5C2GEM7	IG c310_heavy_IGHV1-69_IGHD4-23_IGHJ4 (Fragment)		hsa:101928039	7.00E-39		--	--	--	--
A0A5C2FY34	IGL c177_light_IGKV1-17_IGKJ2 (Fragment)		hsa:102725018	3.00E-51		--	--	--	--
A0A5C2GLH1	IG c951_heavy_IGHV4-39_IGHD2-21_IGHJ4 (Fragment)		hsa:102723407	2.00E-56	K06856	IGH	immunoglobulin heavy chain	--	ko04020 Calcium signaling pathway ko04064 NF-kappa B signaling pathway ko04072 Phospholipase D signaling pathway ko04145 Phagosome ko04151 PI3K-Akt signaling pathway ko04640 Hematopoietic cell lineage ko04650 Natural killer cell mediated cytotoxicity ko04662 B cell receptor signaling pathway ko04664 Fc epsilon RI signaling pathway ko04666 Fc gamma R-mediated phagocytosis ko04672 Intestinal immune…
A0A5C2FW52	IGL c1159_light_IGKV2D-29_IGKJ1 (Fragment)		hsa:102725018	5.00E-32		--	--	--	--
A0A5C2GT12	IG c1844_heavy_IGHV3-23_IGHD3-22_IGHJ2 (Fragment)		hsa:101928039	1.00E-27		--	--	--	--
A0A2U8J9A4	Ig heavy chain variable region (Fragment)	IgH	hsa:102723407	1.00E-32	K06856	IGH	immunoglobulin heavy chain	--	ko04020 Calcium signaling pathway ko04064 NF-kappa B signaling pathway ko04072 Phospholipase D signaling pathway ko04145 Phagosome ko04151 PI3K-Akt signaling pathway ko04640 Hematopoietic cell lineage ko04650 Natural killer cell mediated cytotoxicity ko04662 B cell receptor signaling pathway ko04664 Fc epsilon RI signaling pathway ko04666 Fc gamma R-mediated phagocytosis ko04672 Intestinal immune…
A0A5C2GRW1	IG c639_heavy_IGHV3-33_IGHD5-18_IGHJ4 (Fragment)		hsa:102723407	9.00E-32	K06856	IGH	immunoglobulin heavy chain	--	ko04020 Calcium signaling pathway ko04064 NF-kappa B signaling pathway ko04072 Phospholipase D signaling pathway ko04145 Phagosome ko04151 PI3K-Akt signaling pathway ko04640 Hematopoietic cell lineage ko04650 Natural killer cell mediated cytotoxicity ko04662 B cell receptor signaling pathway ko04664 Fc epsilon RI signaling pathway ko04666 Fc gamma R-mediated phagocytosis ko04672 Intestinal immune…
A0A5C2GV97	IG c1411_light_IGLV6-57_IGLJ3 (Fragment)		hsa:29802	2.00E-20	K06553	VPREB, CD179a	pre-B lymphocyte gene	--	--
A0A5C2G167	IGL c3011_light_IGKV1-5_IGKJ2 (Fragment)		hsa:102725018	3.00E-51		--	--	--	--
A0A5C2G9H2	IGH + IGL c353_heavy_IGHV3-9_IGHD6-13_IGHJ4 (Fragment)		hsa:102723407	4.00E-23	K06856	IGH	immunoglobulin heavy chain	--	ko04020 Calcium signaling pathway ko04064 NF-kappa B signaling pathway ko04072 Phospholipase D signaling pathway ko04145 Phagosome ko04151 PI3K-Akt signaling pathway ko04640 Hematopoietic cell lineage ko04650 Natural killer cell mediated cytotoxicity ko04662 B cell receptor signaling pathway ko04664 Fc epsilon RI signaling pathway ko04666 Fc gamma R-mediated phagocytosis ko04672 Intestinal immune…
A0A5C2GMQ3	IG c581_heavy_IGHV3-21_IGHD3-16_IGHJ4 (Fragment)		hsa:101928039	3.00E-26		--	--	--	--
A0A5C2FV24	IGL c454_light_IGLV3-19_IGLJ2 (Fragment)		hsa:102725018	7.00E-20		--	--	--	--
A0A2U8J979	Ig heavy chain variable region (Fragment)	IgH	hsa:102723407	4.00E-37	K06856	IGH	immunoglobulin heavy chain	--	ko04020 Calcium signaling pathway ko04064 NF-kappa B signaling pathway ko04072 Phospholipase D signaling pathway ko04145 Phagosome ko04151 PI3K-Akt signaling pathway ko04640 Hematopoietic cell lineage ko04650 Natural killer cell mediated cytotoxicity ko04662 B cell receptor signaling pathway ko04664 Fc epsilon RI signaling pathway ko04666 Fc gamma R-mediated phagocytosis ko04672 Intestinal immune…
A0A5C2GLL7	IG c375_light_IGKV4-1_IGKJ3 (Fragment)		hsa:102725018	4.00E-38		--	--	--	--
A0A5C2G4M3	IGL c4162_light_IGLV6-57_IGLJ3 (Fragment)		hsa:29802	6.00E-21	K06553	VPREB, CD179a	pre-B lymphocyte gene	--	--
A0A5C2GNJ5	IG c768_heavy_IGHV4-59_IGHD5-5_IGHJ4 (Fragment)		hsa:102723407	7.00E-56	K06856	IGH	immunoglobulin heavy chain	--	ko04020 Calcium signaling pathway ko04064 NF-kappa B signaling pathway ko04072 Phospholipase D signaling pathway ko04145 Phagosome ko04151 PI3K-Akt signaling pathway ko04640 Hematopoietic cell lineage ko04650 Natural killer cell mediated cytotoxicity ko04662 B cell receptor signaling pathway ko04664 Fc epsilon RI signaling pathway ko04666 Fc gamma R-mediated phagocytosis ko04672 Intestinal immune…
A0A5C2GTW0	IG c944_light_IGLV1-47_IGLJ1 (Fragment)		hsa:102725018	2.00E-21		--	--	--	--
A0A5C2GAU3	IGH c433_heavy__IGHV3-33_IGHD2-2_IGHJ5 (Fragment)		hsa:101928039	4.00E-30		--	--	--	--
A0A5C2G8Z3	IGL c285_light_IGKV4-1_IGKJ4 (Fragment)		hsa:102725018	5.00E-38		--	--	--	--
A0A5C2FVG1	IGL c889_light_IGKV2D-28_IGKJ2 (Fragment)		hsa:102725018	2.00E-30		--	--	--	--
A0A5C2GW29	IG c1731_heavy_IGHV4-31_IGHD6-6_IGHJ4 (Fragment)		hsa:102723407	1.00E-58	K06856	IGH	immunoglobulin heavy chain	--	ko04020 Calcium signaling pathway ko04064 NF-kappa B signaling pathway ko04072 Phospholipase D signaling pathway ko04145 Phagosome ko04151 PI3K-Akt signaling pathway ko04640 Hematopoietic cell lineage ko04650 Natural killer cell mediated cytotoxicity ko04662 B cell receptor signaling pathway ko04664 Fc epsilon RI signaling pathway ko04666 Fc gamma R-mediated phagocytosis ko04672 Intestinal immune…
A0A5C2G7C2	IGH c467_heavy__IGHV5-51_IGHD5-12_IGHJ4 (Fragment)		hsa:101928039	2.00E-31		--	--	--	--
A0A5C2FXS9	IGL c1020_light_IGKV3-20_IGKJ4 (Fragment)		hsa:102725018	3.00E-43		--	--	--	--
A0A5C2FUH5	IGL c641_light_IGKV4-1_IGKJ1 (Fragment)		hsa:102725018	2.00E-36		--	--	--	--
A0A5C2GT80	IG c711_heavy_IGHV4-59B_IGHD1-26_IGHJ6 (Fragment)		hsa:102723407	3.00E-53	K06856	IGH	immunoglobulin heavy chain	--	ko04020 Calcium signaling pathway ko04064 NF-kappa B signaling pathway ko04072 Phospholipase D signaling pathway ko04145 Phagosome ko04151 PI3K-Akt signaling pathway ko04640 Hematopoietic cell lineage ko04650 Natural killer cell mediated cytotoxicity ko04662 B cell receptor signaling pathway ko04664 Fc epsilon RI signaling pathway ko04666 Fc gamma R-mediated phagocytosis ko04672 Intestinal immune…
A0A5C2GY23	IG c620_light_IGKV3-15_IGKJ3 (Fragment)		hsa:102725018	5.00E-46		--	--	--	--
A0A5C2GD14	IG c725_heavy_IGHV1-18_IGHD6-6_IGHJ4 (Fragment)		hsa:101928039	7.00E-41		--	--	--	--
A0A5C2GAW3	IGH c453_heavy__IGHV3-11_IGHD4-17_IGHJ3 (Fragment)		hsa:101928039	5.00E-26		--	--	--	--
A0A5C2GQW8	IG c1732_heavy_IGHV3-30_IGHD5-12_IGHJ4 (Fragment)		hsa:101928039	1.00E-28		--	--	--	--
A0A5C2GK71	IG c846_heavy_IGHV3-33_IGHD3-22_IGHJ4 (Fragment)		hsa:102723407	1.00E-26	K06856	IGH	immunoglobulin heavy chain	--	ko04020 Calcium signaling pathway ko04064 NF-kappa B signaling pathway ko04072 Phospholipase D signaling pathway ko04145 Phagosome ko04151 PI3K-Akt signaling pathway ko04640 Hematopoietic cell lineage ko04650 Natural killer cell mediated cytotoxicity ko04662 B cell receptor signaling pathway ko04664 Fc epsilon RI signaling pathway ko04666 Fc gamma R-mediated phagocytosis ko04672 Intestinal immune…
A0A5C2G3J8	IGL c3494_light_IGKV1-5_IGKJ1 (Fragment)		hsa:102725018	8.00E-50		--	--	--	--
A0A5C2GDX2	IGH + IGL c227_heavy_IGHV4-59B_IGHD2-15_IGHJ5 (Fragment)		hsa:102723407	1.00E-47	K06856	IGH	immunoglobulin heavy chain	--	ko04020 Calcium signaling pathway ko04064 NF-kappa B signaling pathway ko04072 Phospholipase D signaling pathway ko04145 Phagosome ko04151 PI3K-Akt signaling pathway ko04640 Hematopoietic cell lineage ko04650 Natural killer cell mediated cytotoxicity ko04662 B cell receptor signaling pathway ko04664 Fc epsilon RI signaling pathway ko04666 Fc gamma R-mediated phagocytosis ko04672 Intestinal immune…
A0A5C2GN53	IG c980_light_IGLV1-47_IGLJ3 (Fragment)		hsa:102725018	4.00E-20		--	--	--	--
A0A5C2GVV6	IG c687_heavy_IGHV2-26_IGHD5-18_IGHJ4 (Fragment)		hsa:102723407	6.00E-32	K06856	IGH	immunoglobulin heavy chain	--	ko04020 Calcium signaling pathway ko04064 NF-kappa B signaling pathway ko04072 Phospholipase D signaling pathway ko04145 Phagosome ko04151 PI3K-Akt signaling pathway ko04640 Hematopoietic cell lineage ko04650 Natural killer cell mediated cytotoxicity ko04662 B cell receptor signaling pathway ko04664 Fc epsilon RI signaling pathway ko04666 Fc gamma R-mediated phagocytosis ko04672 Intestinal immune…
A0A5C2GDA1	IG c674_heavy_IGHV1-69_IGHD3-22_IGHJ4 (Fragment)		hsa:101928039	3.00E-41		--	--	--	--
A0A5C2GNI3	IG c423_heavy_IGHV4-39_IGHD3-10_IGHJ6 (Fragment)		hsa:102723407	2.00E-54	K06856	IGH	immunoglobulin heavy chain	--	ko04020 Calcium signaling pathway ko04064 NF-kappa B signaling pathway ko04072 Phospholipase D signaling pathway ko04145 Phagosome ko04151 PI3K-Akt signaling pathway ko04640 Hematopoietic cell lineage ko04650 Natural killer cell mediated cytotoxicity ko04662 B cell receptor signaling pathway ko04664 Fc epsilon RI signaling pathway ko04666 Fc gamma R-mediated phagocytosis ko04672 Intestinal immune…
A0A5C2GQI6	IG c159_heavy_IGHV3-53_IGHD2-8_IGHJ4 (Fragment)		hsa:102723407	3.00E-27	K06856	IGH	immunoglobulin heavy chain	--	ko04020 Calcium signaling pathway ko04064 NF-kappa B signaling pathway ko04072 Phospholipase D signaling pathway ko04145 Phagosome ko04151 PI3K-Akt signaling pathway ko04640 Hematopoietic cell lineage ko04650 Natural killer cell mediated cytotoxicity ko04662 B cell receptor signaling pathway ko04664 Fc epsilon RI signaling pathway ko04666 Fc gamma R-mediated phagocytosis ko04672 Intestinal immune…
Q01995	Transgelin	TAGLN	hsa:6876	1.00E-151	K20526	TAGLN	transgelin	--	--
A0A5C2FZP6	IGL c747_light_IGKV1-39_IGKJ2 (Fragment)		hsa:102725018	2.00E-46		--	--	--	--
P02679	Fibrinogen gamma chain	FGG	hsa:2266	0	K03905	FGG	fibrinogen gamma chain	--	ko04610 Complement and coagulation cascades ko04611 Platelet activation ko05150 Staphylococcus aureus infection
A0A5C2GRL1	IG c519_heavy_IGHV4-39_IGHD1-1_IGHJ2 (Fragment)		hsa:102723407	1.00E-53	K06856	IGH	immunoglobulin heavy chain	--	ko04020 Calcium signaling pathway ko04064 NF-kappa B signaling pathway ko04072 Phospholipase D signaling pathway ko04145 Phagosome ko04151 PI3K-Akt signaling pathway ko04640 Hematopoietic cell lineage ko04650 Natural killer cell mediated cytotoxicity ko04662 B cell receptor signaling pathway ko04664 Fc epsilon RI signaling pathway ko04666 Fc gamma R-mediated phagocytosis ko04672 Intestinal immune…
A0A5C2FXY3	IGL c485_light_IGKV3-20_IGKJ1 (Fragment)		hsa:102725018	5.00E-45		--	--	--	--
A0A5C2GXV2	IG c540_light_IGKV1-5_IGKJ2 (Fragment)		hsa:102725018	4.00E-48		--	--	--	--
A0A5C2GUN6	IG c483_light_IGLV1-40_IGLJ3 (Fragment)		hsa:102725018	3.00E-22		--	--	--	--
A0A5C2G835	IGH c104_heavy__IGHV1-69_IGHD1-14_IGHJ6 (Fragment)		hsa:101928039	5.00E-42		--	--	--	--
A0A5C2GGW4	IG c1246_heavy_IGHV3-30_IGHD2-21_IGHJ4 (Fragment)		hsa:102723407	3.00E-27	K06856	IGH	immunoglobulin heavy chain	--	ko04020 Calcium signaling pathway ko04064 NF-kappa B signaling pathway ko04072 Phospholipase D signaling pathway ko04145 Phagosome ko04151 PI3K-Akt signaling pathway ko04640 Hematopoietic cell lineage ko04650 Natural killer cell mediated cytotoxicity ko04662 B cell receptor signaling pathway ko04664 Fc epsilon RI signaling pathway ko04666 Fc gamma R-mediated phagocytosis ko04672 Intestinal immune…
A0A5C2GW49	IG c1775_light_IGKV2-28_IGKJ1 (Fragment)		hsa:102725018	5.00E-30		--	--	--	--
A0A5C2G207	IGL c1507_light_IGLV3-21_IGLJ3 (Fragment)		hsa:102725018	8.00E-20		--	--	--	--
A0A5C2G8Z6	IGL c4177_light_IGKV1D-13_IGKJ4 (Fragment)		hsa:102725018	2.00E-50		--	--	--	--
A0A5C2G172	IGL c73_light_IGKV2D-28_IGKJ5 (Fragment)		hsa:102725018	2.00E-30		--	--	--	--
A0A5C2FY30	IGL c1554_light_IGKV1-27_IGKJ3 (Fragment)		hsa:102725018	2.00E-49		--	--	--	--
A0A5C2GS15	IG c1454_heavy_IGHV4-31_IGHD3-22_IGHJ2 (Fragment)		hsa:102723407	4.00E-52	K06856	IGH	immunoglobulin heavy chain	--	ko04020 Calcium signaling pathway ko04064 NF-kappa B signaling pathway ko04072 Phospholipase D signaling pathway ko04145 Phagosome ko04151 PI3K-Akt signaling pathway ko04640 Hematopoietic cell lineage ko04650 Natural killer cell mediated cytotoxicity ko04662 B cell receptor signaling pathway ko04664 Fc epsilon RI signaling pathway ko04666 Fc gamma R-mediated phagocytosis ko04672 Intestinal immune…
A0A5C2FVE4	IGL c40_light_IGKV3-20_IGKJ2 (Fragment)		hsa:102725018	9.00E-47		--	--	--	--
A0A5C2FUP9	IGL c599_light_IGKV2D-28_IGKJ4 (Fragment)		hsa:102725018	4.00E-31		--	--	--	--
A0A5C2G145	IGL c2694_light_IGKV3-20_IGKJ5 (Fragment)		hsa:102725018	2.00E-43		--	--	--	--
A0A5C2GAR7	IGH c403_heavy__IGHV5-51_IGHD1-26_IGHJ6 (Fragment)		hsa:101928039	6.00E-28		--	--	--	--
A0A5C2G6Y9	IGL c2203_light_IGLV1-47_IGLJ1 (Fragment)		hsa:102725018	3.00E-20		--	--	--	--
A0A5C2G4D1	IGL c3420_light_IGLV3-1_IGLJ2 (Fragment)		hsa:102725018	5.00E-19		--	--	--	--
A0A5C2GEG3	IG c749_heavy_IGHV3-30_IGHD3-16_IGHJ4 (Fragment)		hsa:101928039	2.00E-31		--	--	--	--
A0A5C2GHI6	IG c437_heavy_IGHV3-74_IGHD5-24_IGHJ6 (Fragment)		hsa:101928039	1.00E-25		--	--	--	--
A0A5C2G4K3	IGL c2427_light_IGKV1-9_IGKJ2 (Fragment)		hsa:102725018	1.00E-51		--	--	--	--
A0A5C2GEV3	IGH c581_heavy__IGHV4-59B_IGHD2-15_IGHJ4 (Fragment)		hsa:102723407	1.00E-52	K06856	IGH	immunoglobulin heavy chain	--	ko04020 Calcium signaling pathway ko04064 NF-kappa B signaling pathway ko04072 Phospholipase D signaling pathway ko04145 Phagosome ko04151 PI3K-Akt signaling pathway ko04640 Hematopoietic cell lineage ko04650 Natural killer cell mediated cytotoxicity ko04662 B cell receptor signaling pathway ko04664 Fc epsilon RI signaling pathway ko04666 Fc gamma R-mediated phagocytosis ko04672 Intestinal immune…
A0A5C2GFM4	IG c239_heavy_IGHV4-39_IGHD2-2_IGHJ4 (Fragment)		hsa:102723407	3.00E-57	K06856	IGH	immunoglobulin heavy chain	--	ko04020 Calcium signaling pathway ko04064 NF-kappa B signaling pathway ko04072 Phospholipase D signaling pathway ko04145 Phagosome ko04151 PI3K-Akt signaling pathway ko04640 Hematopoietic cell lineage ko04650 Natural killer cell mediated cytotoxicity ko04662 B cell receptor signaling pathway ko04664 Fc epsilon RI signaling pathway ko04666 Fc gamma R-mediated phagocytosis ko04672 Intestinal immune…
A0A5C2GNE6	IG c40_heavy_IGHV4-34_IGHD2-15_IGHJ6 (Fragment)		hsa:102723407	7.00E-50	K06856	IGH	immunoglobulin heavy chain	--	ko04020 Calcium signaling pathway ko04064 NF-kappa B signaling pathway ko04072 Phospholipase D signaling pathway ko04145 Phagosome ko04151 PI3K-Akt signaling pathway ko04640 Hematopoietic cell lineage ko04650 Natural killer cell mediated cytotoxicity ko04662 B cell receptor signaling pathway ko04664 Fc epsilon RI signaling pathway ko04666 Fc gamma R-mediated phagocytosis ko04672 Intestinal immune…
Q15485	Ficolin-2	FCN2	hsa:2220	0	K10104	FCN	ficolin	--	--
A0A5C2GG93	IG c795_heavy_IGHV3-53_IGHD6-6_IGHJ6 (Fragment)		hsa:101928039	2.00E-27		--	--	--	--
A0A5C2GMH1	IG c43_heavy_IGHV3-64_IGHD2-21_IGHJ4 (Fragment)		hsa:101928039	2.00E-26		--	--	--	--
A0A5C2GMU5	IG c1208_light_IGKV3-20_IGKJ1 (Fragment)		hsa:102725018	3.00E-46		--	--	--	--
A0A5C2GVY5	IG c727_heavy_IGHV3-30_IGHD5-12_IGHJ4 (Fragment)		hsa:101928039	4.00E-31		--	--	--	--
A0A5C2GQ72	IG c1368_heavy_IGHV4-59B_IGHD3-10_IGHJ5 (Fragment)		hsa:102723407	6.00E-55	K06856	IGH	immunoglobulin heavy chain	--	ko04020 Calcium signaling pathway ko04064 NF-kappa B signaling pathway ko04072 Phospholipase D signaling pathway ko04145 Phagosome ko04151 PI3K-Akt signaling pathway ko04640 Hematopoietic cell lineage ko04650 Natural killer cell mediated cytotoxicity ko04662 B cell receptor signaling pathway ko04664 Fc epsilon RI signaling pathway ko04666 Fc gamma R-mediated phagocytosis ko04672 Intestinal immune…
A0A5C2GMI4	IG c662_heavy_IGHV3-33_IGHD6-13_IGHJ2 (Fragment)		hsa:101928039	2.00E-30		--	--	--	--
A0A5C2G601	IGL c3097_light_IGKV2D-29_IGKJ2 (Fragment)		hsa:102725018	4.00E-29		--	--	--	--
A0A5C2GA28	IGH c115_heavy__IGHV4-39_IGHD2-21_IGHJ1 (Fragment)		hsa:102723407	9.00E-55	K06856	IGH	immunoglobulin heavy chain	--	ko04020 Calcium signaling pathway ko04064 NF-kappa B signaling pathway ko04072 Phospholipase D signaling pathway ko04145 Phagosome ko04151 PI3K-Akt signaling pathway ko04640 Hematopoietic cell lineage ko04650 Natural killer cell mediated cytotoxicity ko04662 B cell receptor signaling pathway ko04664 Fc epsilon RI signaling pathway ko04666 Fc gamma R-mediated phagocytosis ko04672 Intestinal immune…
A0A5C2GM96	IG c434_heavy_IGHV1-8_IGHD6-19_IGHJ3 (Fragment)		hsa:101928039	2.00E-48		--	--	--	--
A0A5C2GN41	IG c872_heavy_IGHV1-24_IGHD3-22_IGHJ4 (Fragment)		hsa:101928039	7.00E-44		--	--	--	--
A0A5C2GA45	IGL c262_light_IGLV3-21_IGLJ3 (Fragment)		hsa:102725018	4.00E-18		--	--	--	--
A0A5C2GPH7	IG c470_heavy_IGHV1-2_IGHD6-19_IGHJ3 (Fragment)		hsa:101928039	7.00E-48		--	--	--	--
A0A5C2H3X8	IG c1275_light_IGLV1-47_IGLJ1 (Fragment)		hsa:102725018	2.00E-20		--	--	--	--
A0A5C2G2R9	IGL c2245_light_IGKV2-30_IGKJ1 (Fragment)		hsa:102725018	3.00E-30		--	--	--	--
A0A5C2GK70	IG c465_light_IGLV3-21_IGLJ1 (Fragment)		hsa:102725018	7.00E-20		--	--	--	--
A0A5C2FUJ1	IGL c668_light_IGKV3-20_IGKJ1 (Fragment)		hsa:102725018	9.00E-46		--	--	--	--
A0A5C2GA72	IGH c165_heavy__IGHV4-34_IGHD3-10_IGHJ4 (Fragment)		hsa:102723407	9.00E-45	K06856	IGH	immunoglobulin heavy chain	--	ko04020 Calcium signaling pathway ko04064 NF-kappa B signaling pathway ko04072 Phospholipase D signaling pathway ko04145 Phagosome ko04151 PI3K-Akt signaling pathway ko04640 Hematopoietic cell lineage ko04650 Natural killer cell mediated cytotoxicity ko04662 B cell receptor signaling pathway ko04664 Fc epsilon RI signaling pathway ko04666 Fc gamma R-mediated phagocytosis ko04672 Intestinal immune…
A0A2U8J967	Ig heavy chain variable region (Fragment)	IgH	hsa:101928039	2.00E-21		--	--	--	--
A0A5C2GIH7	IG c978_heavy_IGHV1-18_IGHD6-19_IGHJ4 (Fragment)		hsa:101928039	5.00E-41		--	--	--	--
A0A5C2G2A0	IGL c2690_light_IGKV1D-13_IGKJ2 (Fragment)		hsa:102725018	8.00E-52		--	--	--	--
A0A5C2FZB2	IGL c1580_light_IGKV3-20_IGKJ4 (Fragment)		hsa:102725018	1.00E-46		--	--	--	--
A0A5C2GR78	IG c1906_heavy_IGHV5-51_IGHD1-26_IGHJ4 (Fragment)		hsa:101928039	3.00E-32		--	--	--	--
D3YTG3	Target of Nesh-SH3	ABI3BP	hsa:25890	0		--	--	--	--
A0A5C2G251	IGL c1547_light_IGLV2-14_IGLJ1 (Fragment)		hsa:102725018	2.00E-21		--	--	--	--
A0A5C2G6C0	IGH c459_heavy__IGHV4-31_IGHD3-9_IGHJ6 (Fragment)		hsa:102723407	3.00E-51	K06856	IGH	immunoglobulin heavy chain	--	ko04020 Calcium signaling pathway ko04064 NF-kappa B signaling pathway ko04072 Phospholipase D signaling pathway ko04145 Phagosome ko04151 PI3K-Akt signaling pathway ko04640 Hematopoietic cell lineage ko04650 Natural killer cell mediated cytotoxicity ko04662 B cell receptor signaling pathway ko04664 Fc epsilon RI signaling pathway ko04666 Fc gamma R-mediated phagocytosis ko04672 Intestinal immune…
A0A5C2GMU7	IG c750_light_IGLV1-47_IGLJ2 (Fragment)		hsa:102725018	6.00E-18		--	--	--	--
A0A5C2G903	IGL c316_light_IGKV6-21_IGKJ1 (Fragment)		hsa:102725018	1.00E-35		--	--	--	--
A0A5C2G0H0	IGL c1455_light_IGLV3-21_IGLJ3 (Fragment)		hsa:102725018	4.00E-18		--	--	--	--
A0A5C2GIY8	IG c175_heavy_IGHV3-23_IGHD4-11_IGHJ4 (Fragment)		hsa:101928039	3.00E-24		--	--	--	--
A0A5C2G445	IGL c1073_light_IGKV1-5_IGKJ2 (Fragment)		hsa:102725018	5.00E-49		--	--	--	--
A0A5C2GDG3	IGH + IGL c41_heavy_IGHV3-9_IGHD3-9_IGHJ4 (Fragment)		hsa:101928039	3.00E-20		--	--	--	--
A0A5C2G0Q5	IGL c2120_light_IGKV4-1_IGKJ1 (Fragment)		hsa:102725018	2.00E-37		--	--	--	--
A0A5C2GCQ4	IGH + IGL c468_light_IGLV3-25_IGLJ3 (Fragment)		hsa:102725018	4.00E-19		--	--	--	--
A0A5C2FY78	IGL c1988_light_IGKV1D-12_IGKJ5 (Fragment)		hsa:102725018	6.00E-50		--	--	--	--
A0A5C2G7R0	IGH c408_heavy__IGHV3-9_IGHD6-25_IGHJ5 (Fragment)		hsa:101928039	7.00E-24		--	--	--	--
A0A5C2GH64	IG c1150_light_IGLV3-25_IGLJ3 (Fragment)		hsa:102725018	2.00E-21		--	--	--	--
A0A5C2FUU0	IGL c771_light_IGKV2D-28_IGKJ5 (Fragment)		hsa:102725018	2.00E-30		--	--	--	--
A0A5C2G684	IGH c500_heavy__IGHV3-43_IGHD2-2_IGHJ6 (Fragment)		hsa:101928039	2.00E-26		--	--	--	--
A0A5C2G929	IGL c4207_light_IGKV1-5_IGKJ3 (Fragment)		hsa:102725018	2.00E-48		--	--	--	--
A0A5C2FW26	IGL c1022_light_IGKV1D-39_IGKJ2 (Fragment)		hsa:102725018	3.00E-51		--	--	--	--
A0A5C2FXS1	IGL c1434_light_IGKV1-12_IGKJ1 (Fragment)		hsa:102725018	2.00E-51		--	--	--	--
A2NV54	Precursor (AA -19 to 108) (Fragment)		hsa:7441	2.00E-21	K06553	VPREB, CD179a	pre-B lymphocyte gene	--	--
A0A5C2GBR3	IGH + IGL c492_heavy_IGHV3-20_IGHD3-22_IGHJ4 (Fragment)		hsa:101928039	4.00E-28		--	--	--	--
A0A5C2GBC3	IGH + IGL c506_light_IGKV3-20_IGKJ4 (Fragment)		hsa:102725018	2.00E-41		--	--	--	--
A0A5C2GLR4	IG c207_light_IGKV2-28_IGKJ1 (Fragment)		hsa:102725018	3.00E-30		--	--	--	--
J3KPA1	Cysteine-rich secretory protein 3	CRISP3	hsa:10321	0	K19919	CRISP	cysteine-rich secretory protein	--	--
A0A5C2G4I3	IGL c2397_light_IGKV3-15_IGKJ1 (Fragment)		hsa:102725018	2.00E-50		--	--	--	--
A0A5C2GQP7	IG c860_heavy_IGHV4-59B_IGHD3-10_IGHJ6 (Fragment)		hsa:102723407	1.00E-54	K06856	IGH	immunoglobulin heavy chain	--	ko04020 Calcium signaling pathway ko04064 NF-kappa B signaling pathway ko04072 Phospholipase D signaling pathway ko04145 Phagosome ko04151 PI3K-Akt signaling pathway ko04640 Hematopoietic cell lineage ko04650 Natural killer cell mediated cytotoxicity ko04662 B cell receptor signaling pathway ko04664 Fc epsilon RI signaling pathway ko04666 Fc gamma R-mediated phagocytosis ko04672 Intestinal immune…
A0A2U8J984	Ig heavy chain variable region (Fragment)	IgH	hsa:101928039	4.00E-22		--	--	--	--
A0A5C2G7V0	IGH c458_heavy__IGHV4-31_IGHD2-2_IGHJ3 (Fragment)		hsa:102723407	2.00E-53	K06856	IGH	immunoglobulin heavy chain	--	ko04020 Calcium signaling pathway ko04064 NF-kappa B signaling pathway ko04072 Phospholipase D signaling pathway ko04145 Phagosome ko04151 PI3K-Akt signaling pathway ko04640 Hematopoietic cell lineage ko04650 Natural killer cell mediated cytotoxicity ko04662 B cell receptor signaling pathway ko04664 Fc epsilon RI signaling pathway ko04666 Fc gamma R-mediated phagocytosis ko04672 Intestinal immune…
A0A5C2GYI5	IG c1449_light_IGLV1-44_IGLJ3 (Fragment)		hsa:102725018	1.00E-21		--	--	--	--
A0A5C2GYF3	IG c750_light_IGKV3-20_IGKJ1 (Fragment)		hsa:102725018	1.00E-45		--	--	--	--
A8K3I0	cDNA FLJ78437, highly similar to Homo sapiens cartilage oligomeric matrix protein (COMP), mRNA		hsa:1311	0	K04659	THBS2S	thrombospondin 2/3/4/5	--	ko04145 Phagosome ko04151 PI3K-Akt signaling pathway ko04510 Focal adhesion ko04512 ECM-receptor interaction ko05144 Malaria ko05165 Human papillomavirus infection
P32119	Peroxiredoxin-2	PRDX2	hsa:7001	1.00E-147	K03386	PRDX2_4, ahpC	peroxiredoxin (alkyl hydroperoxide reductase subunit C)	1.11.1.15
A0A5C2GTQ2	IG c687_light_IGKV3-11_IGKJ2 (Fragment)		hsa:102725018	4.00E-45		--	--	--	--
A0A5C2GLN1	IG c412_heavy_IGHV3-33_IGHD1-26_IGHJ3 (Fragment)		hsa:101928039	9.00E-30		--	--	--	--
A0A5C2GHU1	IG c789_heavy_IGHV1-18_IGHD3-22_IGHJ3 (Fragment)		hsa:101928039	5.00E-38		--	--	--	--
A0A5C2G9T0	IGH + IGL c473_heavy_IGHV5-51_IGHD6-19_IGHJ2 (Fragment)		hsa:101928039	1.00E-35		--	--	--	--
A0A5C2GQY4	IG c950_heavy_IGHV4-39_IGHD2-2_IGHJ5 (Fragment)		hsa:102723407	2.00E-55	K06856	IGH	immunoglobulin heavy chain	--	ko04020 Calcium signaling pathway ko04064 NF-kappa B signaling pathway ko04072 Phospholipase D signaling pathway ko04145 Phagosome ko04151 PI3K-Akt signaling pathway ko04640 Hematopoietic cell lineage ko04650 Natural killer cell mediated cytotoxicity ko04662 B cell receptor signaling pathway ko04664 Fc epsilon RI signaling pathway ko04666 Fc gamma R-mediated phagocytosis ko04672 Intestinal immune…
A0A5C2GZM2	IG c166_light_IGLV3-21_IGLJ3 (Fragment)		hsa:102725018	4.00E-17		--	--	--	--
A0A5C2GAW1	IGL c562_light_IGKV1D-39_IGKJ1 (Fragment)		hsa:102725018	2.00E-48		--	--	--	--
A0A5C2GS71	IG c335_light_IGKV1-9_IGKJ5 (Fragment)		hsa:102725018	3.00E-50		--	--	--	--
A0A5C2GGQ0	IG c442_heavy_IGHV3-30_IGHD4-11_IGHJ6 (Fragment)		hsa:101928039	2.00E-29		--	--	--	--
A0A5C2GGJ4	IGL c549_light_IGKV2-28_IGKJ4 (Fragment)		hsa:102725018	4.00E-30		--	--	--	--
A0A5C2GK13	IG c151_light_IGKV2D-29_IGKJ2 (Fragment)		hsa:102725018	1.00E-28		--	--	--	--
A0A5C2FTV3	IGL c269_light_IGKV1-9_IGKJ3 (Fragment)		hsa:102725018	1.00E-50		--	--	--	--
Q6EMK4	Vasorin	VASN	hsa:114990	0		--	--	--	--
A0A5C2G5T9	IGL c3037_light_IGKV3-20_IGKJ2 (Fragment)		hsa:102725018	3.00E-46		--	--	--	--
A0A5C2GZY9	IG c1248_light_IGLV1-44_IGLJ2 (Fragment)		hsa:102725018	2.00E-21		--	--	--	--
D3DV26	S100 calcium binding protein A10 (Annexin II ligand, calpactin I, light polypeptide (P11)), isoform CRA_b (Fragment)	S100A10	hsa:6281	2.00E-70	K17274	S100A10	calpactin-1 light chain	--	--
A0A5C2GDP4	IG c898_heavy_IGHV3-11_IGHD6-25_IGHJ4 (Fragment)		hsa:102723407	6.00E-30	K06856	IGH	immunoglobulin heavy chain	--	ko04020 Calcium signaling pathway ko04064 NF-kappa B signaling pathway ko04072 Phospholipase D signaling pathway ko04145 Phagosome ko04151 PI3K-Akt signaling pathway ko04640 Hematopoietic cell lineage ko04650 Natural killer cell mediated cytotoxicity ko04662 B cell receptor signaling pathway ko04664 Fc epsilon RI signaling pathway ko04666 Fc gamma R-mediated phagocytosis ko04672 Intestinal immune…
A0A5C2GJU2	IG c195_heavy_IGHV3-30_IGHD1-26_IGHJ4 (Fragment)		hsa:101928039	2.00E-29		--	--	--	--
A0A5C2GFF8	IGH + IGL c99_light_IGKV2D-28_IGKJ1 (Fragment)		hsa:102725018	1.00E-28		--	--	--	--
A0A5C2FVD8	IGL c30_light_IGKV6-21_IGKJ1 (Fragment)		hsa:102725018	8.00E-36		--	--	--	--
A0A5C2GH81	IGH + IGL c95_heavy_IGHV4-34_IGHD3-9_IGHJ4 (Fragment)		hsa:102723407	6.00E-50	K06856	IGH	immunoglobulin heavy chain	--	ko04020 Calcium signaling pathway ko04064 NF-kappa B signaling pathway ko04072 Phospholipase D signaling pathway ko04145 Phagosome ko04151 PI3K-Akt signaling pathway ko04640 Hematopoietic cell lineage ko04650 Natural killer cell mediated cytotoxicity ko04662 B cell receptor signaling pathway ko04664 Fc epsilon RI signaling pathway ko04666 Fc gamma R-mediated phagocytosis ko04672 Intestinal immune…
A0A5C2GT39	IG c1660_heavy_IGHV4-34_IGHD5-5_IGHJ6 (Fragment)		hsa:102723407	2.00E-48	K06856	IGH	immunoglobulin heavy chain	--	ko04020 Calcium signaling pathway ko04064 NF-kappa B signaling pathway ko04072 Phospholipase D signaling pathway ko04145 Phagosome ko04151 PI3K-Akt signaling pathway ko04640 Hematopoietic cell lineage ko04650 Natural killer cell mediated cytotoxicity ko04662 B cell receptor signaling pathway ko04664 Fc epsilon RI signaling pathway ko04666 Fc gamma R-mediated phagocytosis ko04672 Intestinal immune…
B2RBW9	cDNA, FLJ95746, highly similar to Homo sapiens inhibin, beta C (INHBC), mRNA		hsa:3626	0	K04667	INHB	inhibin, beta	--	ko04350 TGF-beta signaling pathway ko04550 Signaling pathways regulating pluripotency of stem cells
Q9UL94	Myosin-reactive immunoglobulin heavy chain variable region (Fragment)		hsa:101928039	2.00E-48		--	--	--	--
A0A5C2G219	IGL c1862_light_IGKV1-5_IGKJ2 (Fragment)		hsa:102725018	1.00E-44		--	--	--	--
A0A5C2GHM6	IG c322_heavy_IGHV4-31_IGHD1-14_IGHJ4 (Fragment)		hsa:102723407	5.00E-50	K06856	IGH	immunoglobulin heavy chain	--	ko04020 Calcium signaling pathway ko04064 NF-kappa B signaling pathway ko04072 Phospholipase D signaling pathway ko04145 Phagosome ko04151 PI3K-Akt signaling pathway ko04640 Hematopoietic cell lineage ko04650 Natural killer cell mediated cytotoxicity ko04662 B cell receptor signaling pathway ko04664 Fc epsilon RI signaling pathway ko04666 Fc gamma R-mediated phagocytosis ko04672 Intestinal immune…
A0A5C2FYI1	IGL c317_light_IGKV3-20_IGKJ3 (Fragment)		hsa:102725018	9.00E-47		--	--	--	--
A0A5C2H1Q2	IG c856_light_IGKV2D-28_IGKJ2 (Fragment)		hsa:102725018	5.00E-31		--	--	--	--
A0A5C2GA92	IGH + IGL c5_light_IGKV2-24_IGKJ2 (Fragment)		hsa:102725018	6.00E-26		--	--	--	--
A0A5C2GUR4	IG c1559_heavy_IGHV1-2_IGHD6-19_IGHJ4 (Fragment)		hsa:101928039	2.00E-48		--	--	--	--
A0A5C2G7T7	IGL c412_light_IGKV1D-13_IGKJ4 (Fragment)		hsa:102725018	4.00E-52		--	--	--	--
A0A5C2GND9	IG c1166_light_IGKV1-8_IGKJ4 (Fragment)		hsa:102725018	6.00E-47		--	--	--	--
A0A5C2G614	IGH c410_heavy__IGHV3-20_IGHD3-10_IGHJ6 (Fragment)		hsa:101928039	5.00E-27		--	--	--	--
A0A4E0W136	AEP4D11 (Fragment)		hsa:102723407	7.00E-28	K06856	IGH	immunoglobulin heavy chain	--	ko04020 Calcium signaling pathway ko04064 NF-kappa B signaling pathway ko04072 Phospholipase D signaling pathway ko04145 Phagosome ko04151 PI3K-Akt signaling pathway ko04640 Hematopoietic cell lineage ko04650 Natural killer cell mediated cytotoxicity ko04662 B cell receptor signaling pathway ko04664 Fc epsilon RI signaling pathway ko04666 Fc gamma R-mediated phagocytosis ko04672 Intestinal immune…
A0A5C2FYJ1	IGL c1236_light_IGKV1-6_IGKJ1 (Fragment)		hsa:102725018	2.00E-54		--	--	--	--
A0A0B4J1V6	Immunoglobulin heavy variable 3-73	IGHV3-73	hsa:101928039	3.00E-30		--	--	--	--
A0A5C2GIZ5	IG c1308_heavy_IGHV5-51_IGHD3-22_IGHJ4 (Fragment)		hsa:101928039	9.00E-32		--	--	--	--
A0A5C2GYK6	IG c820_light_IGKV3-20_IGKJ2 (Fragment)		hsa:102725018	1.00E-45		--	--	--	--
A0A5C2GZN8	IG c186_light_IGLV1-44_IGLJ2 (Fragment)		hsa:102725018	4.00E-22		--	--	--	--
A0A5C2G480	IGL c4101_light_IGLV3-19_IGLJ2 (Fragment)		hsa:102725018	7.00E-19		--	--	--	--
A0A5C2GTI3	IG c1820_heavy_IGHV3-23_IGHD5-18_IGHJ4 (Fragment)		hsa:102723407	1.00E-27	K06856	IGH	immunoglobulin heavy chain	--	ko04020 Calcium signaling pathway ko04064 NF-kappa B signaling pathway ko04072 Phospholipase D signaling pathway ko04145 Phagosome ko04151 PI3K-Akt signaling pathway ko04640 Hematopoietic cell lineage ko04650 Natural killer cell mediated cytotoxicity ko04662 B cell receptor signaling pathway ko04664 Fc epsilon RI signaling pathway ko04666 Fc gamma R-mediated phagocytosis ko04672 Intestinal immune…
A0A5C2GVA0	IG c1247_light_IGKV1D-13_IGKJ4 (Fragment)		hsa:102725018	2.00E-48		--	--	--	--
A0A5C2G1W4	IGL c2540_light_IGKV3-20_IGKJ1 (Fragment)		hsa:102725018	2.00E-44		--	--	--	--
A0A5C2FZG2	IGL c1546_light_IGLV3-21_IGLJ3 (Fragment)		hsa:102725018	9.00E-20		--	--	--	--
A0A5C2G3Q3	IGL c2575_light_IGKV1D-13_IGKJ5 (Fragment)		hsa:102725018	5.00E-57		--	--	--	--
A0A5C2FV28	IGL c622_light_IGKV3-15_IGKJ2 (Fragment)		hsa:102725018	7.00E-46		--	--	--	--
A0A5C2G9S2	IGH + IGL c580_heavy_IGHV1-69_IGHD2-15_IGHJ3 (Fragment)		hsa:101928039	6.00E-31		--	--	--	--
A0A5C2G771	IGH c168_heavy__IGHV1-69_IGHD5-12_IGHJ4 (Fragment)		hsa:101928039	2.00E-37		--	--	--	--
A0A5C2GIK6	IG c1053_heavy_IGHV3-11_IGHD5-18_IGHJ4 (Fragment)		hsa:101928039	3.00E-29		--	--	--	--
A0A5C2FZC5	IGL c2249_light_IGKV1D-39_IGKJ1 (Fragment)		hsa:102725018	2.00E-52		--	--	--	--
A0A5C2GJ27	IG c158_heavy_IGHV5-51_IGHD4-23_IGHJ5 (Fragment)		hsa:101928039	6.00E-32		--	--	--	--
A0A5C2GG47	IGH + IGL c151_light_IGKV1-27_IGKJ5 (Fragment)		hsa:102725018	1.00E-49		--	--	--	--
A0A5C2GVQ7	IG c1571_heavy_IGHV4-59_IGHD3-10_IGHJ4 (Fragment)		hsa:102723407	5.00E-53	K06856	IGH	immunoglobulin heavy chain	--	ko04020 Calcium signaling pathway ko04064 NF-kappa B signaling pathway ko04072 Phospholipase D signaling pathway ko04145 Phagosome ko04151 PI3K-Akt signaling pathway ko04640 Hematopoietic cell lineage ko04650 Natural killer cell mediated cytotoxicity ko04662 B cell receptor signaling pathway ko04664 Fc epsilon RI signaling pathway ko04666 Fc gamma R-mediated phagocytosis ko04672 Intestinal immune…
A0A5C2GK79	IGH + IGL c427_light_IGKV4-1_IGKJ1 (Fragment)		hsa:102725018	5.00E-36		--	--	--	--
A0A5C2G9Q4	IGL c112_light_IGKV2-28_IGKJ1 (Fragment)		hsa:102725018	1.00E-31		--	--	--	--
A0A5C2G0A9	IGL c2592_light_IGKV1-12_IGKJ5 (Fragment)		hsa:102725018	9.00E-53		--	--	--	--
A0A5C2G4U3	IGL c3456_light_IGKV4-1_IGKJ1 (Fragment)		hsa:102725018	3.00E-34		--	--	--	--
A0A5C2GI26	IG c576_light_IGLV1-47_IGLJ3 (Fragment)		hsa:102725018	5.00E-20		--	--	--	--
A0A5C2GRB4	IG c24_light_IGKV2-24_IGKJ1 (Fragment)		hsa:102725018	4.00E-23		--	--	--	--
A0A5C2G7L5	IGL c448_light_IGLV3-21_IGLJ3 (Fragment)		hsa:102725018	2.00E-19		--	--	--	--
A0A5C2FYK8	IGL c1256_light_IGLV1-47_IGLJ3 (Fragment)		hsa:102725018	4.00E-20		--	--	--	--
A0A1S5UZ07	Talin-1	TLN1	hsa:7094	0	K06271	TLN	talin	--	ko04015 Rap1 signaling pathway ko04510 Focal adhesion ko04611 Platelet activation ko05166 HTLV-I infection
A0A2U8J8X1	Ig heavy chain variable region (Fragment)	IgH	hsa:101928039	2.00E-22		--	--	--	--
A0A5C2GW30	IG c1477_light_IGLV1-44_IGLJ1 (Fragment)		hsa:102725018	4.00E-21		--	--	--	--
A0A2U8J8L9	Ig heavy chain variable region (Fragment)	IgH	hsa:101928039	2.00E-33		--	--	--	--
A0A5C2GME9	IG c1296_light_IGLV1-51_IGLJ2 (Fragment)		hsa:102725018	1.00E-20		--	--	--	--
A0A5C2GNN4	IG c150_heavy_IGHV3-48_IGHD1-26_IGHJ3 (Fragment)		hsa:102723407	1.00E-27	K06856	IGH	immunoglobulin heavy chain	--	ko04020 Calcium signaling pathway ko04064 NF-kappa B signaling pathway ko04072 Phospholipase D signaling pathway ko04145 Phagosome ko04151 PI3K-Akt signaling pathway ko04640 Hematopoietic cell lineage ko04650 Natural killer cell mediated cytotoxicity ko04662 B cell receptor signaling pathway ko04664 Fc epsilon RI signaling pathway ko04666 Fc gamma R-mediated phagocytosis ko04672 Intestinal immune…
O14786	Neuropilin-1	NRP1	hsa:8829	0	K06724	NRP1, CD304	neuropilin 1	--	ko04360 Axon guidance ko05166 HTLV-I infection
A0A5C2GNG5	IG c972_heavy_IGHV3-33_IGHD3-9_IGHJ4 (Fragment)		hsa:101928039	5.00E-29		--	--	--	--
A0A5C2G3H4	IGL c3831_light_IGLV1-44_IGLJ3 (Fragment)		hsa:102725018	3.00E-21		--	--	--	--
A0A5C2G8R7	IGL c430_light_IGKV4-1_IGKJ1 (Fragment)		hsa:102725018	3.00E-37		--	--	--	--
A0A5C2G970	IGL c386_light_IGKV1-9_IGKJ1 (Fragment)		hsa:102725018	6.00E-46		--	--	--	--
A0A5C2G7D4	IGL c338_light_IGLV3-25_IGLJ1 (Fragment)		hsa:102725018	8.00E-21		--	--	--	--
A0A5C2G1A7	IGL c2236_light_IGKV1D-13_IGKJ4 (Fragment)		hsa:102725018	2.00E-48		--	--	--	--
A0A5C2GUG4	IG c1155_light_IGKV2-30_IGKJ4 (Fragment)		hsa:102725018	6.00E-29		--	--	--	--
A0A5C2GMH6	IG c556_heavy_IGHV1-46_IGHD3-22_IGHJ6 (Fragment)		hsa:101928039	8.00E-46		--	--	--	--
A0A5C2GP44	IG c330_heavy_IGHV3-33_IGHD6-6_IGHJ1 (Fragment)		hsa:102723407	1.00E-28	K06856	IGH	immunoglobulin heavy chain	--	ko04020 Calcium signaling pathway ko04064 NF-kappa B signaling pathway ko04072 Phospholipase D signaling pathway ko04145 Phagosome ko04151 PI3K-Akt signaling pathway ko04640 Hematopoietic cell lineage ko04650 Natural killer cell mediated cytotoxicity ko04662 B cell receptor signaling pathway ko04664 Fc epsilon RI signaling pathway ko04666 Fc gamma R-mediated phagocytosis ko04672 Intestinal immune…
A0A5C2GMH4	IG c652_heavy_IGHV4-34_IGHD1-26_IGHJ6 (Fragment)		hsa:102723407	2.00E-44	K06856	IGH	immunoglobulin heavy chain	--	ko04020 Calcium signaling pathway ko04064 NF-kappa B signaling pathway ko04072 Phospholipase D signaling pathway ko04145 Phagosome ko04151 PI3K-Akt signaling pathway ko04640 Hematopoietic cell lineage ko04650 Natural killer cell mediated cytotoxicity ko04662 B cell receptor signaling pathway ko04664 Fc epsilon RI signaling pathway ko04666 Fc gamma R-mediated phagocytosis ko04672 Intestinal immune…
A0A5C2GRP2	IG c282_light_IGLV1-51_IGLJ1 (Fragment)		hsa:102725018	6.00E-20		--	--	--	--
A0A5C2GP39	IG c593_heavy_IGHV3-48_IGHD3-3_IGHJ4 (Fragment)		hsa:102723407	3.00E-28	K06856	IGH	immunoglobulin heavy chain	--	ko04020 Calcium signaling pathway ko04064 NF-kappa B signaling pathway ko04072 Phospholipase D signaling pathway ko04145 Phagosome ko04151 PI3K-Akt signaling pathway ko04640 Hematopoietic cell lineage ko04650 Natural killer cell mediated cytotoxicity ko04662 B cell receptor signaling pathway ko04664 Fc epsilon RI signaling pathway ko04666 Fc gamma R-mediated phagocytosis ko04672 Intestinal immune…
A0A5C2G7Y6	IGL c3745_light_IGLV4-69_IGLJ3 (Fragment)		hsa:7441	1.00E-24	K06553	VPREB, CD179a	pre-B lymphocyte gene	--	--
A0A5C2GET3	IG c714_heavy_IGHV1-8_IGHD3-3_IGHJ2 (Fragment)		hsa:101928039	3.00E-47		--	--	--	--
A0A5C2FZ89	IGL c2271_light_IGKV3-15_IGKJ2 (Fragment)		hsa:102725018	2.00E-47		--	--	--	--
A0A5C2GHY2	IG c257_light_IGKV3-15_IGKJ2 (Fragment)		hsa:102725018	2.00E-47		--	--	--	--
A0A5C2GVC7	IG c1525_light_IGLV3-21_IGLJ2 (Fragment)		hsa:102725018	4.00E-19		--	--	--	--
P02741	C-reactive protein	CRP	hsa:1401	1.00E-168	K16143	CRP	C-reactive protein	--	--
A0A5C2FUS3	IGL c512_light_IGKV4-1_IGKJ4 (Fragment)		hsa:102725018	3.00E-39		--	--	--	--
A0A5C2GBE2	IGL c3713_light_IGLV7-46_IGLJ2 (Fragment)		hsa:102725018	1.00E-18		--	--	--	--
A0A5C2FTW9	IGL c162_light_IGKV2-30_IGKJ2 (Fragment)		hsa:102725018	2.00E-25		--	--	--	--
A0A5C2GMS5	IG c993_light_IGKV3-20_IGKJ3 (Fragment)		hsa:102725018	6.00E-45		--	--	--	--
A0A5C2G1P1	IGL c1387_light_IGKV4-1_IGKJ4 (Fragment)		hsa:102725018	2.00E-38		--	--	--	--
A0A5C2G5I6	IGL c2887_light_IGKV4-1_IGKJ1 (Fragment)		hsa:102725018	3.00E-35		--	--	--	--
A0A5C2GG25	IG c580_heavy_IGHV1-46_IGHD3-3_IGHJ5 (Fragment)		hsa:101928039	2.00E-47		--	--	--	--
A0A5C2FXX3	IGL c1494_light_IGKV3-15_IGKJ5 (Fragment)		hsa:102725018	1.00E-45		--	--	--	--
A0A5C2GL28	IG c26_heavy_IGHV3-7_IGHD6-13_IGHJ4 (Fragment)		hsa:102723407	2.00E-26	K06856	IGH	immunoglobulin heavy chain	--	ko04020 Calcium signaling pathway ko04064 NF-kappa B signaling pathway ko04072 Phospholipase D signaling pathway ko04145 Phagosome ko04151 PI3K-Akt signaling pathway ko04640 Hematopoietic cell lineage ko04650 Natural killer cell mediated cytotoxicity ko04662 B cell receptor signaling pathway ko04664 Fc epsilon RI signaling pathway ko04666 Fc gamma R-mediated phagocytosis ko04672 Intestinal immune…
A0A5C2GQT1	IG c1775_heavy_IGHV1-69_IGHD6-19_IGHJ3 (Fragment)		hsa:101928039	1.00E-40		--	--	--	--
A0A5C2G6X1	IGL c128_light_IGKV4-1_IGKJ3 (Fragment)		hsa:102725018	1.00E-37		--	--	--	--
A0A5C2GAC9	IGH + IGL c110_light_IGKV1D-39_IGKJ1 (Fragment)		hsa:102725018	1.00E-51		--	--	--	--
A0A5C2GJB6	IGH + IGL c97_light_IGKV1D-39_IGKJ1 (Fragment)		hsa:102725018	4.00E-49		--	--	--	--
A0A5C2G1D8	IGL c3081_light_IGKV3-15_IGKJ4 (Fragment)		hsa:102725018	1.00E-42		--	--	--	--
A0A5C2G7J5	IGL c418_light_IGLV1-51_IGLJ3 (Fragment)		hsa:102725018	1.00E-20		--	--	--	--
A0A5C2G9Y6	IGH + IGL c23_heavy_IGHV3-49_IGHD5-24_IGHJ6 (Fragment)		hsa:102723407	1.00E-23	K06856	IGH	immunoglobulin heavy chain	--	ko04020 Calcium signaling pathway ko04064 NF-kappa B signaling pathway ko04072 Phospholipase D signaling pathway ko04145 Phagosome ko04151 PI3K-Akt signaling pathway ko04640 Hematopoietic cell lineage ko04650 Natural killer cell mediated cytotoxicity ko04662 B cell receptor signaling pathway ko04664 Fc epsilon RI signaling pathway ko04666 Fc gamma R-mediated phagocytosis ko04672 Intestinal immune…
A0A5C2G022	IGL c2571_light_IGKV2D-29_IGKJ2 (Fragment)		hsa:102725018	9.00E-30		--	--	--	--
A0A5C2GJ11	IG c574_heavy_IGHV4-61_IGHD3-16_IGHJ6 (Fragment)		hsa:102723407	8.00E-54	K06856	IGH	immunoglobulin heavy chain	--	ko04020 Calcium signaling pathway ko04064 NF-kappa B signaling pathway ko04072 Phospholipase D signaling pathway ko04145 Phagosome ko04151 PI3K-Akt signaling pathway ko04640 Hematopoietic cell lineage ko04650 Natural killer cell mediated cytotoxicity ko04662 B cell receptor signaling pathway ko04664 Fc epsilon RI signaling pathway ko04666 Fc gamma R-mediated phagocytosis ko04672 Intestinal immune…
Q59EA3	Cadherin 5, type 2 preproprotein variant (Fragment)		hsa:1003	0	K06533	CDH5, CD144	cadherin 5, type 2, VE-cadherin	--	ko04514 Cell adhesion molecules (CAMs) ko04670 Leukocyte transendothelial migration ko05418 Fluid shear stress and atherosclerosis
A0A5C2GSJ6	IG c581_heavy_IGHV3-48_IGHD3-22_IGHJ4 (Fragment)		hsa:102723407	8.00E-27	K06856	IGH	immunoglobulin heavy chain	--	ko04020 Calcium signaling pathway ko04064 NF-kappa B signaling pathway ko04072 Phospholipase D signaling pathway ko04145 Phagosome ko04151 PI3K-Akt signaling pathway ko04640 Hematopoietic cell lineage ko04650 Natural killer cell mediated cytotoxicity ko04662 B cell receptor signaling pathway ko04664 Fc epsilon RI signaling pathway ko04666 Fc gamma R-mediated phagocytosis ko04672 Intestinal immune…
A0A5C2GPD8	IG c554_heavy_IGHV1-18_IGHD2-21_IGHJ5 (Fragment)		hsa:101928039	6.00E-47		--	--	--	--
Q53WY6	Transthyretin (Fragment)	transthyretin/	hsa:7276	3.00E-26	K20731	TTR	transthyretin	--	ko04918 Thyroid hormone synthesis
A0A5C2G2T1	IGL c653_light_IGKV1-17_IGKJ1 (Fragment)		hsa:102725018	5.00E-50		--	--	--	--
A0A5C2GYJ1	IG c1762_light_IGKV2D-28_IGKJ3 (Fragment)		hsa:102725018	4.00E-32		--	--	--	--
A0A5C2GAY9	IGH c395_heavy__IGHV3-7_IGHD1-14_IGHJ4 (Fragment)		hsa:102723407	1.00E-25	K06856	IGH	immunoglobulin heavy chain	--	ko04020 Calcium signaling pathway ko04064 NF-kappa B signaling pathway ko04072 Phospholipase D signaling pathway ko04145 Phagosome ko04151 PI3K-Akt signaling pathway ko04640 Hematopoietic cell lineage ko04650 Natural killer cell mediated cytotoxicity ko04662 B cell receptor signaling pathway ko04664 Fc epsilon RI signaling pathway ko04666 Fc gamma R-mediated phagocytosis ko04672 Intestinal immune…
A0A5C2GE15	IGH c241_heavy__IGHV3-15_IGHD3-10_IGHJ4 (Fragment)		hsa:102723407	5.00E-26	K06856	IGH	immunoglobulin heavy chain	--	ko04020 Calcium signaling pathway ko04064 NF-kappa B signaling pathway ko04072 Phospholipase D signaling pathway ko04145 Phagosome ko04151 PI3K-Akt signaling pathway ko04640 Hematopoietic cell lineage ko04650 Natural killer cell mediated cytotoxicity ko04662 B cell receptor signaling pathway ko04664 Fc epsilon RI signaling pathway ko04666 Fc gamma R-mediated phagocytosis ko04672 Intestinal immune…
A0A5C2GTD9	IG c302_light_IGKV3-20_IGKJ3 (Fragment)		hsa:102725018	1.00E-41		--	--	--	--
A0A5C2G1U4	IGL c2426_light_IGKV1-5_IGKJ1 (Fragment)		hsa:102725018	1.00E-51		--	--	--	--
A0A5C2G1M4	IGL c1367_light_IGKV3-20_IGKJ2 (Fragment)		hsa:102725018	1.00E-42		--	--	--	--
E0D851	Platelet glycoprotein Ib alpha	GP1BA	hsa:2811	0	K06261	GP1BA, CD42b	platelet glycoprotein Ib alpha chain	--	ko04512 ECM-receptor interaction ko04611 Platelet activation ko04640 Hematopoietic cell lineage
A0A5C2GQ05	IG c1476_heavy_IGHV3-7_IGHD4-11_IGHJ4 (Fragment)		hsa:102723407	3.00E-26	K06856	IGH	immunoglobulin heavy chain	--	ko04020 Calcium signaling pathway ko04064 NF-kappa B signaling pathway ko04072 Phospholipase D signaling pathway ko04145 Phagosome ko04151 PI3K-Akt signaling pathway ko04640 Hematopoietic cell lineage ko04650 Natural killer cell mediated cytotoxicity ko04662 B cell receptor signaling pathway ko04664 Fc epsilon RI signaling pathway ko04666 Fc gamma R-mediated phagocytosis ko04672 Intestinal immune…
A0A5C2GME8	IG c526_heavy_IGHV3-49_IGHD3-10_IGHJ4 (Fragment)		hsa:101928039	3.00E-25		--	--	--	--
A0A5C2GEV4	IG c952_heavy_IGHV3-48_IGHD6-19_IGHJ4 (Fragment)		hsa:102723407	2.00E-27	K06856	IGH	immunoglobulin heavy chain	--	ko04020 Calcium signaling pathway ko04064 NF-kappa B signaling pathway ko04072 Phospholipase D signaling pathway ko04145 Phagosome ko04151 PI3K-Akt signaling pathway ko04640 Hematopoietic cell lineage ko04650 Natural killer cell mediated cytotoxicity ko04662 B cell receptor signaling pathway ko04664 Fc epsilon RI signaling pathway ko04666 Fc gamma R-mediated phagocytosis ko04672 Intestinal immune…
A0A109PW74	IBM-B3 light chain variable region (Fragment)		hsa:102725018	4.00E-45		--	--	--	--
A0A5C2GXE1	IG c308_light_IGLV1-40_IGLJ2 (Fragment)		hsa:102725018	3.00E-22		--	--	--	--
A0A5C2GKT3	IG c912_light_IGKV4-1_IGKJ5 (Fragment)		hsa:102725018	5.00E-36		--	--	--	--
P35916	Vascular endothelial growth factor receptor 3	FLT4	hsa:2324	0	K05097	FLT4, VEGFR3	FMS-like tyrosine kinase 4	2.7.10.1	ko04010 MAPK signaling pathway ko04014 Ras signaling pathway ko04015 Rap1 signaling pathway ko04060 Cytokine-cytokine receptor interaction ko04151 PI3K-Akt signaling pathway ko04510 Focal adhesion ko05200 Pathways in cancer ko05224 Breast cancer
A0A5C2G675	IGH c486_heavy__IGHV4-39_IGHD3-22_IGHJ4 (Fragment)		hsa:102723407	8.00E-52	K06856	IGH	immunoglobulin heavy chain	--	ko04020 Calcium signaling pathway ko04064 NF-kappa B signaling pathway ko04072 Phospholipase D signaling pathway ko04145 Phagosome ko04151 PI3K-Akt signaling pathway ko04640 Hematopoietic cell lineage ko04650 Natural killer cell mediated cytotoxicity ko04662 B cell receptor signaling pathway ko04664 Fc epsilon RI signaling pathway ko04666 Fc gamma R-mediated phagocytosis ko04672 Intestinal immune…
A0A5C2GI17	IG c341_heavy_IGHV4-39_IGHD6-6_IGHJ4 (Fragment)		hsa:102723407	4.00E-59	K06856	IGH	immunoglobulin heavy chain	--	ko04020 Calcium signaling pathway ko04064 NF-kappa B signaling pathway ko04072 Phospholipase D signaling pathway ko04145 Phagosome ko04151 PI3K-Akt signaling pathway ko04640 Hematopoietic cell lineage ko04650 Natural killer cell mediated cytotoxicity ko04662 B cell receptor signaling pathway ko04664 Fc epsilon RI signaling pathway ko04666 Fc gamma R-mediated phagocytosis ko04672 Intestinal immune…
A0A5C2GRH3	IG c1314_heavy_IGHV3-53_IGHD3-10_IGHJ6 (Fragment)		hsa:102723407	1.00E-29	K06856	IGH	immunoglobulin heavy chain	--	ko04020 Calcium signaling pathway ko04064 NF-kappa B signaling pathway ko04072 Phospholipase D signaling pathway ko04145 Phagosome ko04151 PI3K-Akt signaling pathway ko04640 Hematopoietic cell lineage ko04650 Natural killer cell mediated cytotoxicity ko04662 B cell receptor signaling pathway ko04664 Fc epsilon RI signaling pathway ko04666 Fc gamma R-mediated phagocytosis ko04672 Intestinal immune…
A0A5C2GDN6	IGH + IGL c540_light_IGKV1-9_IGKJ5 (Fragment)		hsa:102725018	4.00E-44		--	--	--	--
A0A5C2GDN8	IG c680_heavy_IGHV2-5_IGHD3-22_IGHJ4 (Fragment)		hsa:102723407	1.00E-32	K06856	IGH	immunoglobulin heavy chain	--	ko04020 Calcium signaling pathway ko04064 NF-kappa B signaling pathway ko04072 Phospholipase D signaling pathway ko04145 Phagosome ko04151 PI3K-Akt signaling pathway ko04640 Hematopoietic cell lineage ko04650 Natural killer cell mediated cytotoxicity ko04662 B cell receptor signaling pathway ko04664 Fc epsilon RI signaling pathway ko04666 Fc gamma R-mediated phagocytosis ko04672 Intestinal immune…
A0A5C2GGH7	IG c408_heavy_IGHV3-33_IGHD3-22_IGHJ6 (Fragment)		hsa:101928039	2.00E-27		--	--	--	--
A0A5C2GC23	IGH + IGL c123_light_IGKV3-20_IGKJ4 (Fragment)		hsa:102725018	5.00E-45		--	--	--	--
A0A5C2G1C8	IGL c2774_light_IGKV1-39_IGKJ1 (Fragment)		hsa:102725018	3.00E-51		--	--	--	--
A0A5C2GSR9	IG c1530_heavy_IGHV4-34_IGHD1-14_IGHJ3 (Fragment)		hsa:102723407	2.00E-50	K06856	IGH	immunoglobulin heavy chain	--	ko04020 Calcium signaling pathway ko04064 NF-kappa B signaling pathway ko04072 Phospholipase D signaling pathway ko04145 Phagosome ko04151 PI3K-Akt signaling pathway ko04640 Hematopoietic cell lineage ko04650 Natural killer cell mediated cytotoxicity ko04662 B cell receptor signaling pathway ko04664 Fc epsilon RI signaling pathway ko04666 Fc gamma R-mediated phagocytosis ko04672 Intestinal immune…
A0A5C2FY43	IGL c187_light_IGKV3-20_IGKJ2 (Fragment)		hsa:102725018	2.00E-47		--	--	--	--
A0A0X9TD23	MS-A5 heavy chain variable region (Fragment)		hsa:101928039	5.00E-28		--	--	--	--
A0A5C2H1L1	IG c1808_light_IGLV6-57_IGLJ3 (Fragment)		hsa:29802	6.00E-19	K06553	VPREB, CD179a	pre-B lymphocyte gene	--	--
A0A5C2GQN0	IG c1696_heavy_IGHV3-30_IGHD1-14_IGHJ6 (Fragment)		hsa:101928039	2.00E-28		--	--	--	--
A0A2U8J8Y3	Ig heavy chain variable region (Fragment)	IgH	hsa:101928039	8.00E-21		--	--	--	--
A0A5C2GCK5	IGH + IGL c478_heavy_IGHV3-21_IGHD6-19_IGHJ6 (Fragment)		hsa:101928039	2.00E-22		--	--	--	--
A0A5C2FUH4	IGL c234_light_IGLV1-47_IGLJ3 (Fragment)		hsa:102725018	7.00E-21		--	--	--	--
A0A5C2GQJ0	IG c1602_heavy_IGHV3-30_IGHD3-3_IGHJ6 (Fragment)		hsa:102723407	8.00E-29	K06856	IGH	immunoglobulin heavy chain	--	ko04020 Calcium signaling pathway ko04064 NF-kappa B signaling pathway ko04072 Phospholipase D signaling pathway ko04145 Phagosome ko04151 PI3K-Akt signaling pathway ko04640 Hematopoietic cell lineage ko04650 Natural killer cell mediated cytotoxicity ko04662 B cell receptor signaling pathway ko04664 Fc epsilon RI signaling pathway ko04666 Fc gamma R-mediated phagocytosis ko04672 Intestinal immune…
A0A0J9YVY3	Immunoglobulin heavy variable 7-4-1	IGHV7-4-1	hsa:101928039	8.00E-54		--	--	--	--
A0A5C2FV09	IGL c719_light_IGKV1D-13_IGKJ4 (Fragment)		hsa:102725018	4.00E-52		--	--	--	--
A0A5C2GUW7	IG c1117_light_IGLV3-21_IGLJ3 (Fragment)		hsa:102725018	3.00E-19		--	--	--	--
A0A2U8J8U9	Ig heavy chain variable region (Fragment)	IgH	hsa:101928039	4.00E-24		--	--	--	--
A0A5C2GN52	IG c882_heavy_IGHV3-49_IGHD3-3_IGHJ6 (Fragment)		hsa:102723407	6.00E-27	K06856	IGH	immunoglobulin heavy chain	--	ko04020 Calcium signaling pathway ko04064 NF-kappa B signaling pathway ko04072 Phospholipase D signaling pathway ko04145 Phagosome ko04151 PI3K-Akt signaling pathway ko04640 Hematopoietic cell lineage ko04650 Natural killer cell mediated cytotoxicity ko04662 B cell receptor signaling pathway ko04664 Fc epsilon RI signaling pathway ko04666 Fc gamma R-mediated phagocytosis ko04672 Intestinal immune…
A0A494C165	Xaa-Pro dipeptidase (Fragment)	PEPD	hsa:5184	0	K14213	PEPD	Xaa-Pro dipeptidase	3.4.13.9	--
A0A5C2GLG0	IG c8_heavy_IGHV3-33_IGHD2-2_IGHJ4 (Fragment)		hsa:101928039	2.00E-28		--	--	--	--
A0A5C2FX63	IGL c185_light_IGKV1-39_IGKJ2 (Fragment)		hsa:102725018	8.00E-47		--	--	--	--
A0A5C2GBB8	IGH + IGL c8_heavy_IGHV1-2_IGHD3-10_IGHJ6 (Fragment)		hsa:101928039	4.00E-46		--	--	--	--
P02675	Fibrinogen beta chain	FGB	hsa:2244	0	K03904	FGB	fibrinogen beta chain	--	ko04610 Complement and coagulation cascades ko04611 Platelet activation
A0A5C2GP91	IG c1205_heavy_IGHV4-39_IGHD6-19_IGHJ4 (Fragment)		hsa:102723407	1.00E-55	K06856	IGH	immunoglobulin heavy chain	--	ko04020 Calcium signaling pathway ko04064 NF-kappa B signaling pathway ko04072 Phospholipase D signaling pathway ko04145 Phagosome ko04151 PI3K-Akt signaling pathway ko04640 Hematopoietic cell lineage ko04650 Natural killer cell mediated cytotoxicity ko04662 B cell receptor signaling pathway ko04664 Fc epsilon RI signaling pathway ko04666 Fc gamma R-mediated phagocytosis ko04672 Intestinal immune…
A0A5C2GD20	IG c529_heavy_IGHV1-2_IGHD6-6_IGHJ4 (Fragment)		hsa:101928039	2.00E-52		--	--	--	--
A0A4P8J4B8	IgG3_IGHV3-48 (Fragment)		hsa:101928039	6.00E-23		--	--	--	--
A0A5C2G5A2	IGL c1503_light_IGKV1-9_IGKJ2 (Fragment)		hsa:102725018	1.00E-48		--	--	--	--
A0A5C2G689	IGH c197_heavy__IGHV4-59B_IGHD3-10_IGHJ5 (Fragment)		hsa:102723407	1.00E-51	K06856	IGH	immunoglobulin heavy chain	--	ko04020 Calcium signaling pathway ko04064 NF-kappa B signaling pathway ko04072 Phospholipase D signaling pathway ko04145 Phagosome ko04151 PI3K-Akt signaling pathway ko04640 Hematopoietic cell lineage ko04650 Natural killer cell mediated cytotoxicity ko04662 B cell receptor signaling pathway ko04664 Fc epsilon RI signaling pathway ko04666 Fc gamma R-mediated phagocytosis ko04672 Intestinal immune…
A0A5C2GYU5	IG c818_light_IGKV1-5_IGKJ3 (Fragment)		hsa:102725018	1.00E-49		--	--	--	--
A0A5C2GB41	IGH + IGL c401_heavy_IGHV1-24_IGHD6-13_IGHJ5 (Fragment)		hsa:101928039	2.00E-44		--	--	--	--
P14543	Nidogen-1	NID1	hsa:4811	0	K06826	NID	nidogen (entactin)	--	--
A0A5C2GWH1	IG c789_light_IGLV2-11_IGLJ2 (Fragment)		hsa:102725018	2.00E-21		--	--	--	--
A0A5C2GV39	IG c1649_heavy_IGHV3-33_IGHD1-26_IGHJ6 (Fragment)		hsa:102723407	3.00E-27	K06856	IGH	immunoglobulin heavy chain	--	ko04020 Calcium signaling pathway ko04064 NF-kappa B signaling pathway ko04072 Phospholipase D signaling pathway ko04145 Phagosome ko04151 PI3K-Akt signaling pathway ko04640 Hematopoietic cell lineage ko04650 Natural killer cell mediated cytotoxicity ko04662 B cell receptor signaling pathway ko04664 Fc epsilon RI signaling pathway ko04666 Fc gamma R-mediated phagocytosis ko04672 Intestinal immune…
A0A5C2FU92	IGL c551_light_IGLV3-25_IGLJ3 (Fragment)		hsa:102725018	5.00E-20		--	--	--	--
A0A5C2GQ07	IG c804_heavy_IGHV4-34_IGHD1-26_IGHJ4 (Fragment)		hsa:102723407	2.00E-43	K06856	IGH	immunoglobulin heavy chain	--	ko04020 Calcium signaling pathway ko04064 NF-kappa B signaling pathway ko04072 Phospholipase D signaling pathway ko04145 Phagosome ko04151 PI3K-Akt signaling pathway ko04640 Hematopoietic cell lineage ko04650 Natural killer cell mediated cytotoxicity ko04662 B cell receptor signaling pathway ko04664 Fc epsilon RI signaling pathway ko04666 Fc gamma R-mediated phagocytosis ko04672 Intestinal immune…
A0A5C2GBQ8	IGH + IGL c482_heavy_IGHV1-69_IGHD4-23_IGHJ3 (Fragment)		hsa:101928039	1.00E-31		--	--	--	--
A0A5C2GGU3	IG c1032_heavy_IGHV3-30_IGHD1-1_IGHJ6 (Fragment)		hsa:101928039	4.00E-30		--	--	--	--
A0A5C2GEU5	IGH c571_heavy__IGHV5-51_IGHD3-16_IGHJ3 (Fragment)		hsa:101928039	3.00E-34		--	--	--	--
A0A5C2GL92	IG c46_light_IGLV1-40_IGLJ2 (Fragment)		hsa:102725018	2.00E-21		--	--	--	--
A0A5C2H2U6	IG c1306_light_IGKV1-5_IGKJ2 (Fragment)		hsa:102725018	2.00E-49		--	--	--	--
A0A5C2G9Q1	IGH c116_heavy__IGHV4-59_IGHD1-14_IGHJ5 (Fragment)		hsa:102723407	9.00E-47	K06856	IGH	immunoglobulin heavy chain	--	ko04020 Calcium signaling pathway ko04064 NF-kappa B signaling pathway ko04072 Phospholipase D signaling pathway ko04145 Phagosome ko04151 PI3K-Akt signaling pathway ko04640 Hematopoietic cell lineage ko04650 Natural killer cell mediated cytotoxicity ko04662 B cell receptor signaling pathway ko04664 Fc epsilon RI signaling pathway ko04666 Fc gamma R-mediated phagocytosis ko04672 Intestinal immune…
A0A5C2GRE5	IG c990_light_IGKV1D-17_IGKJ2 (Fragment)		hsa:102725018	3.00E-45		--	--	--	--
A0A5C2GLE9	IG c332_heavy_IGHV2-26_IGHD1-26_IGHJ4 (Fragment)		hsa:102723407	2.00E-33	K06856	IGH	immunoglobulin heavy chain	--	ko04020 Calcium signaling pathway ko04064 NF-kappa B signaling pathway ko04072 Phospholipase D signaling pathway ko04145 Phagosome ko04151 PI3K-Akt signaling pathway ko04640 Hematopoietic cell lineage ko04650 Natural killer cell mediated cytotoxicity ko04662 B cell receptor signaling pathway ko04664 Fc epsilon RI signaling pathway ko04666 Fc gamma R-mediated phagocytosis ko04672 Intestinal immune…
A0A5C2GC74	IGL c311_light_IGKV1-5_IGKJ2 (Fragment)		hsa:102725018	2.00E-50		--	--	--	--
A0A5C2GPZ4	IG c943_heavy_IGHV3-20_IGHD6-13_IGHJ4 (Fragment)		hsa:101928039	4.00E-28		--	--	--	--
A0A5C2GF65	IG c111_heavy_IGHV3-21_IGHD4-11_IGHJ4 (Fragment)		hsa:102723407	1.00E-25	K06856	IGH	immunoglobulin heavy chain	--	ko04020 Calcium signaling pathway ko04064 NF-kappa B signaling pathway ko04072 Phospholipase D signaling pathway ko04145 Phagosome ko04151 PI3K-Akt signaling pathway ko04640 Hematopoietic cell lineage ko04650 Natural killer cell mediated cytotoxicity ko04662 B cell receptor signaling pathway ko04664 Fc epsilon RI signaling pathway ko04666 Fc gamma R-mediated phagocytosis ko04672 Intestinal immune…
A0A5C2G429	IGL c3310_light_IGKV3-20_IGKJ2 (Fragment)		hsa:102725018	1.00E-43		--	--	--	--
P05109	Protein S100-A8	S100A8	hsa:6279	1.00E-65	K21127	S100A8	protein S100-A8	--	ko04657 IL-17 signaling pathway
Q9BWP8	Collectin-11	COLEC11	hsa:78989	0	K10066	COLEC11	collectin sub-family member 11	--	ko04145 Phagosome
A0A5C2GAD7	IGH + IGL c156_light_IGKV3D-7_IGKJ4 (Fragment)		hsa:102725018	9.00E-55		--	--	--	--
A0A5C2GL48	IG c422_light_IGKV3-15_IGKJ4 (Fragment)		hsa:102725018	8.00E-42		--	--	--	--
A0A5C2G944	IGL c2913_light_IGKV3-15_IGKJ3 (Fragment)		hsa:102725018	2.00E-47		--	--	--	--
A0A5C2GU01	IG c233_light_IGLV3-21_IGLJ3 (Fragment)		hsa:102725018	5.00E-18		--	--	--	--
A0A5C2GMY7	IG c223_heavy_IGHV4-31_IGHD6-19_IGHJ4 (Fragment)		hsa:102723407	1.00E-59	K06856	IGH	immunoglobulin heavy chain	--	ko04020 Calcium signaling pathway ko04064 NF-kappa B signaling pathway ko04072 Phospholipase D signaling pathway ko04145 Phagosome ko04151 PI3K-Akt signaling pathway ko04640 Hematopoietic cell lineage ko04650 Natural killer cell mediated cytotoxicity ko04662 B cell receptor signaling pathway ko04664 Fc epsilon RI signaling pathway ko04666 Fc gamma R-mediated phagocytosis ko04672 Intestinal immune…
A0A5C2H0V9	IG c1578_light_IGKV3-20_IGKJ4 (Fragment)		hsa:102725018	4.00E-48		--	--	--	--
A0A5C2G9L4	IGH + IGL c494_heavy_IGHV3-9_IGHD4-11_IGHJ3 (Fragment)		hsa:101928039	1.00E-26		--	--	--	--
A0A5C2GN44	IG c54_heavy_IGHV3-7_IGHD3-9_IGHJ5 (Fragment)		hsa:101928039	7.00E-26		--	--	--	--
A0A5C2GC63	IGH + IGL c44_light_IGLV3-27_IGLJ3 (Fragment)		hsa:102725018	3.00E-20		--	--	--	--
A0A5C2GNE2	IG c965_heavy_IGHV3-33_IGHD4-11_IGHJ2 (Fragment)		hsa:101928039	4.00E-28		--	--	--	--
A0A5C2GFJ5	IGH + IGL c11_light_IGLV3-10_IGLJ3 (Fragment)		hsa:102725018	5.00E-17		--	--	--	--
A0A5C2GRW4	IG c1653_heavy_IGHV1-46_IGHD3-22_IGHJ6 (Fragment)		hsa:101928039	5.00E-47		--	--	--	--
A0A5C2G5Z6	IGL c3225_light_IGKV1D-39_IGKJ2 (Fragment)		hsa:102725018	3.00E-48		--	--	--	--
A0A5C2FXU8	IGL c77_light_IGKV1-33_IGKJ3 (Fragment)		hsa:102725018	2.00E-46		--	--	--	--
A0A5C2GK43	IG c442_light_IGKV3-15_IGKJ1 (Fragment)		hsa:102725018	1.00E-49		--	--	--	--
A0A5C2GA87	IGH + IGL c41_heavy_IGHV3-33_IGHD4-17_IGHJ6 (Fragment)		hsa:102723407	6.00E-24	K06856	IGH	immunoglobulin heavy chain	--	ko04020 Calcium signaling pathway ko04064 NF-kappa B signaling pathway ko04072 Phospholipase D signaling pathway ko04145 Phagosome ko04151 PI3K-Akt signaling pathway ko04640 Hematopoietic cell lineage ko04650 Natural killer cell mediated cytotoxicity ko04662 B cell receptor signaling pathway ko04664 Fc epsilon RI signaling pathway ko04666 Fc gamma R-mediated phagocytosis ko04672 Intestinal immune…
P05362	Intercellular adhesion molecule 1	ICAM1	hsa:3383	0	K06490	ICAM1, CD54	intercellular adhesion molecule 1	--	ko04064 NF-kappa B signaling pathway ko04514 Cell adhesion molecules (CAMs) ko04650 Natural killer cell mediated cytotoxicity ko04668 TNF signaling pathway ko04670 Leukocyte transendothelial migration ko04933 AGE-RAGE signaling pathway in diabetic complications ko05143 African trypanosomiasis ko05144 Malaria ko05150 Staphylococcus aureus infection ko05164 Influenza A ko05166 HTLV-I infection ko05…
A0A5C2G0F4	IGL c2659_light_IGKV1D-16_IGKJ5 (Fragment)		hsa:102725018	2.00E-50		--	--	--	--
P40197	Platelet glycoprotein V	GP5	hsa:2814	0	K06260	GP5, CD42d	platelet glycoprotein V	--	ko04512 ECM-receptor interaction ko04611 Platelet activation ko04640 Hematopoietic cell lineage
A0A5C2FWX2	IGL c620_light_IGLV1-44_IGLJ3 (Fragment)		hsa:102725018	2.00E-19		--	--	--	--
A0A5C2GJM1	IG c790_heavy_IGHV3-48_IGHD3-3_IGHJ4 (Fragment)		hsa:101928039	8.00E-26		--	--	--	--
A0A5C2GEM5	IG c156_heavy_IGHV1-18_IGHD6-6_IGHJ4 (Fragment)		hsa:101928039	9.00E-44		--	--	--	--
A0A5C2G6T5	IGL c4066_light_IGLV3-21_IGLJ2 (Fragment)		hsa:102725018	1.00E-19		--	--	--	--
A0A5C2GWS3	IG c120_light_IGLV6-57_IGLJ2 (Fragment)		hsa:29802	3.00E-21	K06553	VPREB, CD179a	pre-B lymphocyte gene	--	--
A0A5C2GWY7	IG c190_light_IGLV1-40_IGLJ1 (Fragment)		hsa:102725018	3.00E-22		--	--	--	--
A0A5C2GX83	IG c1039_light_IGKV4-1_IGKJ2 (Fragment)		hsa:102725018	7.00E-33		--	--	--	--
A0A5C2GNS1	IG c463_heavy_IGHV3-49_IGHD3-10_IGHJ5 (Fragment)		hsa:101928039	3.00E-25		--	--	--	--
A0A5C2G5T8	IGH c319_heavy__IGHV3-43_IGHD7-27_IGHJ6 (Fragment)		hsa:101928039	2.00E-29		--	--	--	--
A0A5C2GWX5	IG c1322_light_IGKV3-20_IGKJ2 (Fragment)		hsa:102725018	4.00E-46		--	--	--	--
A0A5C2GVR7	IG c1407_light_IGLV6-57_IGLJ2 (Fragment)		hsa:29802	3.00E-22	K06553	VPREB, CD179a	pre-B lymphocyte gene	--	--
Q92496	Complement factor H-related protein 4	CFHR4	hsa:10877	0		--	--	--	--
A0A5C2FYT3	IGL c1326_light_IGKV1-39_IGKJ1 (Fragment)		hsa:102725018	3.00E-47		--	--	--	--
A0A5C2FTW7	IGL c14_light_IGKV1-5_IGKJ5 (Fragment)		hsa:102725018	5.00E-48		--	--	--	--
A0A5C2GHD2	IGH + IGL c145_heavy_IGHV3-15_IGHD3-10_IGHJ4 (Fragment)		hsa:101928039	5.00E-26		--	--	--	--
A0A5C2G6Y8	IGL c148_light_IGLV2-18_IGLJ3 (Fragment)		hsa:102725018	1.00E-19		--	--	--	--
A0A5C2GN23	IG c263_heavy_IGHV4-34_IGHD4-23_IGHJ6 (Fragment)		hsa:102723407	3.00E-46	K06856	IGH	immunoglobulin heavy chain	--	ko04020 Calcium signaling pathway ko04064 NF-kappa B signaling pathway ko04072 Phospholipase D signaling pathway ko04145 Phagosome ko04151 PI3K-Akt signaling pathway ko04640 Hematopoietic cell lineage ko04650 Natural killer cell mediated cytotoxicity ko04662 B cell receptor signaling pathway ko04664 Fc epsilon RI signaling pathway ko04666 Fc gamma R-mediated phagocytosis ko04672 Intestinal immune…
A0A5C2GNC4	IG c742_light_IGKV1-5_IGKJ1 (Fragment)		hsa:102725018	2.00E-47		--	--	--	--
A0A5C2G8P7	IGH + IGL c174_heavy_IGHV3-15_IGHD3-10_IGHJ4 (Fragment)		hsa:102723407	2.00E-21	K06856	IGH	immunoglobulin heavy chain	--	ko04020 Calcium signaling pathway ko04064 NF-kappa B signaling pathway ko04072 Phospholipase D signaling pathway ko04145 Phagosome ko04151 PI3K-Akt signaling pathway ko04640 Hematopoietic cell lineage ko04650 Natural killer cell mediated cytotoxicity ko04662 B cell receptor signaling pathway ko04664 Fc epsilon RI signaling pathway ko04666 Fc gamma R-mediated phagocytosis ko04672 Intestinal immune…
A0A5C2GSQ5	IG c829_heavy_IGHV3-9_IGHD6-13_IGHJ4 (Fragment)		hsa:101928039	3.00E-25		--	--	--	--
A0A5C2GED4	IG c373_heavy_IGHV3-30_IGHD2-8_IGHJ4 (Fragment)		hsa:101928039	1.00E-25		--	--	--	--
A0A5C2GG58	IG c1098_heavy_IGHV3-49_IGHD3-3_IGHJ6 (Fragment)		hsa:101928039	1.00E-25		--	--	--	--
A0A2U8J8M3	Ig heavy chain variable region (Fragment)	IgH	hsa:102723407	5.00E-39	K06856	IGH	immunoglobulin heavy chain	--	ko04020 Calcium signaling pathway ko04064 NF-kappa B signaling pathway ko04072 Phospholipase D signaling pathway ko04145 Phagosome ko04151 PI3K-Akt signaling pathway ko04640 Hematopoietic cell lineage ko04650 Natural killer cell mediated cytotoxicity ko04662 B cell receptor signaling pathway ko04664 Fc epsilon RI signaling pathway ko04666 Fc gamma R-mediated phagocytosis ko04672 Intestinal immune…
A0A2Y9CYD6	Ig heavy chain variable region (Fragment)	IgH	hsa:101928039	9.00E-26		--	--	--	--
A0A5C2GM77	IG c288_heavy_IGHV1-8_IGHD3-16_IGHJ5 (Fragment)		hsa:101928039	1.00E-46		--	--	--	--
A0A5C2G5J5	IGL c1613_light_IGLV3-1_IGLJ2 (Fragment)		hsa:102725018	4.00E-18		--	--	--	--
A0A5C2GAN8	IGL c492_light_IGLV3-21_IGLJ1 (Fragment)		hsa:102725018	6.00E-19		--	--	--	--
A0A5C2FW89	IGL c1082_light_IGKV3-20_IGKJ3 (Fragment)		hsa:102725018	1.00E-45		--	--	--	--
A0A3B0J0F2	Adiponectin D	ADID	hsa:9370	0	K07296	ACDC	adiponectin	--	ko03320 PPAR signaling pathway ko04152 AMPK signaling pathway ko04211 Longevity regulating pathway ko04920 Adipocytokine signaling pathway ko04930 Type II diabetes mellitus ko04932 Non-alcoholic fatty liver disease (NAFLD)
A0A5C2G0K6	IGL c1047_light_IGKV2-24_IGKJ4 (Fragment)		hsa:102725018	7.00E-27		--	--	--	--
A0A5C2GM99	IG c635_heavy_IGHV3-66_IGHD6-6_IGHJ6 (Fragment)		hsa:101928039	7.00E-26		--	--	--	--
A0A5C2G2Y8	IGL c3529_light_IGKV3-20_IGKJ1 (Fragment)		hsa:102725018	3.00E-45		--	--	--	--
A0A5C2GB60	IGH + IGL c332_heavy_IGHV1-69_IGHD3-22_IGHJ4 (Fragment)		hsa:101928039	4.00E-42		--	--	--	--
A0A5C2GTT5	IG c911_heavy_IGHV3-23_IGHD1-7_IGHJ3 (Fragment)		hsa:102723407	3.00E-26	K06856	IGH	immunoglobulin heavy chain	--	ko04020 Calcium signaling pathway ko04064 NF-kappa B signaling pathway ko04072 Phospholipase D signaling pathway ko04145 Phagosome ko04151 PI3K-Akt signaling pathway ko04640 Hematopoietic cell lineage ko04650 Natural killer cell mediated cytotoxicity ko04662 B cell receptor signaling pathway ko04664 Fc epsilon RI signaling pathway ko04666 Fc gamma R-mediated phagocytosis ko04672 Intestinal immune…
A0A5C2GMS8	IG c488_heavy_IGHV3-21_IGHD4-23_IGHJ4 (Fragment)		hsa:102723407	7.00E-30	K06856	IGH	immunoglobulin heavy chain	--	ko04020 Calcium signaling pathway ko04064 NF-kappa B signaling pathway ko04072 Phospholipase D signaling pathway ko04145 Phagosome ko04151 PI3K-Akt signaling pathway ko04640 Hematopoietic cell lineage ko04650 Natural killer cell mediated cytotoxicity ko04662 B cell receptor signaling pathway ko04664 Fc epsilon RI signaling pathway ko04666 Fc gamma R-mediated phagocytosis ko04672 Intestinal immune…
A0A5C2GWV5	IG c1423_light_IGKV3-20_IGKJ4 (Fragment)		hsa:102725018	2.00E-41		--	--	--	--
A0A5C2GAX3	IGH c36_heavy__IGHV3-33_IGHD6-13_IGHJ6 (Fragment)		hsa:101928039	9.00E-27		--	--	--	--
P24592	Insulin-like growth factor-binding protein 6	IGFBP6	hsa:3489	1.00E-173		--	--	--	--
A8K6A6	cDNA FLJ78619, highly similar to Homo sapiens melanoma cell adhesion molecule (MCAM), mRNA		hsa:4162	0	K06534	MCAM, CD146	melanoma cell adhesion molecule	--	--
A0A5C2G494	IGL c3296_light_IGKV1D-13_IGKJ4 (Fragment)		hsa:102725018	2.00E-49		--	--	--	--
A0A1B1CYC5	Vitamin D binding protein (Fragment)	Gc	hsa:2638	2.00E-15	K12258	GC	vitamin D-binding protein	--	--
A0A5C2GWT9	IG c1687_light_IGKV3-20_IGKJ2 (Fragment)		hsa:102725018	3.00E-47		--	--	--	--
A0A5C2GFU1	IG c675_heavy_IGHV3-15_IGHD5-24_IGHJ3 (Fragment)		hsa:101928039	1.00E-25		--	--	--	--
A0A5C2G9P8	IGL c3163_light_IGKV3-11_IGKJ5 (Fragment)		hsa:102725018	3.00E-43		--	--	--	--
A0A5C2GDB9	IGH + IGL c33_light_IGKV1D-39_IGKJ1 (Fragment)		hsa:102725018	2.00E-48		--	--	--	--
A0A5C2G814	IGL c3897_light_IGLV2-8_IGLJ1 (Fragment)		hsa:102725018	1.00E-21		--	--	--	--
A0A5C2H086	IG c346_light_IGKV3-15_IGKJ3 (Fragment)		hsa:102725018	2.00E-48		--	--	--	--
A0A5C2FVU2	IGL c932_light_IGKV3-15_IGKJ2 (Fragment)		hsa:102725018	2.00E-47		--	--	--	--
A0A5C2G711	IGL c224_light_IGKV3-11_IGKJ4 (Fragment)		hsa:102725018	6.00E-44		--	--	--	--
B2RAN2	cDNA, FLJ95014, highly similar to Homo sapiens vanin 1 (VNN1), mRNA		hsa:8876	0	K08069	VNN	pantetheine hydrolase	3.5.1.92	ko00770 Pantothenate and CoA biosynthesis
A0A5C2GVS1	IG c1675_light_IGKV1-9_IGKJ3 (Fragment)		hsa:102725018	5.00E-47		--	--	--	--
A0A5C2GG56	IGH + IGL c161_light_IGKV1D-13_IGKJ1 (Fragment)		hsa:102725018	6.00E-51		--	--	--	--
A0A5C2GPU3	IG c1352_heavy_IGHV1-46_IGHD3-3_IGHJ5 (Fragment)		hsa:101928039	2.00E-47		--	--	--	--
A0A5C2G781	IGL c3567_light_IGKV1-39_IGKJ2 (Fragment)		hsa:102725018	2.00E-51		--	--	--	--
A0A5C2GRZ0	IG c669_heavy_IGHV3-49_IGHD3-10_IGHJ4 (Fragment)		hsa:101928039	3.00E-25		--	--	--	--
A0A5C2H3L0	IG c1606_light_IGKV4-1_IGKJ2 (Fragment)		hsa:102725018	1.00E-37		--	--	--	--
A0A075B6K2	Immunoglobulin lambda variable 3-12	IGLV3-12	hsa:7441	4.00E-22	K06553	VPREB, CD179a	pre-B lymphocyte gene	--	--
A0A5C2G175	IGL c3048_light_IGKV1-39_IGKJ2 (Fragment)		hsa:102725018	3.00E-47		--	--	--	--
A0A5C2FTG3	IGL c248_light_IGKV1D-33_IGKJ3 (Fragment)		hsa:102725018	7.00E-47		--	--	--	--
A0A5C2GMZ5	IG c855_heavy_IGHV3-23_IGHD1-26_IGHJ1 (Fragment)		hsa:101928039	7.00E-29		--	--	--	--
A0A5C2GDB2	IG c839_heavy_IGHV1-46_IGHD5-24_IGHJ4 (Fragment)		hsa:101928039	1.00E-48		--	--	--	--
A0A5C2G500	IGL c3630_light_IGLV2-8_IGLJ3 (Fragment)		hsa:102725018	9.00E-21		--	--	--	--
A0A5C2G563	IGH c40_heavy__IGHV3-33_IGHD5-18_IGHJ4 (Fragment)		hsa:102723407	8.00E-27	K06856	IGH	immunoglobulin heavy chain	--	ko04020 Calcium signaling pathway ko04064 NF-kappa B signaling pathway ko04072 Phospholipase D signaling pathway ko04145 Phagosome ko04151 PI3K-Akt signaling pathway ko04640 Hematopoietic cell lineage ko04650 Natural killer cell mediated cytotoxicity ko04662 B cell receptor signaling pathway ko04664 Fc epsilon RI signaling pathway ko04666 Fc gamma R-mediated phagocytosis ko04672 Intestinal immune…
A0A5C2GIB2	IG c855_light_IGKV2-30_IGKJ1 (Fragment)		hsa:102725018	1.00E-29		--	--	--	--
A0A5C2GFJ3	IG c1224_heavy_IGHV3-23_IGHD3-3_IGHJ4 (Fragment)		hsa:102723407	8.00E-28	K06856	IGH	immunoglobulin heavy chain	--	ko04020 Calcium signaling pathway ko04064 NF-kappa B signaling pathway ko04072 Phospholipase D signaling pathway ko04145 Phagosome ko04151 PI3K-Akt signaling pathway ko04640 Hematopoietic cell lineage ko04650 Natural killer cell mediated cytotoxicity ko04662 B cell receptor signaling pathway ko04664 Fc epsilon RI signaling pathway ko04666 Fc gamma R-mediated phagocytosis ko04672 Intestinal immune…
A0A5C2GUT0	IG c1569_heavy_IGHV3-30_IGHD3-16_IGHJ4 (Fragment)		hsa:101928039	4.00E-29		--	--	--	--
A0A5C2FVK4	IGL c939_light_IGLV1-47_IGLJ3 (Fragment)		hsa:102725018	8.00E-18		--	--	--	--
A0A1W6IYJ8	N90-VRC38.05 light chain variable region (Fragment)		hsa:102725018	1.00E-28		--	--	--	--
A0A5C2GF74	IG c376_heavy_IGHV3-21_IGHD3-9_IGHJ4 (Fragment)		hsa:102723407	1.00E-26	K06856	IGH	immunoglobulin heavy chain	--	ko04020 Calcium signaling pathway ko04064 NF-kappa B signaling pathway ko04072 Phospholipase D signaling pathway ko04145 Phagosome ko04151 PI3K-Akt signaling pathway ko04640 Hematopoietic cell lineage ko04650 Natural killer cell mediated cytotoxicity ko04662 B cell receptor signaling pathway ko04664 Fc epsilon RI signaling pathway ko04666 Fc gamma R-mediated phagocytosis ko04672 Intestinal immune…
A0A5C2GYX9	IG c1847_heavy_IGHV3-13_IGHD3-3_IGHJ3 (Fragment)		hsa:102723407	9.00E-30	K06856	IGH	immunoglobulin heavy chain	--	ko04020 Calcium signaling pathway ko04064 NF-kappa B signaling pathway ko04072 Phospholipase D signaling pathway ko04145 Phagosome ko04151 PI3K-Akt signaling pathway ko04640 Hematopoietic cell lineage ko04650 Natural killer cell mediated cytotoxicity ko04662 B cell receptor signaling pathway ko04664 Fc epsilon RI signaling pathway ko04666 Fc gamma R-mediated phagocytosis ko04672 Intestinal immune…
A0A5C2FUL7	IGL c284_light_IGKV3-20_IGKJ3 (Fragment)		hsa:102725018	4.00E-47		--	--	--	--
A0A5C2GQ22	IG c824_heavy_IGHV4-59B_IGHD1-7_IGHJ4 (Fragment)		hsa:102723407	7.00E-51	K06856	IGH	immunoglobulin heavy chain	--	ko04020 Calcium signaling pathway ko04064 NF-kappa B signaling pathway ko04072 Phospholipase D signaling pathway ko04145 Phagosome ko04151 PI3K-Akt signaling pathway ko04640 Hematopoietic cell lineage ko04650 Natural killer cell mediated cytotoxicity ko04662 B cell receptor signaling pathway ko04664 Fc epsilon RI signaling pathway ko04666 Fc gamma R-mediated phagocytosis ko04672 Intestinal immune…
Q9Y5Y7	Lymphatic vessel endothelial hyaluronic acid receptor 1	LYVE1	hsa:10894	0	K19012	LYVE1	lymphatic vessel endothelial hyaluronan receptor 1	--	--
A0A5C2G0F0	IGL c2642_light_IGKV1D-33_IGKJ3 (Fragment)		hsa:102725018	4.00E-48		--	--	--	--
Q99784	Noelin	OLFM1	hsa:10439	0		--	--	--	--
A0A2U8J8Z6	Ig heavy chain variable region (Fragment)	IgH	hsa:101928039	1.00E-20		--	--	--	--
A0A5C2GSL6	IG c1480_heavy_IGHV4-59B_IGHD2-15_IGHJ3 (Fragment)		hsa:102723407	1.00E-53	K06856	IGH	immunoglobulin heavy chain	--	ko04020 Calcium signaling pathway ko04064 NF-kappa B signaling pathway ko04072 Phospholipase D signaling pathway ko04145 Phagosome ko04151 PI3K-Akt signaling pathway ko04640 Hematopoietic cell lineage ko04650 Natural killer cell mediated cytotoxicity ko04662 B cell receptor signaling pathway ko04664 Fc epsilon RI signaling pathway ko04666 Fc gamma R-mediated phagocytosis ko04672 Intestinal immune…
A0A5C2G769	IGL c187_light_IGKV1-39_IGKJ5 (Fragment)		hsa:102725018	3.00E-50		--	--	--	--
A0A5C2GDP7	IGH + IGL c39_heavy_IGHV4-59B_IGHD3-10_IGHJ6 (Fragment)		hsa:102723407	2.00E-53	K06856	IGH	immunoglobulin heavy chain	--	ko04020 Calcium signaling pathway ko04064 NF-kappa B signaling pathway ko04072 Phospholipase D signaling pathway ko04145 Phagosome ko04151 PI3K-Akt signaling pathway ko04640 Hematopoietic cell lineage ko04650 Natural killer cell mediated cytotoxicity ko04662 B cell receptor signaling pathway ko04664 Fc epsilon RI signaling pathway ko04666 Fc gamma R-mediated phagocytosis ko04672 Intestinal immune…
A0A5C2GQW1	IG c1722_heavy_IGHV1-46_IGHD6-13_IGHJ3 (Fragment)		hsa:101928039	1.00E-49		--	--	--	--
A0A5C2GKW4	IG c69_heavy_IGHV4-59B_IGHD3-16_IGHJ4 (Fragment)		hsa:102723407	8.00E-55	K06856	IGH	immunoglobulin heavy chain	--	ko04020 Calcium signaling pathway ko04064 NF-kappa B signaling pathway ko04072 Phospholipase D signaling pathway ko04145 Phagosome ko04151 PI3K-Akt signaling pathway ko04640 Hematopoietic cell lineage ko04650 Natural killer cell mediated cytotoxicity ko04662 B cell receptor signaling pathway ko04664 Fc epsilon RI signaling pathway ko04666 Fc gamma R-mediated phagocytosis ko04672 Intestinal immune…
A0A5C2GMI7	IG c992_light_IGKV4-1_IGKJ4 (Fragment)		hsa:102725018	6.00E-34		--	--	--	--
A0A5C2GDV0	IGH + IGL c280_light_IGKV1D-33_IGKJ4 (Fragment)		hsa:102725018	1.00E-45		--	--	--	--
A0A5C2GHI9	IG c586_heavy_IGHV4-34_IGHD2-21_IGHJ3 (Fragment)		hsa:102723407	4.00E-46	K06856	IGH	immunoglobulin heavy chain	--	ko04020 Calcium signaling pathway ko04064 NF-kappa B signaling pathway ko04072 Phospholipase D signaling pathway ko04145 Phagosome ko04151 PI3K-Akt signaling pathway ko04640 Hematopoietic cell lineage ko04650 Natural killer cell mediated cytotoxicity ko04662 B cell receptor signaling pathway ko04664 Fc epsilon RI signaling pathway ko04666 Fc gamma R-mediated phagocytosis ko04672 Intestinal immune…
A0A0C4DH35	Probable non-functional immunoglobulin heavy variable 3-35	IGHV3-35	hsa:101928039	2.00E-28		--	--	--	--
A0A024QZL1	Proteoglycan 1, secretory granule, isoform CRA_a	PRG1	hsa:5552	1.00E-115	K06849	PGSG	proteoglycan peptide core protein	--	--
A0A5C2GC00	IGH + IGL c93_light_IGKV1-5_IGKJ1 (Fragment)		hsa:102725018	9.00E-47		--	--	--	--
A0A5C2GCY6	IGH + IGL c453_light_IGKV1D-39_IGKJ1 (Fragment)		hsa:102725018	3.00E-47		--	--	--	--
A0A5C2GU19	IG c1014_light_IGKV3-15_IGKJ1 (Fragment)		hsa:102725018	4.00E-40		--	--	--	--
A0A5C2GNB0	IG c1181_heavy_IGHV3-30_IGHD3-10_IGHJ6 (Fragment)		hsa:102723407	5.00E-28	K06856	IGH	immunoglobulin heavy chain	--	ko04020 Calcium signaling pathway ko04064 NF-kappa B signaling pathway ko04072 Phospholipase D signaling pathway ko04145 Phagosome ko04151 PI3K-Akt signaling pathway ko04640 Hematopoietic cell lineage ko04650 Natural killer cell mediated cytotoxicity ko04662 B cell receptor signaling pathway ko04664 Fc epsilon RI signaling pathway ko04666 Fc gamma R-mediated phagocytosis ko04672 Intestinal immune…
A0A5C2G6K5	IGL c3297_light_IGKV1D-39_IGKJ2 (Fragment)		hsa:102725018	4.00E-51		--	--	--	--
A0A5C2GMV7	IG c193_heavy_IGHV1-18_IGHD3-16_IGHJ4 (Fragment)		hsa:101928039	1.00E-42		--	--	--	--
A0A5C2FY51	IGL c1096_light_IGLV6-57_IGLJ2 (Fragment)		hsa:29802	1.00E-22	K06553	VPREB, CD179a	pre-B lymphocyte gene	--	--
A0A5C2FTH5	IGL c268_light_IGLV1-40_IGLJ2 (Fragment)		hsa:102725018	2.00E-22		--	--	--	--
A0A5C2GT24	IG c1640_heavy_IGHV3-23_IGHD3-3_IGHJ4 (Fragment)		hsa:102723407	3.00E-24	K06856	IGH	immunoglobulin heavy chain	--	ko04020 Calcium signaling pathway ko04064 NF-kappa B signaling pathway ko04072 Phospholipase D signaling pathway ko04145 Phagosome ko04151 PI3K-Akt signaling pathway ko04640 Hematopoietic cell lineage ko04650 Natural killer cell mediated cytotoxicity ko04662 B cell receptor signaling pathway ko04664 Fc epsilon RI signaling pathway ko04666 Fc gamma R-mediated phagocytosis ko04672 Intestinal immune…
A0A5C2GV93	IG c1485_light_IGLV3-25_IGLJ2 (Fragment)		hsa:102725018	3.00E-22		--	--	--	--
A0A5C2GM01	IG c482_heavy_IGHV1-69_IGHD3-22_IGHJ4 (Fragment)		hsa:101928039	1.00E-39		--	--	--	--
A0A5C2G5N3	IGL c4214_light_IGKV1D-39_IGKJ1 (Fragment)		hsa:102725018	1.00E-51		--	--	--	--
A0A5C2GGL9	IG c1162_heavy_IGHV3-20_IGHD1-26_IGHJ4 (Fragment)		hsa:101928039	6.00E-28		--	--	--	--
A0A5C2G6H7	IGL c4_light_IGKV1-12_IGKJ3 (Fragment)		hsa:102725018	7.00E-51		--	--	--	--
A0A5C2GAC3	IGH + IGL c176_heavy_IGHV3-15_IGHD7-27_IGHJ4 (Fragment)		hsa:102723407	9.00E-27	K06856	IGH	immunoglobulin heavy chain	--	ko04020 Calcium signaling pathway ko04064 NF-kappa B signaling pathway ko04072 Phospholipase D signaling pathway ko04145 Phagosome ko04151 PI3K-Akt signaling pathway ko04640 Hematopoietic cell lineage ko04650 Natural killer cell mediated cytotoxicity ko04662 B cell receptor signaling pathway ko04664 Fc epsilon RI signaling pathway ko04666 Fc gamma R-mediated phagocytosis ko04672 Intestinal immune…
A0A5C2FXP4	IGL c1699_light_IGKV1D-13_IGKJ3 (Fragment)		hsa:102725018	9.00E-49		--	--	--	--
A0A5C2GG03	IGH + IGL c101_light_IGLV1-47_IGLJ3 (Fragment)		hsa:102725018	9.00E-19		--	--	--	--
A0A5C2GRW8	IG c111_light_IGKV3-11_IGKJ2 (Fragment)		hsa:102725018	5.00E-38		--	--	--	--
A0A5C2GK07	IGH + IGL c347_light_IGKV1-39_IGKJ3 (Fragment)		hsa:102725018	2.00E-50		--	--	--	--
A0A5C2GCL4	IGH + IGL c488_heavy_IGHV5-51_IGHD3-10_IGHJ6 (Fragment)		hsa:101928039	6.00E-35		--	--	--	--
A0A5C2GJB9	IG c564_heavy_IGHV3-15_IGHD1-1_IGHJ5 (Fragment)		hsa:102723407	1.00E-25	K06856	IGH	immunoglobulin heavy chain	--	ko04020 Calcium signaling pathway ko04064 NF-kappa B signaling pathway ko04072 Phospholipase D signaling pathway ko04145 Phagosome ko04151 PI3K-Akt signaling pathway ko04640 Hematopoietic cell lineage ko04650 Natural killer cell mediated cytotoxicity ko04662 B cell receptor signaling pathway ko04664 Fc epsilon RI signaling pathway ko04666 Fc gamma R-mediated phagocytosis ko04672 Intestinal immune…
A0A5C2G597	IGL c4124_light_IGLV1-51_IGLJ2 (Fragment)		hsa:102725018	2.00E-18		--	--	--	--
A0A5C2GI34	IG c798_light_IGKV1-5_IGKJ2 (Fragment)		hsa:102725018	1.00E-50		--	--	--	--
A0A5C2FX99	IGL c1589_light_IGKV4-1_IGKJ4 (Fragment)		hsa:102725018	1.00E-35		--	--	--	--
A0A5C2FXY2	IGL c1504_light_IGLV7-46_IGLJ3 (Fragment)		hsa:102725018	6.00E-19		--	--	--	--
A0A5C2G6H2	IGH c519_heavy__IGHV4-59_IGHD6-6_IGHJ4 (Fragment)		hsa:102723407	1.00E-46	K06856	IGH	immunoglobulin heavy chain	--	ko04020 Calcium signaling pathway ko04064 NF-kappa B signaling pathway ko04072 Phospholipase D signaling pathway ko04145 Phagosome ko04151 PI3K-Akt signaling pathway ko04640 Hematopoietic cell lineage ko04650 Natural killer cell mediated cytotoxicity ko04662 B cell receptor signaling pathway ko04664 Fc epsilon RI signaling pathway ko04666 Fc gamma R-mediated phagocytosis ko04672 Intestinal immune…
A0A2U8J942	Ig heavy chain variable region (Fragment)	IgH	hsa:102723407	1.00E-19	K06856	IGH	immunoglobulin heavy chain	--	ko04020 Calcium signaling pathway ko04064 NF-kappa B signaling pathway ko04072 Phospholipase D signaling pathway ko04145 Phagosome ko04151 PI3K-Akt signaling pathway ko04640 Hematopoietic cell lineage ko04650 Natural killer cell mediated cytotoxicity ko04662 B cell receptor signaling pathway ko04664 Fc epsilon RI signaling pathway ko04666 Fc gamma R-mediated phagocytosis ko04672 Intestinal immune…
A0A5C2G2G9	IGL c1597_light_IGKV3-15_IGKJ2 (Fragment)		hsa:102725018	5.00E-45		--	--	--	--
A0A5C2GDJ9	IGH c51_heavy__IGHV3-43_IGHD3-3_IGHJ4 (Fragment)		hsa:101928039	1.00E-25		--	--	--	--
B2R7D2	cDNA, FLJ93389, highly similar to Homo sapiens multiple inositol polyphosphate histidine phosphatase, 1 (MINPP1), mRNA		hsa:9562	0	K03103	MINPP1	--	--	ko00010 Glycolysis / Gluconeogenesis ko00562 Inositol phosphate metabolism ko01100 Metabolic pathways
A0A5C2G5J4	IGL c3840_light_IGLV7-46_IGLJ2 (Fragment)		hsa:102725018	4.00E-18		--	--	--	--
A0A5C2FXQ9	IGL c1719_light_IGKV1-27_IGKJ2 (Fragment)		hsa:102725018	2.00E-55		--	--	--	--
A0A5C2GFX3	IG c1104_heavy_IGHV4-39_IGHD4-23_IGHJ3 (Fragment)		hsa:102723407	7.00E-52	K06856	IGH	immunoglobulin heavy chain	--	ko04020 Calcium signaling pathway ko04064 NF-kappa B signaling pathway ko04072 Phospholipase D signaling pathway ko04145 Phagosome ko04151 PI3K-Akt signaling pathway ko04640 Hematopoietic cell lineage ko04650 Natural killer cell mediated cytotoxicity ko04662 B cell receptor signaling pathway ko04664 Fc epsilon RI signaling pathway ko04666 Fc gamma R-mediated phagocytosis ko04672 Intestinal immune…
A0A5C2GVP3	IG c617_heavy_IGHV3-7_IGHD6-19_IGHJ3 (Fragment)		hsa:102723407	2.00E-25	K06856	IGH	immunoglobulin heavy chain	--	ko04020 Calcium signaling pathway ko04064 NF-kappa B signaling pathway ko04072 Phospholipase D signaling pathway ko04145 Phagosome ko04151 PI3K-Akt signaling pathway ko04640 Hematopoietic cell lineage ko04650 Natural killer cell mediated cytotoxicity ko04662 B cell receptor signaling pathway ko04664 Fc epsilon RI signaling pathway ko04666 Fc gamma R-mediated phagocytosis ko04672 Intestinal immune…
A0A5C2GMM6	IG c926_heavy_IGHV3-20_IGHD1-20_IGHJ6 (Fragment)		hsa:101928039	6.00E-28		--	--	--	--
A0A5C2GJ88	IG c62_light_IGKV1-5_IGKJ1 (Fragment)		hsa:102725018	8.00E-50		--	--	--	--
A0A5C2G9H8	IGL c506_light_IGLV1-44_IGLJ7 (Fragment)		hsa:102725018	2.00E-22		--	--	--	--
A0A5C2FZ15	IGL c2139_light_IGKV1D-39_IGKJ4 (Fragment)		hsa:102725018	9.00E-53		--	--	--	--
A0A5C2FYC1	IGL c1166_light_IGKV3-20_IGKJ2 (Fragment)		hsa:102725018	3.00E-45		--	--	--	--
A0A5C2FXP0	IGL c385_light_IGKV3-20_IGKJ2 (Fragment)		hsa:102725018	1.00E-43		--	--	--	--
P15814	Immunoglobulin lambda-like polypeptide 1	IGLL1	hsa:3543	1.00E-156	K06554	IGLL1, IGLL, CD179b	immunoglobulin lambda-like polypeptide 1	--	--
A0A5C2GRB6	IG c429_heavy_IGHV1-46_IGHD4-17_IGHJ1 (Fragment)		hsa:101928039	7.00E-47		--	--	--	--
A0A5C2G9C7	IGL c446_light_IGLV1-40_IGLJ3 (Fragment)		hsa:102725018	6.00E-21		--	--	--	--
A0A5C2GGC9	IG c107_heavy_IGHV2-70_IGHD6-6_IGHJ4 (Fragment)		hsa:102723407	1.00E-35	K06856	IGH	immunoglobulin heavy chain	--	ko04020 Calcium signaling pathway ko04064 NF-kappa B signaling pathway ko04072 Phospholipase D signaling pathway ko04145 Phagosome ko04151 PI3K-Akt signaling pathway ko04640 Hematopoietic cell lineage ko04650 Natural killer cell mediated cytotoxicity ko04662 B cell receptor signaling pathway ko04664 Fc epsilon RI signaling pathway ko04666 Fc gamma R-mediated phagocytosis ko04672 Intestinal immune…
A0A5C2GQX0	IG c1608_heavy_IGHV3-33_IGHD3-9_IGHJ4 (Fragment)		hsa:101928039	6.00E-25		--	--	--	--
A0A5C2G6F5	IGH c247_heavy__IGHV4-39_IGHD1-26_IGHJ6 (Fragment)		hsa:102723407	4.00E-49	K06856	IGH	immunoglobulin heavy chain	--	ko04020 Calcium signaling pathway ko04064 NF-kappa B signaling pathway ko04072 Phospholipase D signaling pathway ko04145 Phagosome ko04151 PI3K-Akt signaling pathway ko04640 Hematopoietic cell lineage ko04650 Natural killer cell mediated cytotoxicity ko04662 B cell receptor signaling pathway ko04664 Fc epsilon RI signaling pathway ko04666 Fc gamma R-mediated phagocytosis ko04672 Intestinal immune…
A0A5C2G7W7	IGL c457_light_IGLV6-57_IGLJ2 (Fragment)		hsa:29802	6.00E-21	K06553	VPREB, CD179a	pre-B lymphocyte gene	--	--
A0A5C2G4R7	IGL c3426_light_IGKV1-27_IGKJ1 (Fragment)		hsa:102725018	4.00E-52		--	--	--	--
A0A5C2GKC9	IG c5_heavy_IGHV1-8_IGHD1-26_IGHJ3 (Fragment)		hsa:101928039	1.00E-45		--	--	--	--
A6XNE2	Complement factor D preproprotein		hsa:1675	0	K01334	CFD	component factor D	3.4.21.46	ko04610 Complement and coagulation cascades ko05150 Staphylococcus aureus infection
A0A5C2G5Y6	IGH c369_heavy__IGHV4-39_IGHD1-7_IGHJ4 (Fragment)		hsa:102723407	8.00E-56	K06856	IGH	immunoglobulin heavy chain	--	ko04020 Calcium signaling pathway ko04064 NF-kappa B signaling pathway ko04072 Phospholipase D signaling pathway ko04145 Phagosome ko04151 PI3K-Akt signaling pathway ko04640 Hematopoietic cell lineage ko04650 Natural killer cell mediated cytotoxicity ko04662 B cell receptor signaling pathway ko04664 Fc epsilon RI signaling pathway ko04666 Fc gamma R-mediated phagocytosis ko04672 Intestinal immune…
A0A5C2FXS2	IGL c1741_light_IGLV3-21_IGLJ1 (Fragment)		hsa:102725018	5.00E-22		--	--	--	--
P98160	Basement membrane-specific heparan sulfate proteoglycan core protein	HSPG2	hsa:3339	0	K06255	HSPG2	heparan sulfate proteoglycan 2 (perlecan)	--	ko04512 ECM-receptor interaction ko05161 Hepatitis B ko05205 Proteoglycans in cancer
A0A5C2G6R8	IGL c3475_light_IGKV1D-33_IGKJ4 (Fragment)		hsa:102725018	3.00E-49		--	--	--	--
A0A5C2G3L6	IGL c3878_light_IGKV1-5_IGKJ1 (Fragment)		hsa:102725018	3.00E-52		--	--	--	--
A0A5C2G1P2	IGL c3208_light_IGLV8-61_IGLJ3 (Fragment)		hsa:102725018	3.00E-18		--	--	--	--
A0A5C2G5A8	IGL c2777_light_IGLV2-14_IGLJ1 (Fragment)		hsa:102725018	1.00E-21		--	--	--	--
A0A5C2GH77	IG c1282_light_IGKV1-5_IGKJ2 (Fragment)		hsa:102725018	1.00E-49		--	--	--	--
A0N7I9	F5-20 (Fragment)	F5-20	hsa:102723407	2.00E-22	K06856	IGH	immunoglobulin heavy chain	--	ko04020 Calcium signaling pathway ko04064 NF-kappa B signaling pathway ko04072 Phospholipase D signaling pathway ko04145 Phagosome ko04151 PI3K-Akt signaling pathway ko04640 Hematopoietic cell lineage ko04650 Natural killer cell mediated cytotoxicity ko04662 B cell receptor signaling pathway ko04664 Fc epsilon RI signaling pathway ko04666 Fc gamma R-mediated phagocytosis ko04672 Intestinal immune…
A0A5C2G7X5	IGL c3735_light_IGLV2-8_IGLJ2 (Fragment)		hsa:102725018	3.00E-21		--	--	--	--
A0A5C2G683	IGL c4150_light_IGLV3-19_IGLJ2 (Fragment)		hsa:102725018	6.00E-19		--	--	--	--
O95978	VH1 protein (Fragment)	VH1	hsa:101928039	7.00E-45		--	--	--	--
A0A109PP82	MS-C2 light chain variable region (Fragment)		hsa:102725018	3.00E-46		--	--	--	--
A0A5C2GR70	IG c1896_heavy_IGHV3-7_IGHD3-3_IGHJ6 (Fragment)		hsa:102723407	7.00E-25	K06856	IGH	immunoglobulin heavy chain	--	ko04020 Calcium signaling pathway ko04064 NF-kappa B signaling pathway ko04072 Phospholipase D signaling pathway ko04145 Phagosome ko04151 PI3K-Akt signaling pathway ko04640 Hematopoietic cell lineage ko04650 Natural killer cell mediated cytotoxicity ko04662 B cell receptor signaling pathway ko04664 Fc epsilon RI signaling pathway ko04666 Fc gamma R-mediated phagocytosis ko04672 Intestinal immune…
P16070	CD44 antigen	CD44	hsa:960	0	K06256	CD44	CD44 antigen	--	ko04512 ECM-receptor interaction ko04640 Hematopoietic cell lineage ko05131 Shigellosis ko05169 Epstein-Barr virus infection ko05205 Proteoglycans in cancer ko05206 MicroRNAs in cancer
A0A5C2FV83	IGL c931_light_IGLV3-19_IGLJ2 (Fragment)		hsa:102725018	2.00E-18		--	--	--	--
A0A5C2G8Y3	IGH + IGL c214_heavy_IGHV5-51_IGHD5-24_IGHJ6 (Fragment)		hsa:101928039	2.00E-29		--	--	--	--
A0A5C2GR92	IG c1862_heavy_IGHV1-69_IGHD4-17_IGHJ6 (Fragment)		hsa:101928039	6.00E-39		--	--	--	--
J3KNB4	Cathelicidin antimicrobial peptide	CAMP	hsa:820	1.00E-127	K13916	CAMP, LL37	cathelicidin antimicrobial peptide	--	ko04621 NOD-like receptor signaling pathway ko04970 Salivary secretion ko05152 Tuberculosis
A0A5C2GVE5	IG c517_heavy_IGHV1-8_IGHD3-16_IGHJ5 (Fragment)		hsa:101928039	5.00E-44		--	--	--	--
A0A5C2GAU5	IGH + IGL c212_heavy_IGHV1-2_IGHD2-2_IGHJ4 (Fragment)		hsa:101928039	1.00E-48		--	--	--	--
A0A5C2H3C5	IG c1506_light_IGLV3-27_IGLJ3 (Fragment)		hsa:102725018	1.00E-20		--	--	--	--
A0A5C2GUE4	IG c127_heavy_IGHV1-18_IGHD4-23_IGHJ4 (Fragment)		hsa:101928039	1.00E-46		--	--	--	--
A0A5C2GB67	IGH + IGL c442_light_IGKV2-28_IGKJ2 (Fragment)		hsa:102725018	2.00E-29		--	--	--	--
A0A5C2GMQ7	IG c732_heavy_IGHV3-7_IGHD3-3_IGHJ4 (Fragment)		hsa:102723407	1.00E-26	K06856	IGH	immunoglobulin heavy chain	--	ko04020 Calcium signaling pathway ko04064 NF-kappa B signaling pathway ko04072 Phospholipase D signaling pathway ko04145 Phagosome ko04151 PI3K-Akt signaling pathway ko04640 Hematopoietic cell lineage ko04650 Natural killer cell mediated cytotoxicity ko04662 B cell receptor signaling pathway ko04664 Fc epsilon RI signaling pathway ko04666 Fc gamma R-mediated phagocytosis ko04672 Intestinal immune…
A0A2U8J959	Ig heavy chain variable region (Fragment)	IgH	hsa:101928039	7.00E-37		--	--	--	--
A0A5C2FYS5	IGL c2039_light_IGLV2-14_IGLJ1 (Fragment)		hsa:102725018	5.00E-20		--	--	--	--
A0A5C2FWP4	IGL c1369_light_IGKV1-5_IGKJ2 (Fragment)		hsa:102725018	3.00E-45		--	--	--	--
A0A5C2G7Z4	IGL c140_light_IGLV3-19_IGLJ3 (Fragment)		hsa:102725018	6.00E-19		--	--	--	--
A0A5C2G1P5	IGL c3062_light_IGKV3-15_IGKJ2 (Fragment)		hsa:102725018	2.00E-50		--	--	--	--
A0A5C2G0S3	IGL c2851_light_IGKV1-27_IGKJ2 (Fragment)		hsa:102725018	2.00E-46		--	--	--	--
A0A5C2GT92	IG c1884_heavy_IGHV3-23_IGHD3-10_IGHJ4 (Fragment)		hsa:101928039	2.00E-23		--	--	--	--
A0A5C2GX33	IG c989_light_IGKV3-20_IGKJ1 (Fragment)		hsa:102725018	2.00E-41		--	--	--	--
A0A5C2GKU9	IG c56_light_IGKV4-1_IGKJ2 (Fragment)		hsa:102725018	1.00E-34		--	--	--	--
A2NW97	Rheumatoid factor Vh I region (Fragment)		hsa:101928039	1.00E-52		--	--	--	--
A0A5C2G7M1	IGL c494_light_IGLV1-44_IGLJ2 (Fragment)		hsa:102725018	5.00E-17		--	--	--	--
A0A5C2GAS8	IGH + IGL c366_heavy_IGHV3-74_IGHD2-21_IGHJ4 (Fragment)		hsa:101928039	7.00E-26		--	--	--	--
A0A5C2G080	IGL c1940_light_IGKV3-20_IGKJ5 (Fragment)		hsa:102725018	2.00E-45		--	--	--	--
A0A5C2G1B2	IGL c3051_light_IGLV3-21_IGLJ1 (Fragment)		hsa:102725018	2.00E-21		--	--	--	--
A0A5C2GU10	IG c1004_light_IGKV1-5_IGKJ2 (Fragment)		hsa:102725018	8.00E-52		--	--	--	--
A0A5C2G4J4	IGL c1173_light_IGKV1-39_IGKJ2 (Fragment)		hsa:102725018	3.00E-47		--	--	--	--
A0A2U8J9B7	Ig heavy chain variable region (Fragment)	IgH	hsa:101928039	6.00E-23		--	--	--	--
A0A5C2GT66	IG c725_light_IGKV3-15_IGKJ1 (Fragment)		hsa:102725018	4.00E-47		--	--	--	--
A0A5C2GER0	IGH + IGL c620_light_IGKV3-11_IGKJ5 (Fragment)		hsa:102725018	1.00E-38		--	--	--	--
A0A5C2GF48	IG c1070_heavy_IGHV3-74_IGHD2-15_IGHJ2 (Fragment)		hsa:101928039	9.00E-25		--	--	--	--
A0A5C2FXE7	IGL c1651_light_IGKV1D-39_IGKJ1 (Fragment)		hsa:102725018	3.00E-47		--	--	--	--
A0A5C2GNP0	IG c39_light_IGLV2-8_IGLJ2 (Fragment)		hsa:102725018	6.00E-19		--	--	--	--
A0A5C2GN94	IG c648_heavy_IGHV3-33_IGHD1-1_IGHJ4 (Fragment)		hsa:101928039	7.00E-27		--	--	--	--
A0A5C2GGV4	IG c1169_heavy_IGHV3-30_IGHD6-19_IGHJ4 (Fragment)		hsa:101928039	2.00E-30		--	--	--	--
A0A087WSZ0	Immunoglobulin kappa variable 1D-8	IGKV1D-8	hsa:102725018	3.00E-55		--	--	--	--
A0A5C2GN89	IG c964_heavy_IGHV3-30_IGHD3-10_IGHJ4 (Fragment)		hsa:102723407	9.00E-28	K06856	IGH	immunoglobulin heavy chain	--	ko04020 Calcium signaling pathway ko04064 NF-kappa B signaling pathway ko04072 Phospholipase D signaling pathway ko04145 Phagosome ko04151 PI3K-Akt signaling pathway ko04640 Hematopoietic cell lineage ko04650 Natural killer cell mediated cytotoxicity ko04662 B cell receptor signaling pathway ko04664 Fc epsilon RI signaling pathway ko04666 Fc gamma R-mediated phagocytosis ko04672 Intestinal immune…
A0A5C2GD89	IG c460_heavy_IGHV1-69_IGHD1-26_IGHJ4 (Fragment)		hsa:101928039	7.00E-39		--	--	--	--
A0A5C2GVY2	IG c1002_light_IGKV2-28_IGKJ1 (Fragment)		hsa:102725018	1.00E-29		--	--	--	--
A0A5C2FY32	IGL c1866_light_IGKV3-15_IGKJ4 (Fragment)		hsa:102725018	4.00E-46		--	--	--	--
A0A5C2FYU0	IGL c2072_light_IGKV4-1_IGKJ1 (Fragment)		hsa:102725018	2.00E-37		--	--	--	--
A0A5C2GKT1	IG c132_heavy_IGHV3-9_IGHD1-7_IGHJ3 (Fragment)		hsa:102723407	6.00E-27	K06856	IGH	immunoglobulin heavy chain	--	ko04020 Calcium signaling pathway ko04064 NF-kappa B signaling pathway ko04072 Phospholipase D signaling pathway ko04145 Phagosome ko04151 PI3K-Akt signaling pathway ko04640 Hematopoietic cell lineage ko04650 Natural killer cell mediated cytotoxicity ko04662 B cell receptor signaling pathway ko04664 Fc epsilon RI signaling pathway ko04666 Fc gamma R-mediated phagocytosis ko04672 Intestinal immune…
A0A5C2GI77	IG c1283_heavy_IGHV4-59_IGHD2-21_IGHJ4 (Fragment)		hsa:102723407	6.00E-49	K06856	IGH	immunoglobulin heavy chain	--	ko04020 Calcium signaling pathway ko04064 NF-kappa B signaling pathway ko04072 Phospholipase D signaling pathway ko04145 Phagosome ko04151 PI3K-Akt signaling pathway ko04640 Hematopoietic cell lineage ko04650 Natural killer cell mediated cytotoxicity ko04662 B cell receptor signaling pathway ko04664 Fc epsilon RI signaling pathway ko04666 Fc gamma R-mediated phagocytosis ko04672 Intestinal immune…
A0A5C2FXG1	IGL c1671_light_IGLV1-51_IGLJ3 (Fragment)		hsa:102725018	1.00E-19		--	--	--	--
A0A5C2GH70	IG c941_heavy_IGHV3-7_IGHD3-3_IGHJ6 (Fragment)		hsa:102723407	5.00E-27	K06856	IGH	immunoglobulin heavy chain	--	ko04020 Calcium signaling pathway ko04064 NF-kappa B signaling pathway ko04072 Phospholipase D signaling pathway ko04145 Phagosome ko04151 PI3K-Akt signaling pathway ko04640 Hematopoietic cell lineage ko04650 Natural killer cell mediated cytotoxicity ko04662 B cell receptor signaling pathway ko04664 Fc epsilon RI signaling pathway ko04666 Fc gamma R-mediated phagocytosis ko04672 Intestinal immune…
A0A5C2GT90	IG c674_light_IGLV1-40_IGLJ2 (Fragment)		hsa:102725018	1.00E-21		--	--	--	--
A0A5C2G5C8	IGH c196_heavy__IGHV4-31_IGHD3-9_IGHJ4 (Fragment)		hsa:102723407	4.00E-56	K06856	IGH	immunoglobulin heavy chain	--	ko04020 Calcium signaling pathway ko04064 NF-kappa B signaling pathway ko04072 Phospholipase D signaling pathway ko04145 Phagosome ko04151 PI3K-Akt signaling pathway ko04640 Hematopoietic cell lineage ko04650 Natural killer cell mediated cytotoxicity ko04662 B cell receptor signaling pathway ko04664 Fc epsilon RI signaling pathway ko04666 Fc gamma R-mediated phagocytosis ko04672 Intestinal immune…
A0A5C2GAA8	IGH + IGL c71_heavy_IGHV1-46_IGHD6-25_IGHJ5 (Fragment)		hsa:101928039	9.00E-39		--	--	--	--
A0A5C2G8V2	IGH c364_heavy__IGHV1-3_IGHD3-3_IGHJ5 (Fragment)		hsa:101928039	2.00E-47		--	--	--	--
A0A5C2FUC3	IGL c588_light_IGLV2-8_IGLJ2 (Fragment)		hsa:102725018	3.00E-21		--	--	--	--
A0A5C2GQY8	IG c1752_heavy_IGHV3-23_IGHD3-10_IGHJ4 (Fragment)		hsa:101928039	2.00E-24		--	--	--	--
A0A5C2GFK6	IGL c169_light_IGKV3-20_IGKJ2 (Fragment)		hsa:102725018	4.00E-42		--	--	--	--
A0A5C2GUK8	IG c1111_light_IGKV4-1_IGKJ1 (Fragment)		hsa:102725018	2.00E-32		--	--	--	--
A0A5C2GVT8	IG c1695_light_IGLV1-47_IGLJ2 (Fragment)		hsa:102725018	2.00E-19		--	--	--	--
A0A5C2GPG9	IG c1275_heavy_IGHV2-5_IGHD6-6_IGHJ2 (Fragment)		hsa:102723407	8.00E-34	K06856	IGH	immunoglobulin heavy chain	--	ko04020 Calcium signaling pathway ko04064 NF-kappa B signaling pathway ko04072 Phospholipase D signaling pathway ko04145 Phagosome ko04151 PI3K-Akt signaling pathway ko04640 Hematopoietic cell lineage ko04650 Natural killer cell mediated cytotoxicity ko04662 B cell receptor signaling pathway ko04664 Fc epsilon RI signaling pathway ko04666 Fc gamma R-mediated phagocytosis ko04672 Intestinal immune…
A0A5C2FYQ1	IGL c1296_light_IGKV2D-24_IGKJ4 (Fragment)		hsa:102725018	1.00E-26		--	--	--	--
A0A5C2GGS7	IG c1273_light_IGKV1D-39_IGKJ1 (Fragment)		hsa:102725018	5.00E-48		--	--	--	--
A0A5C2GPW5	IG c913_heavy_IGHV4-34_IGHD2-15_IGHJ6 (Fragment)		hsa:102723407	3.00E-51	K06856	IGH	immunoglobulin heavy chain	--	ko04020 Calcium signaling pathway ko04064 NF-kappa B signaling pathway ko04072 Phospholipase D signaling pathway ko04145 Phagosome ko04151 PI3K-Akt signaling pathway ko04640 Hematopoietic cell lineage ko04650 Natural killer cell mediated cytotoxicity ko04662 B cell receptor signaling pathway ko04664 Fc epsilon RI signaling pathway ko04666 Fc gamma R-mediated phagocytosis ko04672 Intestinal immune…
A0A5C2GVU5	IG c1705_light_IGKV3-11_IGKJ1 (Fragment)		hsa:102725018	2.00E-45		--	--	--	--
A0A087WV75	Neural cell adhesion molecule 1	NCAM1	hsa:4684	0	K06491	NCAM, CD56	neural cell adhesion molecule	--	ko04514 Cell adhesion molecules (CAMs) ko05020 Prion diseases
A0A5C2GRG0	IG c1788_heavy_IGHV1-46_IGHD5-18_IGHJ3 (Fragment)		hsa:101928039	5.00E-50		--	--	--	--
A0A5C2GFB2	IG c37_heavy_IGHV4-34_IGHD5-18_IGHJ2 (Fragment)		hsa:102723407	3.00E-51	K06856	IGH	immunoglobulin heavy chain	--	ko04020 Calcium signaling pathway ko04064 NF-kappa B signaling pathway ko04072 Phospholipase D signaling pathway ko04145 Phagosome ko04151 PI3K-Akt signaling pathway ko04640 Hematopoietic cell lineage ko04650 Natural killer cell mediated cytotoxicity ko04662 B cell receptor signaling pathway ko04664 Fc epsilon RI signaling pathway ko04666 Fc gamma R-mediated phagocytosis ko04672 Intestinal immune…
A0A5C2G4C7	IGL c1153_light_IGLV7-46_IGLJ3 (Fragment)		hsa:102725018	3.00E-19		--	--	--	--
A0A5C2GF22	IG c1325_heavy_IGHV1-18_IGHD5-18_IGHJ4 (Fragment)		hsa:101928039	6.00E-39		--	--	--	--
A0A5C2FWP5	IGL c1518_light_IGKV3-20_IGKJ3 (Fragment)		hsa:102725018	7.00E-44		--	--	--	--
A0A5C2GMB6	IG c328_heavy_IGHV1-8_IGHD2-2_IGHJ1 (Fragment)		hsa:101928039	2.00E-45		--	--	--	--
A0A5C2GLX3	IG c515_heavy_IGHV1-69_IGHD2-15_IGHJ3 (Fragment)		hsa:101928039	2.00E-41		--	--	--	--
A0A5C2G723	IGH c392_heavy__IGHV4-59B_IGHD6-13_IGHJ5 (Fragment)		hsa:102723407	5.00E-51	K06856	IGH	immunoglobulin heavy chain	--	ko04020 Calcium signaling pathway ko04064 NF-kappa B signaling pathway ko04072 Phospholipase D signaling pathway ko04145 Phagosome ko04151 PI3K-Akt signaling pathway ko04640 Hematopoietic cell lineage ko04650 Natural killer cell mediated cytotoxicity ko04662 B cell receptor signaling pathway ko04664 Fc epsilon RI signaling pathway ko04666 Fc gamma R-mediated phagocytosis ko04672 Intestinal immune…
A0A5C2GGN0	IG c203_light_IGKV3-15_IGKJ4 (Fragment)		hsa:102725018	9.00E-46		--	--	--	--
A0A5C2FX20	IGL c756_light_IGLV1-44_IGLJ3 (Fragment)		hsa:102725018	1.00E-20		--	--	--	--
A8K335	Folate gamma-glutamyl hydrolase		hsa:8836	0	K01307	GGH	gamma-glutamyl hydrolase	3.4.19.9	ko00790 Folate biosynthesis ko01523 Antifolate resistance
A0A5C2GDA4	IG c43_heavy_IGHV1-46_IGHD3-22_IGHJ6 (Fragment)		hsa:101928039	5.00E-42		--	--	--	--
A0A5C2GJM4	IG c981_light_IGKV2-30_IGKJ4 (Fragment)		hsa:102725018	2.00E-25		--	--	--	--
A0A5C2GT95	IG c262_light_IGLV1-40_IGLJ1 (Fragment)		hsa:102725018	4.00E-21		--	--	--	--
A0A5C2GAZ8	IGH c405_heavy__IGHV3-43_IGHD3-22_IGHJ4 (Fragment)		hsa:101928039	1.00E-24		--	--	--	--
A0A5C2H1W2	IG c1918_light_IGLV1-51_IGLJ3 (Fragment)		hsa:102725018	2.00E-20		--	--	--	--
A0A5C2FZ29	IGL c2162_light_IGKV1-39_IGKJ1 (Fragment)		hsa:102725018	9.00E-48		--	--	--	--
A0A024R6R4	Matrix metallopeptidase 2 (Gelatinase A, 72kDa gelatinase, 72kDa type IV collagenase), isoform CRA_a	MMP2	hsa:4313	0	K01398	MMP2	matrix metalloproteinase-2 (gelatinase A)	3.4.24.24	ko01522 Endocrine resistance ko04670 Leukocyte transendothelial migration ko04912 GnRH signaling pathway ko04915 Estrogen signaling pathway ko04926 Relaxin signaling pathway ko04933 AGE-RAGE signaling pathway in diabetic complications ko05200 Pathways in cancer ko05205 Proteoglycans in cancer ko05219 Bladder cancer ko05418 Fluid shear stress and atherosclerosis
A0A5C2FW22	IGL c1129_light_IGKV3-20_IGKJ1 (Fragment)		hsa:102725018	3.00E-44		--	--	--	--
A0A5C2G489	IGL c4111_light_IGLV3-19_IGLJ2 (Fragment)		hsa:102725018	5.00E-20		--	--	--	--
A0A5C2G5T6	IGL c1723_light_IGKV3-15_IGKJ1 (Fragment)		hsa:102725018	2.00E-39		--	--	--	--
A0A5C2GU30	IG c99_light_IGLV7-43_IGLJ3 (Fragment)		hsa:102725018	3.00E-18		--	--	--	--
A0A5C2FYJ7	IGL c2041_light_IGLV2-14_IGLJ1 (Fragment)		hsa:102725018	4.00E-20		--	--	--	--
A0A5C2GSU2	IG c1_light_IGKV3D-15_IGKJ3 (Fragment)		hsa:102725018	3.00E-48		--	--	--	--
A0A5C2FTA1	IGL c49_light_IGKV3-20_IGKJ4 (Fragment)		hsa:102725018	6.00E-44		--	--	--	--
A0A5C2FV95	IGL c86_light_IGKV3-15_IGKJ4 (Fragment)		hsa:102725018	1.00E-45		--	--	--	--
A0A5C2GR82	IG c1852_heavy_IGHV3-23_IGHD2-21_IGHJ4 (Fragment)		hsa:102723407	1.00E-25	K06856	IGH	immunoglobulin heavy chain	--	ko04020 Calcium signaling pathway ko04064 NF-kappa B signaling pathway ko04072 Phospholipase D signaling pathway ko04145 Phagosome ko04151 PI3K-Akt signaling pathway ko04640 Hematopoietic cell lineage ko04650 Natural killer cell mediated cytotoxicity ko04662 B cell receptor signaling pathway ko04664 Fc epsilon RI signaling pathway ko04666 Fc gamma R-mediated phagocytosis ko04672 Intestinal immune…
A0A5C2GMG4	IG c33_heavy_IGHV3-9_IGHD1-7_IGHJ3 (Fragment)		hsa:101928039	3.00E-28		--	--	--	--
A0A5C2GZZ9	IG c1258_light_IGLV1-40_IGLJ1 (Fragment)		hsa:102725018	1.00E-22		--	--	--	--
A0A5C2GHA5	IG c447_heavy_IGHV3-53_IGHD5-12_IGHJ2 (Fragment)		hsa:102723407	6.00E-33	K06856	IGH	immunoglobulin heavy chain	--	ko04020 Calcium signaling pathway ko04064 NF-kappa B signaling pathway ko04072 Phospholipase D signaling pathway ko04145 Phagosome ko04151 PI3K-Akt signaling pathway ko04640 Hematopoietic cell lineage ko04650 Natural killer cell mediated cytotoxicity ko04662 B cell receptor signaling pathway ko04664 Fc epsilon RI signaling pathway ko04666 Fc gamma R-mediated phagocytosis ko04672 Intestinal immune…
A0A5C2GMA5	IG c582_heavy_IGHV3-74_IGHD3-16_IGHJ5 (Fragment)		hsa:101928039	9.00E-27		--	--	--	--
A0A5C2GVP5	IG c893_light_IGLV1-40_IGLJ3 (Fragment)		hsa:102725018	2.00E-23		--	--	--	--
A0A5C2H1E9	IG c726_light_IGKV1-27_IGKJ1 (Fragment)		hsa:102725018	1.00E-46		--	--	--	--
A0A5C2GY06	IG c600_light_IGKV1-16_IGKJ3 (Fragment)		hsa:102725018	4.00E-52		--	--	--	--
A0A5C2GBZ9	IGH + IGL c178_light_IGKV3-15_IGKJ5 (Fragment)		hsa:102725018	4.00E-46		--	--	--	--
A0A5C2GNY1	IG c260_heavy_IGHV4-59_IGHD3-10_IGHJ5 (Fragment)		hsa:102723407	7.00E-57	K06856	IGH	immunoglobulin heavy chain	--	ko04020 Calcium signaling pathway ko04064 NF-kappa B signaling pathway ko04072 Phospholipase D signaling pathway ko04145 Phagosome ko04151 PI3K-Akt signaling pathway ko04640 Hematopoietic cell lineage ko04650 Natural killer cell mediated cytotoxicity ko04662 B cell receptor signaling pathway ko04664 Fc epsilon RI signaling pathway ko04666 Fc gamma R-mediated phagocytosis ko04672 Intestinal immune…
A0A5C2G1B8	IGL c1267_light_IGKV4-1_IGKJ4 (Fragment)		hsa:102725018	5.00E-35		--	--	--	--
A0A5C2H0D8	IG c1540_light_IGKV1D-39_IGKJ4 (Fragment)		hsa:102725018	1.00E-49		--	--	--	--
A0A4P8J5J5	IgG1_IGHV3-23 (Fragment)		hsa:101928039	6.00E-30		--	--	--	--
A0A5C2GFM6	IG c387_heavy_IGHV3-30_IGHD5-18_IGHJ4 (Fragment)		hsa:101928039	8.00E-27		--	--	--	--
A0A5C2G6B6	IGH c217_heavy__IGHV3-33_IGHD6-19_IGHJ4 (Fragment)		hsa:102723407	3.00E-27	K06856	IGH	immunoglobulin heavy chain	--	ko04020 Calcium signaling pathway ko04064 NF-kappa B signaling pathway ko04072 Phospholipase D signaling pathway ko04145 Phagosome ko04151 PI3K-Akt signaling pathway ko04640 Hematopoietic cell lineage ko04650 Natural killer cell mediated cytotoxicity ko04662 B cell receptor signaling pathway ko04664 Fc epsilon RI signaling pathway ko04666 Fc gamma R-mediated phagocytosis ko04672 Intestinal immune…
A0A5C2GFK4	IG c25_heavy_IGHV4-39_IGHD5-5_IGHJ5 (Fragment)		hsa:102723407	9.00E-53	K06856	IGH	immunoglobulin heavy chain	--	ko04020 Calcium signaling pathway ko04064 NF-kappa B signaling pathway ko04072 Phospholipase D signaling pathway ko04145 Phagosome ko04151 PI3K-Akt signaling pathway ko04640 Hematopoietic cell lineage ko04650 Natural killer cell mediated cytotoxicity ko04662 B cell receptor signaling pathway ko04664 Fc epsilon RI signaling pathway ko04666 Fc gamma R-mediated phagocytosis ko04672 Intestinal immune…
A0A5C2G5D9	IGH c206_heavy__IGHV1-2_IGHD5-18_IGHJ6 (Fragment)		hsa:101928039	2.00E-43		--	--	--	--
A0A5C2G0S1	IGL c2732_light_IGKV1-12_IGKJ5 (Fragment)		hsa:102725018	3.00E-49		--	--	--	--
A0A5C2GVR5	IG c1581_heavy_IGHV4-34_IGHD3-10_IGHJ4 (Fragment)		hsa:102723407	7.00E-52	K06856	IGH	immunoglobulin heavy chain	--	ko04020 Calcium signaling pathway ko04064 NF-kappa B signaling pathway ko04072 Phospholipase D signaling pathway ko04145 Phagosome ko04151 PI3K-Akt signaling pathway ko04640 Hematopoietic cell lineage ko04650 Natural killer cell mediated cytotoxicity ko04662 B cell receptor signaling pathway ko04664 Fc epsilon RI signaling pathway ko04666 Fc gamma R-mediated phagocytosis ko04672 Intestinal immune…
A0A5C2GG62	IG c992_heavy_IGHV4-4_IGHD3-16_IGHJ6 (Fragment)		hsa:102723407	4.00E-49	K06856	IGH	immunoglobulin heavy chain	--	ko04020 Calcium signaling pathway ko04064 NF-kappa B signaling pathway ko04072 Phospholipase D signaling pathway ko04145 Phagosome ko04151 PI3K-Akt signaling pathway ko04640 Hematopoietic cell lineage ko04650 Natural killer cell mediated cytotoxicity ko04662 B cell receptor signaling pathway ko04664 Fc epsilon RI signaling pathway ko04666 Fc gamma R-mediated phagocytosis ko04672 Intestinal immune…
A0A5C2G2K9	IGL c3511_light_IGKV1-9_IGKJ4 (Fragment)		hsa:102725018	8.00E-53		--	--	--	--
A0A5C2GHW7	IG c775_light_IGLV3-21_IGLJ2 (Fragment)		hsa:102725018	1.00E-20		--	--	--	--
A0A5C2G7U7	IGL c584_light_IGLV1-51_IGLJ3 (Fragment)		hsa:29802	5.00E-20	K06553	VPREB, CD179a	pre-B lymphocyte gene	--	--
A0A5C2GDV9	IG c1211_heavy_IGHV3-20_IGHD6-13_IGHJ4 (Fragment)		hsa:101928039	7.00E-24		--	--	--	--
A0A5C2G9E4	IGL c435_light_IGLV1-51_IGLJ2 (Fragment)		hsa:102725018	1.00E-19		--	--	--	--
A0A5C2GFT0	IG c1167_heavy_IGHV1-18_IGHD7-27_IGHJ4 (Fragment)		hsa:101928039	1.00E-47		--	--	--	--
A0A5C2G9T9	IGH + IGL c600_heavy_IGHV3-23_IGHD3-3_IGHJ3 (Fragment)		hsa:102723407	3.00E-24	K06856	IGH	immunoglobulin heavy chain	--	ko04020 Calcium signaling pathway ko04064 NF-kappa B signaling pathway ko04072 Phospholipase D signaling pathway ko04145 Phagosome ko04151 PI3K-Akt signaling pathway ko04640 Hematopoietic cell lineage ko04650 Natural killer cell mediated cytotoxicity ko04662 B cell receptor signaling pathway ko04664 Fc epsilon RI signaling pathway ko04666 Fc gamma R-mediated phagocytosis ko04672 Intestinal immune…
A0A5C2GIC6	IG c177_heavy_IGHV4-4_IGHD6-6_IGHJ4 (Fragment)		hsa:102723407	2.00E-51	K06856	IGH	immunoglobulin heavy chain	--	ko04020 Calcium signaling pathway ko04064 NF-kappa B signaling pathway ko04072 Phospholipase D signaling pathway ko04145 Phagosome ko04151 PI3K-Akt signaling pathway ko04640 Hematopoietic cell lineage ko04650 Natural killer cell mediated cytotoxicity ko04662 B cell receptor signaling pathway ko04664 Fc epsilon RI signaling pathway ko04666 Fc gamma R-mediated phagocytosis ko04672 Intestinal immune…
A0A5C2GXB0	IG c1593_light_IGKV4-1_IGKJ2 (Fragment)		hsa:102725018	8.00E-36		--	--	--	--
A0A5C2G660	IGH c62_heavy__IGHV1-2_IGHD5-18_IGHJ4 (Fragment)		hsa:101928039	1.00E-49		--	--	--	--
A0A5C2GNF5	IG c856_heavy_IGHV1-8_IGHD2-15_IGHJ6 (Fragment)		hsa:101928039	1.00E-45		--	--	--	--
A0A5C2GPI6	IG c480_heavy_IGHV3-33_IGHD1-26_IGHJ3 (Fragment)		hsa:101928039	3.00E-28		--	--	--	--
A0A5C2GN28	IG c845_heavy_IGHV3-30_IGHD6-6_IGHJ4 (Fragment)		hsa:102723407	1.00E-29	K06856	IGH	immunoglobulin heavy chain	--	ko04020 Calcium signaling pathway ko04064 NF-kappa B signaling pathway ko04072 Phospholipase D signaling pathway ko04145 Phagosome ko04151 PI3K-Akt signaling pathway ko04640 Hematopoietic cell lineage ko04650 Natural killer cell mediated cytotoxicity ko04662 B cell receptor signaling pathway ko04664 Fc epsilon RI signaling pathway ko04666 Fc gamma R-mediated phagocytosis ko04672 Intestinal immune…
A0A5C2GVE4	IG c1739_heavy_IGHV3-21_IGHD3-9_IGHJ5 (Fragment)		hsa:102723407	3.00E-29	K06856	IGH	immunoglobulin heavy chain	--	ko04020 Calcium signaling pathway ko04064 NF-kappa B signaling pathway ko04072 Phospholipase D signaling pathway ko04145 Phagosome ko04151 PI3K-Akt signaling pathway ko04640 Hematopoietic cell lineage ko04650 Natural killer cell mediated cytotoxicity ko04662 B cell receptor signaling pathway ko04664 Fc epsilon RI signaling pathway ko04666 Fc gamma R-mediated phagocytosis ko04672 Intestinal immune…
A0A5C2FT24	IGL c111_light_IGKV3-20_IGKJ2 (Fragment)		hsa:102725018	5.00E-44		--	--	--	--
A0A5C2G4Z6	IGL c4004_light_IGLV1-40_IGLJ2 (Fragment)		hsa:102725018	2.00E-22		--	--	--	--
A0A5C2G5Z9	IGL c4040_light_IGKV3-20_IGKJ2 (Fragment)		hsa:102725018	8.00E-46		--	--	--	--
P08709	Coagulation factor VII	F7	hsa:2155	0	K01320	F7	coagulation factor VII	3.4.21.21	ko04610 Complement and coagulation cascades
A0A5C2GE74	IG c1302_heavy_IGHV3-23_IGHD3-10_IGHJ4 (Fragment)		hsa:102723407	1.00E-25	K06856	IGH	immunoglobulin heavy chain	--	ko04020 Calcium signaling pathway ko04064 NF-kappa B signaling pathway ko04072 Phospholipase D signaling pathway ko04145 Phagosome ko04151 PI3K-Akt signaling pathway ko04640 Hematopoietic cell lineage ko04650 Natural killer cell mediated cytotoxicity ko04662 B cell receptor signaling pathway ko04664 Fc epsilon RI signaling pathway ko04666 Fc gamma R-mediated phagocytosis ko04672 Intestinal immune…
A0A5C2GVX2	IG c1651_heavy_IGHV3-30_IGHD1-26_IGHJ4 (Fragment)		hsa:101928039	2.00E-30		--	--	--	--
A0A5C2GF43	IGH c611_heavy__IGHV4-34_IGHD3-10_IGHJ5 (Fragment)		hsa:102723407	5.00E-51	K06856	IGH	immunoglobulin heavy chain	--	ko04020 Calcium signaling pathway ko04064 NF-kappa B signaling pathway ko04072 Phospholipase D signaling pathway ko04145 Phagosome ko04151 PI3K-Akt signaling pathway ko04640 Hematopoietic cell lineage ko04650 Natural killer cell mediated cytotoxicity ko04662 B cell receptor signaling pathway ko04664 Fc epsilon RI signaling pathway ko04666 Fc gamma R-mediated phagocytosis ko04672 Intestinal immune…
A0A5C2GMH2	IG c109_light_IGKV3-20_IGKJ1 (Fragment)		hsa:102725018	5.00E-45		--	--	--	--
Q86VB7	Scavenger receptor cysteine-rich type 1 protein M130	CD163	hsa:9332	0	K06545	CD163	CD163 antigen	--	--
A0A5C2GVT7	IG c1611_heavy_IGHV3-33_IGHD3-22_IGHJ4 (Fragment)		hsa:102723407	1.00E-29	K06856	IGH	immunoglobulin heavy chain	--	ko04020 Calcium signaling pathway ko04064 NF-kappa B signaling pathway ko04072 Phospholipase D signaling pathway ko04145 Phagosome ko04151 PI3K-Akt signaling pathway ko04640 Hematopoietic cell lineage ko04650 Natural killer cell mediated cytotoxicity ko04662 B cell receptor signaling pathway ko04664 Fc epsilon RI signaling pathway ko04666 Fc gamma R-mediated phagocytosis ko04672 Intestinal immune…
A0A5C2GNW3	IG c240_heavy_IGHV3-11_IGHD3-16_IGHJ5 (Fragment)		hsa:102723407	1.00E-33	K06856	IGH	immunoglobulin heavy chain	--	ko04020 Calcium signaling pathway ko04064 NF-kappa B signaling pathway ko04072 Phospholipase D signaling pathway ko04145 Phagosome ko04151 PI3K-Akt signaling pathway ko04640 Hematopoietic cell lineage ko04650 Natural killer cell mediated cytotoxicity ko04662 B cell receptor signaling pathway ko04664 Fc epsilon RI signaling pathway ko04666 Fc gamma R-mediated phagocytosis ko04672 Intestinal immune…
A0A5C2GD67	IGH + IGL c523_light_IGKV1-5_IGKJ1 (Fragment)		hsa:102725018	1.00E-47		--	--	--	--
A0A5C2GKJ7	IG c881_light_IGLV2-11_IGLJ3 (Fragment)		hsa:102725018	1.00E-18		--	--	--	--
A0A5C2G9Z6	IGH + IGL c38_light_IGLV1-51_IGLJ3 (Fragment)		hsa:29802	1.00E-19	K06553	VPREB, CD179a	pre-B lymphocyte gene	--	--
A0A5C2G575	IGL c1473_light_IGKV1-39_IGKJ2 (Fragment)		hsa:102725018	5.00E-55		--	--	--	--
A0A5C2G9U7	IGH + IGL c610_heavy_IGHV3-23_IGHD6-6_IGHJ5 (Fragment)		hsa:102723407	1.00E-25	K06856	IGH	immunoglobulin heavy chain	--	ko04020 Calcium signaling pathway ko04064 NF-kappa B signaling pathway ko04072 Phospholipase D signaling pathway ko04145 Phagosome ko04151 PI3K-Akt signaling pathway ko04640 Hematopoietic cell lineage ko04650 Natural killer cell mediated cytotoxicity ko04662 B cell receptor signaling pathway ko04664 Fc epsilon RI signaling pathway ko04666 Fc gamma R-mediated phagocytosis ko04672 Intestinal immune…
A0A5C2FY90	IGL c1931_light_IGKV3-20_IGKJ3 (Fragment)		hsa:102725018	1.00E-43		--	--	--	--
A0A5C2GVB5	IG c487_heavy_IGHV3-48_IGHD4-4_IGHJ6 (Fragment)		hsa:102723407	2.00E-23	K06856	IGH	immunoglobulin heavy chain	--	ko04020 Calcium signaling pathway ko04064 NF-kappa B signaling pathway ko04072 Phospholipase D signaling pathway ko04145 Phagosome ko04151 PI3K-Akt signaling pathway ko04640 Hematopoietic cell lineage ko04650 Natural killer cell mediated cytotoxicity ko04662 B cell receptor signaling pathway ko04664 Fc epsilon RI signaling pathway ko04666 Fc gamma R-mediated phagocytosis ko04672 Intestinal immune…
A0A5C2GUV9	IG c1325_light_IGLV1-51_IGLJ1 (Fragment)		hsa:102725018	6.00E-20		--	--	--	--
A0A5C2GMP2	IG c123_heavy_IGHV3-30_IGHD3-3_IGHJ3 (Fragment)		hsa:101928039	4.00E-28		--	--	--	--
A0A5C2FYG6	IGL c1270_light_IGKV1D-39_IGKJ1 (Fragment)		hsa:102725018	2.00E-51		--	--	--	--
A0A5C2GKC5	IG c1244_light_IGKV3-20_IGKJ1 (Fragment)		hsa:102725018	1.00E-47		--	--	--	--
A0A5C2GEH1	IG c1238_heavy_IGHV3-30_IGHD4-11_IGHJ4 (Fragment)		hsa:101928039	4.00E-26		--	--	--	--
A0A5C2GWT2	IG c1037_heavy_IGHV4-34_IGHD3-22_IGHJ5 (Fragment)		hsa:102723407	5.00E-44	K06856	IGH	immunoglobulin heavy chain	--	ko04020 Calcium signaling pathway ko04064 NF-kappa B signaling pathway ko04072 Phospholipase D signaling pathway ko04145 Phagosome ko04151 PI3K-Akt signaling pathway ko04640 Hematopoietic cell lineage ko04650 Natural killer cell mediated cytotoxicity ko04662 B cell receptor signaling pathway ko04664 Fc epsilon RI signaling pathway ko04666 Fc gamma R-mediated phagocytosis ko04672 Intestinal immune…
A0A5C2G3R9	IGL c3941_light_IGKV3-11_IGKJ3 (Fragment)		hsa:102725018	1.00E-45		--	--	--	--
A0A5C2GHR1	IG c185_heavy_IGHV4-34_IGHD2-15_IGHJ6 (Fragment)		hsa:102723407	3.00E-45	K06856	IGH	immunoglobulin heavy chain	--	ko04020 Calcium signaling pathway ko04064 NF-kappa B signaling pathway ko04072 Phospholipase D signaling pathway ko04145 Phagosome ko04151 PI3K-Akt signaling pathway ko04640 Hematopoietic cell lineage ko04650 Natural killer cell mediated cytotoxicity ko04662 B cell receptor signaling pathway ko04664 Fc epsilon RI signaling pathway ko04666 Fc gamma R-mediated phagocytosis ko04672 Intestinal immune…
A0A5C2FXN1	IGL c1679_light_IGLV3-21_IGLJ3 (Fragment)		hsa:102725018	3.00E-17		--	--	--	--
A0A5C2GAE5	IGL c382_light_IGLV3-10_IGLJ3 (Fragment)		hsa:102725018	3.00E-19		--	--	--	--
A0A5C2GR94	IG c4_light_IGKV3-20_IGKJ3 (Fragment)		hsa:102725018	7.00E-43		--	--	--	--
A0A5C2FZJ6	IGL c1576_light_IGKV3-11_IGKJ4 (Fragment)		hsa:102725018	4.00E-43		--	--	--	--
A0A5C2GN39	IG c855_heavy_IGHV1-69_IGHD3-3_IGHJ4 (Fragment)		hsa:101928039	9.00E-41		--	--	--	--
P60174	Triosephosphate isomerase	TPI1	hsa:7167	0	K01803	TPI, tpiA	triosephosphate isomerase (TIM)	5.3.1.1	ko00010 Glycolysis / Gluconeogenesis ko00051 Fructose and mannose metabolism ko00562 Inositol phosphate metabolism ko01100 Metabolic pathways ko01200 Carbon metabolism ko01230 Biosynthesis of amino acids
A0A5C2GTC6	IG c1089_heavy_IGHV3-7_IGHD5-24_IGHJ6 (Fragment)		hsa:102723407	2.00E-25	K06856	IGH	immunoglobulin heavy chain	--	ko04020 Calcium signaling pathway ko04064 NF-kappa B signaling pathway ko04072 Phospholipase D signaling pathway ko04145 Phagosome ko04151 PI3K-Akt signaling pathway ko04640 Hematopoietic cell lineage ko04650 Natural killer cell mediated cytotoxicity ko04662 B cell receptor signaling pathway ko04664 Fc epsilon RI signaling pathway ko04666 Fc gamma R-mediated phagocytosis ko04672 Intestinal immune…
A0A5C2GNT0	IG c1735_heavy_IGHV4-34_IGHD3-3_IGHJ3 (Fragment)		hsa:102723407	5.00E-47	K06856	IGH	immunoglobulin heavy chain	--	ko04020 Calcium signaling pathway ko04064 NF-kappa B signaling pathway ko04072 Phospholipase D signaling pathway ko04145 Phagosome ko04151 PI3K-Akt signaling pathway ko04640 Hematopoietic cell lineage ko04650 Natural killer cell mediated cytotoxicity ko04662 B cell receptor signaling pathway ko04664 Fc epsilon RI signaling pathway ko04666 Fc gamma R-mediated phagocytosis ko04672 Intestinal immune…
A0A5C2GF93	IGL c49_light_IGKV4-1_IGKJ4 (Fragment)		hsa:102725018	2.00E-35		--	--	--	--
B4E1B2	cDNA FLJ53691, highly similar to Serotransferrin		hsa:7018	0	K14736	TF	transferrin	--	ko04066 HIF-1 signaling pathway ko04216 Ferroptosis ko04978 Mineral absorption
Q53H26	Transferrin variant (Fragment)		hsa:7018	0	K14736	TF	transferrin	--	ko04066 HIF-1 signaling pathway ko04216 Ferroptosis ko04978 Mineral absorption
A0A140TA29	Complement C4-B	C4B	hsa:721	0	K03989	C4	complement component 4	--	ko04610 Complement and coagulation cascades ko05133 Pertussis ko05150 Staphylococcus aureus infection ko05322 Systemic lupus erythematosus
A0A0G2JPR0	Complement C4-A	C4A	hsa:720	0	K03989	C4	complement component 4	--	ko04610 Complement and coagulation cascades ko05133 Pertussis ko05150 Staphylococcus aureus infection ko05322 Systemic lupus erythematosus
Q59HB3	Apolipoprotein B variant (Fragment)		hsa:338	0	K14462	APOB	apolipoprotein B	--	ko04975 Fat digestion and absorption ko04977 Vitamin digestion and absorption ko04979 Cholesterol metabolism
P08603	Complement factor H	CFH	hsa:3075	0	K04004	CFH, HF1	complement factor H	--	ko04610 Complement and coagulation cascades ko05150 Staphylococcus aureus infection
A8K5T0	cDNA FLJ75416, highly similar to Homo sapiens complement factor H (CFH), mRNA		hsa:3075	0	K04004	CFH, HF1	complement factor H	--	ko04610 Complement and coagulation cascades ko05150 Staphylococcus aureus infection
B4DI57	cDNA FLJ54111, highly similar to Serotransferrin		hsa:7018	0	K14736	TF	transferrin	--	ko04066 HIF-1 signaling pathway ko04216 Ferroptosis ko04978 Mineral absorption
A0A384MDQ7	Epididymis secretory sperm binding protein		hsa:5265	0	K03984	SERPINA1, AAT	alpha-1-antitrypsin	--	ko04610 Complement and coagulation cascades
A0A024R6I7	Alpha-1-antitrypsin	SERPINA1	hsa:5265	0	K03984	SERPINA1, AAT	alpha-1-antitrypsin	--	ko04610 Complement and coagulation cascades
A5PL27	CP protein	CP	hsa:1356	0	K13624	CP	ceruloplasmin	1.16.3.1	ko00860 Porphyrin and chlorophyll metabolism ko04216 Ferroptosis
Q7Z7Q0	APOB protein	APOB	hsa:338	0	K14462	APOB	apolipoprotein B	--	ko04975 Fat digestion and absorption ko04977 Vitamin digestion and absorption ko04979 Cholesterol metabolism
P02647	Apolipoprotein A-I	APOA1	hsa:335	0	K08757	APOA1	apolipoprotein A-I	--	ko03320 PPAR signaling pathway ko04975 Fat digestion and absorption ko04977 Vitamin digestion and absorption ko04979 Cholesterol metabolism ko05143 African trypanosomiasis
Q6GMX6	IGH@ protein	IGH@	hsa:102723407	7.00E-68	K06856	IGH	immunoglobulin heavy chain	--	ko04020 Calcium signaling pathway ko04064 NF-kappa B signaling pathway ko04072 Phospholipase D signaling pathway ko04145 Phagosome ko04151 PI3K-Akt signaling pathway ko04640 Hematopoietic cell lineage ko04650 Natural killer cell mediated cytotoxicity ko04662 B cell receptor signaling pathway ko04664 Fc epsilon RI signaling pathway ko04666 Fc gamma R-mediated phagocytosis ko04672 Intestinal immune…
P01031	Complement C5	C5	hsa:727	0	K03994	C5	complement component 5	--	ko04610 Complement and coagulation cascades ko05020 Prion diseases ko05133 Pertussis ko05150 Staphylococcus aureus infection ko05168 Herpes simplex infection ko05322 Systemic lupus erythematosus
A0A5C2GSJ9	IG c769_heavy_IGHV3-23_IGHD6-19_IGHJ3 (Fragment)		hsa:101928039	6.00E-27		--	--	--	--
A0A5C2FUE7	IGL c618_light_IGKV3-20_IGKJ1 (Fragment)		hsa:102725018	3.00E-46		--	--	--	--
A0A5C2GNH2	IG c876_heavy_IGHV4-34_IGHD2-2_IGHJ4 (Fragment)		hsa:102723407	1.00E-43	K06856	IGH	immunoglobulin heavy chain	--	ko04020 Calcium signaling pathway ko04064 NF-kappa B signaling pathway ko04072 Phospholipase D signaling pathway ko04145 Phagosome ko04151 PI3K-Akt signaling pathway ko04640 Hematopoietic cell lineage ko04650 Natural killer cell mediated cytotoxicity ko04662 B cell receptor signaling pathway ko04664 Fc epsilon RI signaling pathway ko04666 Fc gamma R-mediated phagocytosis ko04672 Intestinal immune…
A0A5C2GTR0	IG c143_light_IGLV1-40_IGLJ3 (Fragment)		hsa:102725018	3.00E-21		--	--	--	--
A0A5C2G390	IGL c3041_light_IGLV3-25_IGLJ2 (Fragment)		hsa:102725018	2.00E-22		--	--	--	--
A0A2U8J8H9	Ig heavy chain variable region (Fragment)	IgH	hsa:101928039	2.00E-35		--	--	--	--
A0A5C2GBH2	IGH + IGL c616_heavy_IGHV1-69_IGHD6-13_IGHJ5 (Fragment)		hsa:101928039	4.00E-42		--	--	--	--
A0A5C2GQH3	IG c790_heavy_IGHV2-5_IGHD3-22_IGHJ4 (Fragment)		hsa:102723407	5.00E-34	K06856	IGH	immunoglobulin heavy chain	--	ko04020 Calcium signaling pathway ko04064 NF-kappa B signaling pathway ko04072 Phospholipase D signaling pathway ko04145 Phagosome ko04151 PI3K-Akt signaling pathway ko04640 Hematopoietic cell lineage ko04650 Natural killer cell mediated cytotoxicity ko04662 B cell receptor signaling pathway ko04664 Fc epsilon RI signaling pathway ko04666 Fc gamma R-mediated phagocytosis ko04672 Intestinal immune…
A0A5C2GX34	IG c240_light_IGLV2-14_IGLJ2 (Fragment)		hsa:102725018	4.00E-21		--	--	--	--
A0A4V1EJ15	IgL_IGLV1-44 (Fragment)		hsa:102725018	2.00E-20		--	--	--	--
A0A5C2GBB1	IGH + IGL c492_light_IGKV1D-33_IGKJ2 (Fragment)		hsa:102725018	6.00E-49		--	--	--	--
A0A5C2FXR7	IGL c1621_light_IGKV3-15_IGKJ2 (Fragment)		hsa:102725018	4.00E-47		--	--	--	--
A0A5C2GDW0	IGH + IGL c207_heavy_IGHV3-53_IGHD2-8_IGHJ2 (Fragment)		hsa:102723407	1.00E-27	K06856	IGH	immunoglobulin heavy chain	--	ko04020 Calcium signaling pathway ko04064 NF-kappa B signaling pathway ko04072 Phospholipase D signaling pathway ko04145 Phagosome ko04151 PI3K-Akt signaling pathway ko04640 Hematopoietic cell lineage ko04650 Natural killer cell mediated cytotoxicity ko04662 B cell receptor signaling pathway ko04664 Fc epsilon RI signaling pathway ko04666 Fc gamma R-mediated phagocytosis ko04672 Intestinal immune…
P48201	ATP synthase F(0) complex subunit C3, mitochondrial	ATP5MC3	hsa:518	4.00E-99	K02128	ATPeF0C, ATP5G, ATP9	F-type H+-transporting ATPase subunit c	--	ko00190 Oxidative phosphorylation ko01100 Metabolic pathways ko05010 Alzheimer's disease ko05012 Parkinson's disease ko05016 Huntington's disease
Q59E93	Aminopeptidase (Fragment)		hsa:290	0	K11140	ANPEP, CD13	aminopeptidase N	3.4.11.2	ko00480 Glutathione metabolism ko01100 Metabolic pathways ko04614 Renin-angiotensin system ko04640 Hematopoietic cell lineage
A0A5C2FTY9	IGL c448_light_IGKV3-20_IGKJ2 (Fragment)		hsa:102725018	3.00E-46		--	--	--	--
A0A5C2GIX7	IG c873_light_IGLV3-25_IGLJ1 (Fragment)		hsa:102725018	1.00E-21		--	--	--	--
A0A5C2GT85	IG c721_heavy_IGHV3-33_IGHD3-10_IGHJ6 (Fragment)		hsa:101928039	2.00E-30		--	--	--	--
A0A5C2GQ09	IG c1178_light_IGKV1-6_IGKJ1 (Fragment)		hsa:102725018	3.00E-43		--	--	--	--
A0A5C2GGF6	IG c1019_heavy_IGHV3-23_IGHD3-22_IGHJ4 (Fragment)		hsa:102723407	3.00E-28	K06856	IGH	immunoglobulin heavy chain	--	ko04020 Calcium signaling pathway ko04064 NF-kappa B signaling pathway ko04072 Phospholipase D signaling pathway ko04145 Phagosome ko04151 PI3K-Akt signaling pathway ko04640 Hematopoietic cell lineage ko04650 Natural killer cell mediated cytotoxicity ko04662 B cell receptor signaling pathway ko04664 Fc epsilon RI signaling pathway ko04666 Fc gamma R-mediated phagocytosis ko04672 Intestinal immune…
A0A075B6J9	Immunoglobulin lambda variable 2-18	IGLV2-18	hsa:7441	1.00E-23	K06553	VPREB, CD179a	pre-B lymphocyte gene	--	--
A0A5C2GXP1	IG c408_light_IGKV4-1_IGKJ1 (Fragment)		hsa:102725018	8.00E-37		--	--	--	--
A0A5C2FZX7	IGL c2459_light_IGKV1-8_IGKJ5 (Fragment)		hsa:102725018	4.00E-44		--	--	--	--
A0A5C2G173	IGL c2300_light_IGKV1D-13_IGKJ4 (Fragment)		hsa:102725018	1.00E-44		--	--	--	--
A0A5C2G7Y5	IGL c130_light_IGKV1D-33_IGKJ2 (Fragment)		hsa:102725018	2.00E-48		--	--	--	--
A0A5C2G1Z4	IGL c3189_light_IGLV1-51_IGLJ3 (Fragment)		hsa:102725018	2.00E-20		--	--	--	--
A0A5C2G686	IGH c506_heavy__IGHV3-43_IGHD2-15_IGHJ4 (Fragment)		hsa:102723407	4.00E-24	K06856	IGH	immunoglobulin heavy chain	--	ko04020 Calcium signaling pathway ko04064 NF-kappa B signaling pathway ko04072 Phospholipase D signaling pathway ko04145 Phagosome ko04151 PI3K-Akt signaling pathway ko04640 Hematopoietic cell lineage ko04650 Natural killer cell mediated cytotoxicity ko04662 B cell receptor signaling pathway ko04664 Fc epsilon RI signaling pathway ko04666 Fc gamma R-mediated phagocytosis ko04672 Intestinal immune…
A0A5C2FVV5	IGL c1208_light_IGKV1-16_IGKJ1 (Fragment)		hsa:102725018	4.00E-49		--	--	--	--
A0A5C2GEF9	IG c785_heavy_IGHV1-2_IGHD5-18_IGHJ4 (Fragment)		hsa:101928039	4.00E-52		--	--	--	--
A0A5C2GEE8	IG c554_heavy_IGHV1-2_IGHD6-19_IGHJ4 (Fragment)		hsa:101928039	9.00E-48		--	--	--	--
A0A5C2GDA7	IGH + IGL c23_light_IGKV1-5_IGKJ1 (Fragment)		hsa:102725018	2.00E-50		--	--	--	--
A0A5C2GHA2	IG c1208_heavy_IGHV3-30_IGHD3-3_IGHJ3 (Fragment)		hsa:101928039	5.00E-29		--	--	--	--
A2J1N7	Rheumatoid factor RF-ET10 (Fragment)		hsa:101928039	1.00E-24		--	--	--	--
A0A5C2FVK3	IGL c822_light_IGLV2-23_IGLJ3 (Fragment)		hsa:102725018	6.00E-22		--	--	--	--
A0A5C2GVW5	IG c1641_heavy_IGHV3-33_IGHD2-15_IGHJ5 (Fragment)		hsa:102723407	8.00E-30	K06856	IGH	immunoglobulin heavy chain	--	ko04020 Calcium signaling pathway ko04064 NF-kappa B signaling pathway ko04072 Phospholipase D signaling pathway ko04145 Phagosome ko04151 PI3K-Akt signaling pathway ko04640 Hematopoietic cell lineage ko04650 Natural killer cell mediated cytotoxicity ko04662 B cell receptor signaling pathway ko04664 Fc epsilon RI signaling pathway ko04666 Fc gamma R-mediated phagocytosis ko04672 Intestinal immune…
A0A5C2FTR7	IGL c229_light_IGKV1-12_IGKJ3 (Fragment)		hsa:102725018	2.00E-45		--	--	--	--
A0A5C2GAC5	IGH + IGL c72_heavy_IGHV3-23_IGHD5-24_IGHJ5 (Fragment)		hsa:102723407	7.00E-28	K06856	IGH	immunoglobulin heavy chain	--	ko04020 Calcium signaling pathway ko04064 NF-kappa B signaling pathway ko04072 Phospholipase D signaling pathway ko04145 Phagosome ko04151 PI3K-Akt signaling pathway ko04640 Hematopoietic cell lineage ko04650 Natural killer cell mediated cytotoxicity ko04662 B cell receptor signaling pathway ko04664 Fc epsilon RI signaling pathway ko04666 Fc gamma R-mediated phagocytosis ko04672 Intestinal immune…
A0A5C2FYR2	IGL c1306_light_IGLV8-61_IGLJ3 (Fragment)		hsa:102725018	2.00E-18		--	--	--	--
A0A5C2GAN6	IGH + IGL c142_heavy_IGHV3-48_IGHD4-11_IGHJ6 (Fragment)		hsa:102723407	4.00E-22	K06856	IGH	immunoglobulin heavy chain	--	ko04020 Calcium signaling pathway ko04064 NF-kappa B signaling pathway ko04072 Phospholipase D signaling pathway ko04145 Phagosome ko04151 PI3K-Akt signaling pathway ko04640 Hematopoietic cell lineage ko04650 Natural killer cell mediated cytotoxicity ko04662 B cell receptor signaling pathway ko04664 Fc epsilon RI signaling pathway ko04666 Fc gamma R-mediated phagocytosis ko04672 Intestinal immune…
A0A5C2GPL8	IG c803_heavy_IGHV1-45_IGHD6-6_IGHJ3 (Fragment)		hsa:101928039	4.00E-51		--	--	--	--
A0A4P8J548	IgG4_IGHV3-7 (Fragment)		hsa:101928039	1.00E-26		--	--	--	--
A0A5C2GTQ0	IG c1910_heavy_IGHV1-69_IGHD4-17_IGHJ6 (Fragment)		hsa:101928039	1.00E-36		--	--	--	--
A0A5C2G2T8	IGL c2910_light_IGLV7-46_IGLJ3 (Fragment)		hsa:102725018	5.00E-19		--	--	--	--
A0A5C2FZR6	IGL c767_light_IGKV2D-28_IGKJ3 (Fragment)		hsa:102725018	9.00E-28		--	--	--	--
Q9UL82	Myosin-reactive immunoglobulin light chain variable region (Fragment)		hsa:102725018	3.00E-20		--	--	--	--
A0A5C2GGE2	IG c1016_heavy_IGHV3-30_IGHD3-3_IGHJ6 (Fragment)		hsa:101928039	1.00E-25		--	--	--	--
A0A5C2GPX9	IG c764_heavy_IGHV4-34_IGHD3-9_IGHJ4 (Fragment)		hsa:102723407	2.00E-45	K06856	IGH	immunoglobulin heavy chain	--	ko04020 Calcium signaling pathway ko04064 NF-kappa B signaling pathway ko04072 Phospholipase D signaling pathway ko04145 Phagosome ko04151 PI3K-Akt signaling pathway ko04640 Hematopoietic cell lineage ko04650 Natural killer cell mediated cytotoxicity ko04662 B cell receptor signaling pathway ko04664 Fc epsilon RI signaling pathway ko04666 Fc gamma R-mediated phagocytosis ko04672 Intestinal immune…
A0A5C2GDK0	IG c593_heavy_IGHV3-11_IGHD6-25_IGHJ5 (Fragment)		hsa:101928039	6.00E-29		--	--	--	--
A0A5C2FV64	IGL c56_light_IGLV1-40_IGLJ2 (Fragment)		hsa:102725018	3.00E-21		--	--	--	--
A0A5C2GZL2	IG c1118_light_IGLV1-40_IGLJ2 (Fragment)		hsa:102725018	1.00E-20		--	--	--	--
A0A5C2GNZ6	IG c1142_heavy_IGHV3-20_IGHD3-22_IGHJ4 (Fragment)		hsa:101928039	2.00E-29		--	--	--	--
P33908	Mannosyl-oligosaccharide 1,2-alpha-mannosidase IA	MAN1A1	hsa:4121	0	K01230	MAN1	mannosyl-oligosaccharide alpha-1,2-mannosidase	3.2.1.113	ko00510 N-Glycan biosynthesis ko01100 Metabolic pathways ko04141 Protein processing in endoplasmic reticulum
P55056	Apolipoprotein C-IV	APOC4	hsa:346	3.00E-92		--	--	--	--
A0A5C2GTS5	IG c904_light_IGLV1-40_IGLJ2 (Fragment)		hsa:102725018	3.00E-21		--	--	--	--
A0A5C2G320	IGL c3661_light_IGLV2-14_IGLJ2 (Fragment)		hsa:102725018	4.00E-21		--	--	--	--
A0A5C2G8P9	IGH c304_heavy__IGHV3-30_IGHD3-16_IGHJ1 (Fragment)		hsa:102723407	2.00E-27	K06856	IGH	immunoglobulin heavy chain	--	ko04020 Calcium signaling pathway ko04064 NF-kappa B signaling pathway ko04072 Phospholipase D signaling pathway ko04145 Phagosome ko04151 PI3K-Akt signaling pathway ko04640 Hematopoietic cell lineage ko04650 Natural killer cell mediated cytotoxicity ko04662 B cell receptor signaling pathway ko04664 Fc epsilon RI signaling pathway ko04666 Fc gamma R-mediated phagocytosis ko04672 Intestinal immune…
A0A5C2GRD0	IG c1080_heavy_IGHV3-21_IGHD5-12_IGHJ4 (Fragment)		hsa:102723407	5.00E-30	K06856	IGH	immunoglobulin heavy chain	--	ko04020 Calcium signaling pathway ko04064 NF-kappa B signaling pathway ko04072 Phospholipase D signaling pathway ko04145 Phagosome ko04151 PI3K-Akt signaling pathway ko04640 Hematopoietic cell lineage ko04650 Natural killer cell mediated cytotoxicity ko04662 B cell receptor signaling pathway ko04664 Fc epsilon RI signaling pathway ko04666 Fc gamma R-mediated phagocytosis ko04672 Intestinal immune…
A0A5C2GIV5	IGH + IGL c635_heavy_IGHV1-69_IGHD3-9_IGHJ4 (Fragment)		hsa:101928039	5.00E-33		--	--	--	--
A0A5C2GLJ1	IG c807_light_IGKV3-15_IGKJ4 (Fragment)		hsa:102725018	3.00E-46		--	--	--	--
A0A5C2GTX1	IG c203_light_IGKV1-9_IGKJ4 (Fragment)		hsa:102725018	2.00E-51		--	--	--	--
A0A5C2H0N4	IG c1630_light_IGLV1-51_IGLJ2 (Fragment)		hsa:102725018	5.00E-19		--	--	--	--
A0A5C2GN92	IG c922_heavy_IGHV1-8_IGHD7-27_IGHJ4 (Fragment)		hsa:101928039	1.00E-43		--	--	--	--
A0A5C2GG86	IG c359_heavy_IGHV3-30_IGHD3-22_IGHJ4 (Fragment)		hsa:101928039	6.00E-29		--	--	--	--
A0A5C2GJQ0	IG c737_heavy_IGHV3-23_IGHD3-22_IGHJ4 (Fragment)		hsa:101928039	6.00E-27		--	--	--	--
A0A5C2GQG0	IG c1572_heavy_IGHV4-39_IGHD1-7_IGHJ4 (Fragment)		hsa:102723407	1.00E-51	K06856	IGH	immunoglobulin heavy chain	--	ko04020 Calcium signaling pathway ko04064 NF-kappa B signaling pathway ko04072 Phospholipase D signaling pathway ko04145 Phagosome ko04151 PI3K-Akt signaling pathway ko04640 Hematopoietic cell lineage ko04650 Natural killer cell mediated cytotoxicity ko04662 B cell receptor signaling pathway ko04664 Fc epsilon RI signaling pathway ko04666 Fc gamma R-mediated phagocytosis ko04672 Intestinal immune…
A0A5C2GBH3	IGH + IGL c552_light_IGLV1-51_IGLJ3 (Fragment)		hsa:102725018	7.00E-21		--	--	--	--
A0A5C2GF54	IG c990_heavy_IGHV3-20_IGHD5-18_IGHJ3 (Fragment)		hsa:101928039	5.00E-28		--	--	--	--
A0A5C2GK74	IG c1338_light_IGLV1-51_IGLJ3 (Fragment)		hsa:102725018	4.00E-18		--	--	--	--
A0A5C2FZW1	IGL c2462_light_IGKV3-15_IGKJ1 (Fragment)		hsa:102725018	2.00E-44		--	--	--	--
A0A2U8J998	Ig heavy chain variable region (Fragment)	IgH	hsa:101928039	2.00E-35		--	--	--	--
A0A5C2GKL3	IG c1151_light_IGKV3-20_IGKJ2 (Fragment)		hsa:102725018	3.00E-44		--	--	--	--
A0A5C2GCV9	IGL c561_light_IGLV1-44_IGLJ3 (Fragment)		hsa:102725018	3.00E-22		--	--	--	--
A0A5C2FXR8	IGL c415_light_IGKV3-20_IGKJ2 (Fragment)		hsa:102725018	1.00E-45		--	--	--	--
A0A5C2GGY9	IG c538_heavy_IGHV3-33_IGHD2-2_IGHJ3 (Fragment)		hsa:101928039	3.00E-28		--	--	--	--
A0A5C2G7N9	IGL c478_light_IGLV2-11_IGLJ3 (Fragment)		hsa:102725018	1.00E-22		--	--	--	--
A0A5C2GEW2	IG c327_heavy_IGHV1-18_IGHD4-23_IGHJ5 (Fragment)		hsa:101928039	4.00E-43		--	--	--	--
A0A5C2GGS9	IG c79_heavy_IGHV3-23_IGHD5-24_IGHJ5 (Fragment)		hsa:102723407	3.00E-25	K06856	IGH	immunoglobulin heavy chain	--	ko04020 Calcium signaling pathway ko04064 NF-kappa B signaling pathway ko04072 Phospholipase D signaling pathway ko04145 Phagosome ko04151 PI3K-Akt signaling pathway ko04640 Hematopoietic cell lineage ko04650 Natural killer cell mediated cytotoxicity ko04662 B cell receptor signaling pathway ko04664 Fc epsilon RI signaling pathway ko04666 Fc gamma R-mediated phagocytosis ko04672 Intestinal immune…
A0A5C2GIS3	IG c768_heavy_IGHV4-61_IGHD6-19_IGHJ6 (Fragment)		hsa:102723407	2.00E-52	K06856	IGH	immunoglobulin heavy chain	--	ko04020 Calcium signaling pathway ko04064 NF-kappa B signaling pathway ko04072 Phospholipase D signaling pathway ko04145 Phagosome ko04151 PI3K-Akt signaling pathway ko04640 Hematopoietic cell lineage ko04650 Natural killer cell mediated cytotoxicity ko04662 B cell receptor signaling pathway ko04664 Fc epsilon RI signaling pathway ko04666 Fc gamma R-mediated phagocytosis ko04672 Intestinal immune…
A0A2Y9CYF3	Ig heavy chain variable region (Fragment)	IgH	hsa:101928039	6.00E-22		--	--	--	--
A0A5C2GSM7	IG c327_light_IGLV3-25_IGLJ3 (Fragment)		hsa:102725018	7.00E-19		--	--	--	--
A0A5C2GDJ5	IGH + IGL c554_light_IGKV1-17_IGKJ1 (Fragment)		hsa:102725018	3.00E-44		--	--	--	--
A0A5C2H1B6	IG c1930_light_IGKV3-20_IGKJ1 (Fragment)		hsa:102725018	1.00E-41		--	--	--	--
A0A5C2GZC0	IG c1018_light_IGKV3-20_IGKJ2 (Fragment)		hsa:102725018	3.00E-45		--	--	--	--
A0A5C2GTM9	IG c1880_heavy_IGHV3-23_IGHD3-10_IGHJ4 (Fragment)		hsa:101928039	2.00E-23		--	--	--	--
P21980	Protein-glutamine gamma-glutamyltransferase 2	TGM2	hsa:7052	0	K05625	TGM2	transglutaminase 2	2.3.2.13	ko05016 Huntington's disease
A0A5C2FTT8	IGL c122_light_IGKV3-15_IGKJ2 (Fragment)		hsa:102725018	4.00E-45		--	--	--	--
A0A5C2GGA1	IGH + IGL c201_light_IGLV2-11_IGLJ2 (Fragment)		hsa:102725018	7.00E-22		--	--	--	--
A0A0B4J1U3	Immunoglobulin lambda variable 1-36	IGLV1-36	hsa:7441	1.00E-22	K06553	VPREB, CD179a	pre-B lymphocyte gene	--	--
A0A5C2GC60	IGL c291_light_IGKV1D-39_IGKJ1 (Fragment)		hsa:102725018	2.00E-51		--	--	--	--
A0A5C2GKG7	IGH + IGL c527_light_IGKV1D-39_IGKJ1 (Fragment)		hsa:102725018	1.00E-40		--	--	--	--
A0A5C2GBX3	IGH + IGL c248_heavy_IGHV1-69_IGHD5-18_IGHJ6 (Fragment)		hsa:101928039	1.00E-36		--	--	--	--
A0A5C2FVZ6	IGL c186_light_IGKV1-33_IGKJ2 (Fragment)		hsa:102725018	4.00E-48		--	--	--	--
A0A5C2FVB6	IGL c971_light_IGKV3-20_IGKJ4 (Fragment)		hsa:102725018	4.00E-44		--	--	--	--
A0A5C2GSJ0	IG c1913_heavy_IGHV4-4_IGHD2-15_IGHJ6 (Fragment)		hsa:102723407	1.00E-48	K06856	IGH	immunoglobulin heavy chain	--	ko04020 Calcium signaling pathway ko04064 NF-kappa B signaling pathway ko04072 Phospholipase D signaling pathway ko04145 Phagosome ko04151 PI3K-Akt signaling pathway ko04640 Hematopoietic cell lineage ko04650 Natural killer cell mediated cytotoxicity ko04662 B cell receptor signaling pathway ko04664 Fc epsilon RI signaling pathway ko04666 Fc gamma R-mediated phagocytosis ko04672 Intestinal immune…
A0A5C2G9Z5	IGH c85_heavy__IGHV3-9_IGHD1-1_IGHJ6 (Fragment)		hsa:101928039	2.00E-27		--	--	--	--
A0A5C2GBP5	IGH + IGL c515_light_IGLV3-25_IGLJ1 (Fragment)		hsa:102725018	2.00E-21		--	--	--	--
A0A5C2FZH4	IGL c2322_light_IGKV1-12_IGKJ3 (Fragment)		hsa:102725018	9.00E-51		--	--	--	--
A0A5C2FTL4	IGL c308_light_IGKV3-15_IGKJ1 (Fragment)		hsa:102725018	4.00E-44		--	--	--	--
A0A5C2GXW9	IG c1229_light_IGKV1-27_IGKJ1 (Fragment)		hsa:102725018	4.00E-49		--	--	--	--
A0A024R4K3	Malate dehydrogenase	MDH2	hsa:4191	0	K00026	MDH2	malate dehydrogenase	1.1.1.37	ko00020 Citrate cycle (TCA cycle) ko00270 Cysteine and methionine metabolism ko00620 Pyruvate metabolism ko00630 Glyoxylate and dicarboxylate metabolism ko01100 Metabolic pathways ko01200 Carbon metabolism
A0A5C2GH26	IG c1215_heavy_IGHV3-33_IGHD3-22_IGHJ6 (Fragment)		hsa:102723407	1.00E-28	K06856	IGH	immunoglobulin heavy chain	--	ko04020 Calcium signaling pathway ko04064 NF-kappa B signaling pathway ko04072 Phospholipase D signaling pathway ko04145 Phagosome ko04151 PI3K-Akt signaling pathway ko04640 Hematopoietic cell lineage ko04650 Natural killer cell mediated cytotoxicity ko04662 B cell receptor signaling pathway ko04664 Fc epsilon RI signaling pathway ko04666 Fc gamma R-mediated phagocytosis ko04672 Intestinal immune…
A0A5C2GBS8	IGH + IGL c198_heavy_IGHV3-20_IGHD1-26_IGHJ4 (Fragment)		hsa:101928039	4.00E-28		--	--	--	--
A0A5C2GSY6	IG c1049_heavy_IGHV4-59B_IGHD3-9_IGHJ2 (Fragment)		hsa:102723407	9.00E-55	K06856	IGH	immunoglobulin heavy chain	--	ko04020 Calcium signaling pathway ko04064 NF-kappa B signaling pathway ko04072 Phospholipase D signaling pathway ko04145 Phagosome ko04151 PI3K-Akt signaling pathway ko04640 Hematopoietic cell lineage ko04650 Natural killer cell mediated cytotoxicity ko04662 B cell receptor signaling pathway ko04664 Fc epsilon RI signaling pathway ko04666 Fc gamma R-mediated phagocytosis ko04672 Intestinal immune…
A0A5C2GI06	IG c15_light_IGKV3-20_IGKJ1 (Fragment)		hsa:102725018	6.00E-47		--	--	--	--
A0A5C2GHS1	IG c1012_heavy_IGHV6-1_IGHD7-27_IGHJ3 (Fragment)		hsa:102723407	4.00E-37	K06856	IGH	immunoglobulin heavy chain	--	ko04020 Calcium signaling pathway ko04064 NF-kappa B signaling pathway ko04072 Phospholipase D signaling pathway ko04145 Phagosome ko04151 PI3K-Akt signaling pathway ko04640 Hematopoietic cell lineage ko04650 Natural killer cell mediated cytotoxicity ko04662 B cell receptor signaling pathway ko04664 Fc epsilon RI signaling pathway ko04666 Fc gamma R-mediated phagocytosis ko04672 Intestinal immune…
A0A5C2FXK4	IGL c345_light_IGKV1-27_IGKJ1 (Fragment)		hsa:102725018	9.00E-52		--	--	--	--
A0A5C2GZA3	IG c998_light_IGKV1-12_IGKJ4 (Fragment)		hsa:102725018	1.00E-49		--	--	--	--
A0A5C2GJ47	IG c541_light_IGKV3-15_IGKJ1 (Fragment)		hsa:102725018	7.00E-46		--	--	--	--
A0A5C2GDC3	IG c1214_heavy_IGHV1-2_IGHD3-16_IGHJ3 (Fragment)		hsa:101928039	6.00E-45		--	--	--	--
A0A5C2GJH1	IG c367_light_IGKV4-1_IGKJ4 (Fragment)		hsa:102725018	2.00E-32		--	--	--	--
A0A5C2GFN8	IG c136_heavy_IGHV1-18_IGHD2-2_IGHJ6 (Fragment)		hsa:101928039	5.00E-43		--	--	--	--
A0A5C2GJH6	IG c913_light_IGKV3-20_IGKJ2 (Fragment)		hsa:102725018	2.00E-48		--	--	--	--
A0A5C2FVH2	IGL c166_light_IGLV3-1_IGLJ1 (Fragment)		hsa:102725018	7.00E-20		--	--	--	--
A0A1U9WZ84	Insulin-like growth factor I (Fragment)		hsa:3479	2.00E-48	K05459	IGF1	insulin-like growth factor 1	--	ko01521 EGFR tyrosine kinase inhibitor resistance ko01522 Endocrine resistance ko04010 MAPK signaling pathway ko04014 Ras signaling pathway ko04015 Rap1 signaling pathway ko04066 HIF-1 signaling pathway ko04068 FoxO signaling pathway ko04114 Oocyte meiosis ko04115 p53 signaling pathway ko04150 mTOR signaling pathway ko04151 PI3K-Akt signaling pathway ko04152 AMPK signaling pathway ko04211 Longevi…
A0A5C2GIZ7	IG c1269_heavy_IGHV1-69_IGHD3-3_IGHJ3 (Fragment)		hsa:101928039	2.00E-38		--	--	--	--
A0A2U8J955	Ig heavy chain variable region (Fragment)	IgH	hsa:101928039	4.00E-35		--	--	--	--
A0A0J9YWU9	Ig-like domain-containing protein (Fragment)		hsa:102723407	2.00E-73	K06856	IGH	immunoglobulin heavy chain	--	ko04020 Calcium signaling pathway ko04064 NF-kappa B signaling pathway ko04072 Phospholipase D signaling pathway ko04145 Phagosome ko04151 PI3K-Akt signaling pathway ko04640 Hematopoietic cell lineage ko04650 Natural killer cell mediated cytotoxicity ko04662 B cell receptor signaling pathway ko04664 Fc epsilon RI signaling pathway ko04666 Fc gamma R-mediated phagocytosis ko04672 Intestinal immune…
A0A5C2FX17	IGL c1224_light_IGKV4-1_IGKJ2 (Fragment)		hsa:102725018	5.00E-36		--	--	--	--
A0A5C2GNN0	IG c1082_heavy_IGHV3-9_IGHD5-18_IGHJ4 (Fragment)		hsa:101928039	1.00E-28		--	--	--	--
A0A5C2G2Z7	IGL c2970_light_IGLV2-14_IGLJ2 (Fragment)		hsa:102725018	5.00E-22		--	--	--	--
A0A5C2G641	IGH c440_heavy__IGHV3-30_IGHD2-2_IGHJ4 (Fragment)		hsa:101928039	2.00E-29		--	--	--	--
D6W5C9	Ribosomal protein S27a, isoform CRA_c	RPS27A	hsa:6233	1.00E-115	K02977	RP-S27Ae, RPS27A	small subunit ribosomal protein S27Ae	--	ko03010 Ribosome
A0A5C2G073	IGL c2569_light_IGLV2-14_IGLJ2 (Fragment)		hsa:102725018	1.00E-20		--	--	--	--
A0A5C2GT62	IG c1690_heavy_IGHV3-21_IGHD5-18_IGHJ6 (Fragment)		hsa:102723407	1.00E-28	K06856	IGH	immunoglobulin heavy chain	--	ko04020 Calcium signaling pathway ko04064 NF-kappa B signaling pathway ko04072 Phospholipase D signaling pathway ko04145 Phagosome ko04151 PI3K-Akt signaling pathway ko04640 Hematopoietic cell lineage ko04650 Natural killer cell mediated cytotoxicity ko04662 B cell receptor signaling pathway ko04664 Fc epsilon RI signaling pathway ko04666 Fc gamma R-mediated phagocytosis ko04672 Intestinal immune…
A0A5C2GSV5	IG c92_light_IGLV2-14_IGLJ2 (Fragment)		hsa:102725018	1.00E-21		--	--	--	--
A0A5C2GTJ5	IG c794_light_IGKV3-20_IGKJ2 (Fragment)		hsa:102725018	9.00E-48		--	--	--	--
A0A5C2GWH5	IG c1273_light_IGLV2-23_IGLJ3 (Fragment)		hsa:102725018	2.00E-22		--	--	--	--
A0A5C2GJ87	IG c600_light_IGKV3-11_IGKJ5 (Fragment)		hsa:102725018	2.00E-43		--	--	--	--
A0A5C2G0V8	IGL c2891_light_IGLV1-51_IGLJ1 (Fragment)		hsa:102725018	1.00E-21		--	--	--	--
A0A5C2FY77	IGL c1921_light_IGKV1D-39_IGKJ1 (Fragment)		hsa:102725018	8.00E-43		--	--	--	--
A0A5C2GKP8	IGH + IGL c617_light_IGKV1-33_IGKJ4 (Fragment)		hsa:102725018	5.00E-46		--	--	--	--
A0A5C2GB53	IGH + IGL c496_heavy_IGHV3-48_IGHD2-15_IGHJ4 (Fragment)		hsa:102723407	9.00E-29	K06856	IGH	immunoglobulin heavy chain	--	ko04020 Calcium signaling pathway ko04064 NF-kappa B signaling pathway ko04072 Phospholipase D signaling pathway ko04145 Phagosome ko04151 PI3K-Akt signaling pathway ko04640 Hematopoietic cell lineage ko04650 Natural killer cell mediated cytotoxicity ko04662 B cell receptor signaling pathway ko04664 Fc epsilon RI signaling pathway ko04666 Fc gamma R-mediated phagocytosis ko04672 Intestinal immune…
A0A5C2G380	IGL c813_light_IGLV1-47_IGLJ3 (Fragment)		hsa:102725018	8.00E-20		--	--	--	--
A0A5C2GCJ7	IGH + IGL c468_heavy_IGHV3-33_IGHD3-3_IGHJ6 (Fragment)		hsa:102723407	7.00E-27	K06856	IGH	immunoglobulin heavy chain	--	ko04020 Calcium signaling pathway ko04064 NF-kappa B signaling pathway ko04072 Phospholipase D signaling pathway ko04145 Phagosome ko04151 PI3K-Akt signaling pathway ko04640 Hematopoietic cell lineage ko04650 Natural killer cell mediated cytotoxicity ko04662 B cell receptor signaling pathway ko04664 Fc epsilon RI signaling pathway ko04666 Fc gamma R-mediated phagocytosis ko04672 Intestinal immune…
A0A5C2FTG4	IGL c271_light_IGKV3-20_IGKJ1 (Fragment)		hsa:102725018	4.00E-41		--	--	--	--
A0A5C2GVP0	IG c1551_heavy_IGHV3-48_IGHD1-1_IGHJ5 (Fragment)		hsa:102723407	2.00E-27	K06856	IGH	immunoglobulin heavy chain	--	ko04020 Calcium signaling pathway ko04064 NF-kappa B signaling pathway ko04072 Phospholipase D signaling pathway ko04145 Phagosome ko04151 PI3K-Akt signaling pathway ko04640 Hematopoietic cell lineage ko04650 Natural killer cell mediated cytotoxicity ko04662 B cell receptor signaling pathway ko04664 Fc epsilon RI signaling pathway ko04666 Fc gamma R-mediated phagocytosis ko04672 Intestinal immune…
A0A5C2GE94	IG c1052_heavy_IGHV3-23_IGHD6-13_IGHJ4 (Fragment)		hsa:102723407	2.00E-26	K06856	IGH	immunoglobulin heavy chain	--	ko04020 Calcium signaling pathway ko04064 NF-kappa B signaling pathway ko04072 Phospholipase D signaling pathway ko04145 Phagosome ko04151 PI3K-Akt signaling pathway ko04640 Hematopoietic cell lineage ko04650 Natural killer cell mediated cytotoxicity ko04662 B cell receptor signaling pathway ko04664 Fc epsilon RI signaling pathway ko04666 Fc gamma R-mediated phagocytosis ko04672 Intestinal immune…
A0A5C2G096	IGL c2651_light_IGLV2-14_IGLJ2 (Fragment)		hsa:102725018	3.00E-21		--	--	--	--
A0A5C2GAQ7	IGH c305_heavy__IGHV4-59B_IGHD7-27_IGHJ4 (Fragment)		hsa:102723407	3.00E-51	K06856	IGH	immunoglobulin heavy chain	--	ko04020 Calcium signaling pathway ko04064 NF-kappa B signaling pathway ko04072 Phospholipase D signaling pathway ko04145 Phagosome ko04151 PI3K-Akt signaling pathway ko04640 Hematopoietic cell lineage ko04650 Natural killer cell mediated cytotoxicity ko04662 B cell receptor signaling pathway ko04664 Fc epsilon RI signaling pathway ko04666 Fc gamma R-mediated phagocytosis ko04672 Intestinal immune…
A0A5C2GQ11	IG c963_heavy_IGHV4-31_IGHD5-5_IGHJ2 (Fragment)		hsa:102723407	2.00E-55	K06856	IGH	immunoglobulin heavy chain	--	ko04020 Calcium signaling pathway ko04064 NF-kappa B signaling pathway ko04072 Phospholipase D signaling pathway ko04145 Phagosome ko04151 PI3K-Akt signaling pathway ko04640 Hematopoietic cell lineage ko04650 Natural killer cell mediated cytotoxicity ko04662 B cell receptor signaling pathway ko04664 Fc epsilon RI signaling pathway ko04666 Fc gamma R-mediated phagocytosis ko04672 Intestinal immune…
A0A5C2GDL3	IGH + IGL c9_heavy_IGHV3-11_IGHD3-3_IGHJ5 (Fragment)		hsa:102723407	8.00E-27	K06856	IGH	immunoglobulin heavy chain	--	ko04020 Calcium signaling pathway ko04064 NF-kappa B signaling pathway ko04072 Phospholipase D signaling pathway ko04145 Phagosome ko04151 PI3K-Akt signaling pathway ko04640 Hematopoietic cell lineage ko04650 Natural killer cell mediated cytotoxicity ko04662 B cell receptor signaling pathway ko04664 Fc epsilon RI signaling pathway ko04666 Fc gamma R-mediated phagocytosis ko04672 Intestinal immune…
A2N0U4	VH6DJ protein (Fragment)	VH6DJ	hsa:102723407	3.00E-21	K06856	IGH	immunoglobulin heavy chain	--	ko04020 Calcium signaling pathway ko04064 NF-kappa B signaling pathway ko04072 Phospholipase D signaling pathway ko04145 Phagosome ko04151 PI3K-Akt signaling pathway ko04640 Hematopoietic cell lineage ko04650 Natural killer cell mediated cytotoxicity ko04662 B cell receptor signaling pathway ko04664 Fc epsilon RI signaling pathway ko04666 Fc gamma R-mediated phagocytosis ko04672 Intestinal immune…
A0A5C2FYF2	IGL c1250_light_IGKV3-15_IGKJ2 (Fragment)		hsa:102725018	1.00E-45		--	--	--	--
P02452	Collagen alpha-1(I) chain	COL1A1	hsa:1277	0	K06236	COL1A	collagen, type I, alpha	--	ko04151 PI3K-Akt signaling pathway ko04510 Focal adhesion ko04512 ECM-receptor interaction ko04611 Platelet activation ko04926 Relaxin signaling pathway ko04933 AGE-RAGE signaling pathway in diabetic complications ko04974 Protein digestion and absorption ko05146 Amoebiasis ko05165 Human papillomavirus infection
A0A5C2GMT8	IG c1094_light_IGLV6-57_IGLJ2 (Fragment)		hsa:29802	5.00E-21	K06553	VPREB, CD179a	pre-B lymphocyte gene	--	--
W0UV28	Ribonuclease A A1	RAA1	hsa:283	1.00E-110	K16631	ANG, RNASE5	angiogenin	3.1.27.-	--
A0A5C2GEK5	IGH + IGL c487_heavy_IGHV4-59_IGHD5-24_IGHJ4 (Fragment)		hsa:102723407	5.00E-48	K06856	IGH	immunoglobulin heavy chain	--	ko04020 Calcium signaling pathway ko04064 NF-kappa B signaling pathway ko04072 Phospholipase D signaling pathway ko04145 Phagosome ko04151 PI3K-Akt signaling pathway ko04640 Hematopoietic cell lineage ko04650 Natural killer cell mediated cytotoxicity ko04662 B cell receptor signaling pathway ko04664 Fc epsilon RI signaling pathway ko04666 Fc gamma R-mediated phagocytosis ko04672 Intestinal immune…
Q15365	Poly(rC)-binding protein 1	PCBP1	hsa:5093	0	K12889	PCBP1	poly(rC)-binding protein 1	--	ko03040 Spliceosome ko04216 Ferroptosis
[truncated: 1,170 more rows]
