# Supplementary material for: Differentiation between thyroid‐associated orbitopathy and Graves’ disease by iTRAQ‐based quantitative proteomic analysis
Source: FEBS Open Bio. 2021 May 26;11(7):1930–40. doi: 10.1002/2211-5463.13172 (PMC8255837; doi:10.1002/2211-5463.13172)
Supplement: Supplementary file 1 — Fig S1. The details of the GO enrichment analysis involving B vs. A groups. Fig S2. The details of the GO enrichment analysis involving C vs. A group. Table S1. Peptide fraction separation liquid chromatography elution gradient table. Table S2. Liquid chromatography elution gradient table. Table S3. All differentially expressed proteins identified by iTRAQ in A vs. B groups, A vs. C groups, and B vs. C groups. A: Healthy controls, B: Graves’ disease, C: TAO. Table S4. The differentially expressed proteins identified by iTRAQ in A vs. B groups. A: Healthy controls, B: Graves’ disease. Table S5. The differentially expressed proteins identified by iTRAQ in B vs. C groups. B: Graves’ disease, C: TAO. Table S6. The differentially expressed proteins identified by iTRAQ in A vs. C groups. A: Healthy controls, C: TAO. Table S7. The KEGG analysis of all differentially expressed proteins in A vs. B groups, A vs. C groups, and B vs. C groups. A: Healthy controls, B: Graves’ disease, C: TAO. Table S8. The KEGG analysis of the differentially expressed proteins in A vs. C groups. A: Healthy controls, C: TAO. Table S9. The KEGG analysis of the differentially expressed proteins in B vs. C groups. B: Graves’ disease, C: TAO. Table S10. The PPI analysis of the differentially expressed proteins in B vs. C groups. B: Graves’ disease, C: TAO. [file FEB4-11-1930-s001.zip › feb413172-sup-0010-TableS8-C.vs.A.KEGG_Enrich.xls]

MapID	MapTitle	Pvalue	AdjustedPv	x	y	n	N	EnrichDirect	ProtID	Description
map04217	Necroptosis	0.0124900332315067	0.329466291928509	2	5	29	779	Over	Q6FI13 Q59EI9	Histone H2A type 2-A,ADP,ATP carrier protein, liver isoform T2 variant (Fragment)
map04933	AGE-RAGE signaling pathway in diabetic complications	0.0124900332315067	0.329466291928509	2	5	29	779	Over	A0A024R462 P02452	Fibronectin 1, isoform CRA_n,Collagen alpha-1(I) chain
map05012	Parkinson's disease	0.0183036828849172	0.329466291928509	2	6	29	779	Over	Q59EI9 V9HWC2	ADP,ATP carrier protein, liver isoform T2 variant (Fragment),Epididymis secretory sperm binding protein Li 67p
map00563	Glycosylphosphatidylinositol (GPI)-anchor biosynthesis	0.0372272143774069	0.502567394094994	1	1	29	779	Over	P80108	Phosphatidylinositol-glycan-specific phospholipase D
map05222	Small cell lung cancer	0.0731146318363468	0.634746342194029	1	2	29	779	Over	A0A024R462	Fibronectin 1, isoform CRA_n
map00562	Inositol phosphate metabolism	0.107708809026496	0.634746342194029	1	3	29	779	Over	B2R7D2	cDNA, FLJ93389, highly similar to Homo sapiens multiple inositol polyphosphate histidine phosphatase, 1 (MINPP1), mRNA
map04218	Cellular senescence	0.107708809026496	0.634746342194029	1	3	29	779	Over	Q59EI9	ADP,ATP carrier protein, liver isoform T2 variant (Fragment)
map05165	Human papillomavirus infection	0.116329399694969	0.634746342194029	2	16	29	779	Over	A0A024R462 P02452	Fibronectin 1, isoform CRA_n,Collagen alpha-1(I) chain
map04022	cGMP-PKG signaling pathway	0.141054742709784	0.634746342194029	1	4	29	779	Over	Q59EI9	ADP,ATP carrier protein, liver isoform T2 variant (Fragment)
map04926	Relaxin signaling pathway	0.141054742709784	0.634746342194029	1	4	29	779	Over	P02452	Collagen alpha-1(I) chain
map05034	Alcoholism	0.141054742709784	0.634746342194029	1	4	29	779	Over	Q6FI13	Histone H2A type 2-A
map05100	Bacterial invasion of epithelial cells	0.141054742709784	0.634746342194029	1	4	29	779	Over	A0A024R462	Fibronectin 1, isoform CRA_n
map04512	ECM-receptor interaction	0.154874731110592	0.643325806151691	2	19	29	779	Over	A0A024R462 P02452	Fibronectin 1, isoform CRA_n,Collagen alpha-1(I) chain
map05016	Huntington's disease	0.173195920079354	0.648553873293235	1	5	29	779	Over	Q59EI9	ADP,ATP carrier protein, liver isoform T2 variant (Fragment)
map04510	Focal adhesion	0.195567349287551	0.648553873293235	2	22	29	779	Over	A0A024R462 P02452	Fibronectin 1, isoform CRA_n,Collagen alpha-1(I) chain
map04530	Tight junction	0.204174367518241	0.648553873293235	1	6	29	779	Over	B1PS43	Myosin heavy chain 11 smooth muscle isoform
map04974	Protein digestion and absorption	0.204174367518241	0.648553873293235	1	6	29	779	Over	P02452	Collagen alpha-1(I) chain
map05166	HTLV-I infection	0.234030697844206	0.702092093532617	1	7	29	779	Over	Q59EI9	ADP,ATP carrier protein, liver isoform T2 variant (Fragment)
map04810	Regulation of actin cytoskeleton	0.317252862208655	0.808785839527633	1	10	29	779	Over	A0A024R462	Fibronectin 1, isoform CRA_n
map00010	Glycolysis / Gluconeogenesis	0.343000153490773	0.808785839527633	1	11	29	779	Over	B2R7D2	cDNA, FLJ93389, highly similar to Homo sapiens multiple inositol polyphosphate histidine phosphatase, 1 (MINPP1), mRNA
map05200	Pathways in cancer	0.367808741444897	0.808785839527633	1	12	29	779	Over	A0A024R462	Fibronectin 1, isoform CRA_n
map04611	Platelet activation	0.436927157103383	0.808785839527633	1	15	29	779	Over	P02452	Collagen alpha-1(I) chain
map04514	Cell adhesion molecules (CAMs)	0.458300340930611	0.808785839527633	1	16	29	779	Over	A0A0C4DG49	Poliovirus receptor
map05205	Proteoglycans in cancer	0.458300340930611	0.808785839527633	1	16	29	779	Over	A0A024R462	Fibronectin 1, isoform CRA_n
map05133	Pertussis	0.536222904397002	0.808785839527633	1	20	29	779	Over	A0A0G2JPR0	Complement C4-A
map04610	Complement and coagulation cascades	0.733898261793593	0.808785839527633	3	68	29	779	Over	P01023 A0A0G2JPR0 P03951	Alpha-2-macroglobulin,Complement C4-A,Coagulation factor XI
map05146	Amoebiasis	0.999999999999999	1	19	501	29	779	Over	A0A024R462 A0A5C2GS77 A0A5C2GLD0 A0A5C2GNZ7 A0A5C2GNV8 A0A5C2GT88 A0A5C2GY86 A0A5C2GNZ4 A0A5C2GHL0 A0A5C2GAQ9 A0A5C2GR03 A0A5C2GPG9 A0A5C2GQH3 A0A5C2GQG0 A0A0J9YWU9 P02452 A0A5C2GA13 A2NYV1 A0A5C2GH61	Fibronectin 1, isoform CRA_n,IG c1524_heavy_IGHV3-21_IGHD6-19_IGHJ6 (Fragment),IG c345_heavy_IGHV3-53_IGHD1-26_IGHJ5 (Fragment),IG c280_heavy_IGHV3-23_IGHD2-21_IGHJ2 (Fragment),IG c745_heavy_IGHV3-53_IGHD3-22_IGHJ5 (Fragment),IG c1720_heavy_IGHV3-7_IGHD1-7_IGHJ5 (Fragment),IG c1577_heavy_IGHV4-39_IGHD5-18_IGHJ2 (Fragment),IG c394_heavy_IGHV4-34_IGHD5-12_IGHJ4 (Fragment),IG c830_heavy_IGHV4-34_IGH…
