# Supplementary material for: Differentiation between thyroid‐associated orbitopathy and Graves’ disease by iTRAQ‐based quantitative proteomic analysis
Source: FEBS Open Bio. 2021 May 26;11(7):1930–40. doi: 10.1002/2211-5463.13172 (PMC8255837; doi:10.1002/2211-5463.13172)
Supplement: Supplementary file 1 — Fig S1. The details of the GO enrichment analysis involving B vs. A groups. Fig S2. The details of the GO enrichment analysis involving C vs. A group. Table S1. Peptide fraction separation liquid chromatography elution gradient table. Table S2. Liquid chromatography elution gradient table. Table S3. All differentially expressed proteins identified by iTRAQ in A vs. B groups, A vs. C groups, and B vs. C groups. A: Healthy controls, B: Graves’ disease, C: TAO. Table S4. The differentially expressed proteins identified by iTRAQ in A vs. B groups. A: Healthy controls, B: Graves’ disease. Table S5. The differentially expressed proteins identified by iTRAQ in B vs. C groups. B: Graves’ disease, C: TAO. Table S6. The differentially expressed proteins identified by iTRAQ in A vs. C groups. A: Healthy controls, C: TAO. Table S7. The KEGG analysis of all differentially expressed proteins in A vs. B groups, A vs. C groups, and B vs. C groups. A: Healthy controls, B: Graves’ disease, C: TAO. Table S8. The KEGG analysis of the differentially expressed proteins in A vs. C groups. A: Healthy controls, C: TAO. Table S9. The KEGG analysis of the differentially expressed proteins in B vs. C groups. B: Graves’ disease, C: TAO. Table S10. The PPI analysis of the differentially expressed proteins in B vs. C groups. B: Graves’ disease, C: TAO. [file FEB4-11-1930-s001.zip › feb413172-sup-0011-TableS9-B.vs.C.KEGG_Enrich.xls]

MapID	MapTitle	Pvalue	AdjustedPv	x	y	n	N	EnrichDirect	ProtID	Description
map04380	Osteoclast differentiation	0.00665509586232781	0.19399259148882	2	4	27	779	Over	A0A346JF56 M9MML0	Fc gamma receptor RIIa3 splice variant,Low affinity immunoglobulin gamma Fc region receptor III-A
map04141	Protein processing in endoplasmic reticulum	0.00843446049951393	0.19399259148882	3	13	27	779	Over	A0A024RBH2 B4DJ30 A0A024R8S5	Cytoskeleton-associated protein 4, isoform CRA_c,cDNA FLJ61290, highly similar to Neutral alpha-glucosidase AB,Protein disulfide-isomerase
map03010	Ribosome	0.0218336525297165	0.269826582326566	2	7	27	779	Over	Q9HBB3 Q59GX9	60S ribosomal protein L6,Ribosomal protein L5 variant (Fragment)
map04978	Mineral absorption	0.100541837093543	0.269826582326566	1	3	27	779	Over	Q53H26	Transferrin variant (Fragment)
map00510	N-Glycan biosynthesis	0.131837417503948	0.269826582326566	1	4	27	779	Over	B4DJ30	cDNA FLJ61290, highly similar to Neutral alpha-glucosidase AB
map05034	Alcoholism	0.131837417503948	0.269826582326566	1	4	27	779	Over	Q6FI13	Histone H2A type 2-A
map00910	Nitrogen metabolism	0.162083081668327	0.276141546546038	1	5	27	779	Over	B4DUH8	cDNA FLJ60163, highly similar to Carbonic anhydrase 6
map04217	Necroptosis	0.162083081668327	0.276141546546038	1	5	27	779	Over	Q6FI13	Histone H2A type 2-A
map05412	Arrhythmogenic right ventricular cardiomyopathy (ARVC)	0.162083081668327	0.276141546546038	1	5	27	779	Over	A0A024R2W4	Dystroglycan 1 (Dystrophin-associated glycoprotein 1), isoform CRA_a
map04530	Tight junction	0.191312741610129	0.293346203802198	1	6	27	779	Over	B1PS43	Myosin heavy chain 11 smooth muscle isoform
map05012	Parkinson's disease	0.191312741610129	0.293346203802198	1	6	27	779	Over	V9HWC2	Epididymis secretory sperm binding protein Li 67p
map05410	Hypertrophic cardiomyopathy (HCM)	0.191312741610129	0.293346203802198	1	6	27	779	Over	A0A024R2W4	Dystroglycan 1 (Dystrophin-associated glycoprotein 1), isoform CRA_a
map04216	Ferroptosis	0.219559256456865	0.325797606355348	1	7	27	779	Over	Q53H26	Transferrin variant (Fragment)
map04066	HIF-1 signaling pathway	0.298713380763342	0.38168931986427	1	10	27	779	Over	Q53H26	Transferrin variant (Fragment)
map04611	Platelet activation	0.413757827393018	0.488022052822534	1	15	27	779	Over	A0A346JF56	Fc gamma receptor RIIa3 splice variant
map04512	ECM-receptor interaction	0.492485758400246	0.533721136415655	1	19	27	779	Over	A0A024R2W4	Dystroglycan 1 (Dystrophin-associated glycoprotein 1), isoform CRA_a
map05133	Pertussis	0.510515869614974	0.533721136415655	1	20	27	779	Over	A0A0G2JPR0	Complement C4-A
