# Supplementary material for: Differentiation between thyroid‐associated orbitopathy and Graves’ disease by iTRAQ‐based quantitative proteomic analysis
Source: FEBS Open Bio. 2021 May 26;11(7):1930–40. doi: 10.1002/2211-5463.13172 (PMC8255837; doi:10.1002/2211-5463.13172)
Supplement: Supplementary file 1 — Fig S1. The details of the GO enrichment analysis involving B vs. A groups. Fig S2. The details of the GO enrichment analysis involving C vs. A group. Table S1. Peptide fraction separation liquid chromatography elution gradient table. Table S2. Liquid chromatography elution gradient table. Table S3. All differentially expressed proteins identified by iTRAQ in A vs. B groups, A vs. C groups, and B vs. C groups. A: Healthy controls, B: Graves’ disease, C: TAO. Table S4. The differentially expressed proteins identified by iTRAQ in A vs. B groups. A: Healthy controls, B: Graves’ disease. Table S5. The differentially expressed proteins identified by iTRAQ in B vs. C groups. B: Graves’ disease, C: TAO. Table S6. The differentially expressed proteins identified by iTRAQ in A vs. C groups. A: Healthy controls, C: TAO. Table S7. The KEGG analysis of all differentially expressed proteins in A vs. B groups, A vs. C groups, and B vs. C groups. A: Healthy controls, B: Graves’ disease, C: TAO. Table S8. The KEGG analysis of the differentially expressed proteins in A vs. C groups. A: Healthy controls, C: TAO. Table S9. The KEGG analysis of the differentially expressed proteins in B vs. C groups. B: Graves’ disease, C: TAO. Table S10. The PPI analysis of the differentially expressed proteins in B vs. C groups. B: Graves’ disease, C: TAO. [file FEB4-11-1930-s001.zip › feb413172-sup-0012-TableS10-B.vs.C.Net_PPI.xls]

## Sheet: Table S10-B.vs.C.Net_PPI
prot1	prot2	score
Q9HBB3	Q59GX9	999
A0A5C2GWS3	M9MML0	151
A0A346JF56	M9MML0	916
A0A346JF56	A0A0G2JPR0	226
Q8IWV7	A0A024R8S5	358
P12273	B4DUH8	181
A0A024R2W4	Q53H26	163
A0A024R8S5	V9HWC2	237
A0A024R8S5	B4DJ30	979
A0A024R8S5	B1PS43	178
A0A024R8S5	Q53H26	163
A0A024R8S5	Q16891	270
V9HWC2	Q53H26	159
V9HWC2	Q16891	177
M9MML0	A0A0G2JPR0	250
B4DUH8	Q53H26	228
B1PS43	Q53H26	151
B1PS43	Q16891	198
Q53H26	Q16891	195
Q53H26	P19652	181
Q53H26	A0A0G2JPR0	257
